# Supplementary material for: Tau follows principal axes of functional and structural brain organization in Alzheimer’s disease
Source: Nat Commun. 2024 Jun 12;15:5031. doi: 10.1038/s41467-024-49300-2 (PMC11169286; doi:10.1038/s41467-024-49300-2)
Supplement: Supplementary file 4 — Source Data [file 41467_2024_49300_MOESM4_ESM.xlsx]

## Sheet: Fig 2AE
regions	network	grad1_SC	grad2_SC	grad3_SC	grad1_FC	grad2_FC	grad3_FC
Primary_Visual_Cortex_L_1	0	12.0799	-5.06727	3.95955	5.42363	-2.10336	-0.120239
Primary_Visual_Cortex_L_2	0	10.9478	-4.59258	4.68237	5.23134	-1.69053	-0.31067		Legend
Primary_Visual_Cortex_L_3	0	11.8164	-5.06773	4.27721	5.32293	-1.95713	-0.216073		Network	Network name	# of datapoints (ROIs L hemi)
Primary_Visual_Cortex_L_4	0	11.9022	-5.3396	3.30084	5.35089	-2.1984	-0.124034		0	Visual	91
Primary_Visual_Cortex_L_5	0	11.2509	-5.01012	4.33098	4.90401	-1.80091	-0.316447		1	Sensory-motor	101
Primary_Visual_Cortex_L_6	0	11.8659	-5.3975	2.97335	5.19437	-2.10652	0.00717883		2	Auditory	70
Primary_Visual_Cortex_L_7	0	12.0612	-4.95249	3.21234	5.26314	-2.16031	-0.0080053		3	Med-Lat Temp	89
Primary_Visual_Cortex_L_8	0	12.0907	-4.83041	2.94894	5.16619	-1.86653	-0.0114775		4	Posterior	123
Primary_Visual_Cortex_L_9	0	11.6121	-4.74128	3.97724	5.30474	-1.92136	-0.226805		5	Anterior	178
Primary_Visual_Cortex_L_10	0	10.6836	-4.43542	4.52626	5.15619	-1.401	-0.403358
Primary_Visual_Cortex_L_11	0	12.0719	-4.83218	3.40971	5.48859	-2.16882	-0.0803225
Primary_Visual_Cortex_L_12	0	11.0488	-4.79977	3.7106	4.80644	-1.45186	-0.387832
Primary_Visual_Cortex_L_13	0	12.093	-5.08654	2.72027	4.92728	-1.88	0.135288
Primary_Visual_Cortex_L_14	0	10.7667	-4.05455	3.2717	5.20498	-1.57507	-0.294488
Medial_Superior_Temporal_Area_L_1	0	6.60517	0.738322	-0.596683	4.12083	-1.28955	0.0240164
Sixth_Visual_Area_L_1	0	8.84272	-2.03609	2.66259	5.32725	-1.8627	-0.133047
Sixth_Visual_Area_L_2	0	9.26584	-2.71001	3.24604	5.21269	-1.72401	-0.313449
Second_Visual_Area_L_1	0	11.8425	-4.78986	4.18832	5.53061	-2.07244	-0.147785
Second_Visual_Area_L_2	0	11.1438	-4.42321	4.41611	5.45554	-1.93212	-0.238125
Second_Visual_Area_L_3	0	10.4968	-4.17369	4.55758	5.08207	-1.71801	-0.355361
Second_Visual_Area_L_4	0	11.9677	-5.49993	3.87616	5.44422	-1.90889	-0.227693
Second_Visual_Area_L_5	0	11.8233	-4.55945	3.63942	5.55721	-2.26566	-0.0645194
Second_Visual_Area_L_6	0	11.912	-5.49632	2.98926	5.48958	-2.19541	-0.105122
Second_Visual_Area_L_7	0	11.4455	-5.27068	3.95276	5.24695	-1.74495	-0.307887
Second_Visual_Area_L_8	0	12.0061	-5.33593	2.67354	5.38677	-2.21964	0.00116544
Second_Visual_Area_L_9	0	9.71345	-3.65442	4.26724	3.94172	-1.73098	-0.349578
Second_Visual_Area_L_10	0	12.0397	-4.69263	3.11906	5.47583	-2.11044	-0.0850275
Second_Visual_Area_L_11	0	12.0455	-4.99305	2.69091	5.35723	-2.16145	0.00846067
Second_Visual_Area_L_12	0	10.9612	-5.32926	3.09314	4.626	-1.73546	-0.339257
Second_Visual_Area_L_13	0	12.1659	-4.75657	2.81457	5.30502	-2.01227	0.0103118
Third_Visual_Area_L_1	0	9.77979	-3.36543	3.71641	5.30139	-1.78885	-0.2282
Third_Visual_Area_L_2	0	10.9641	-4.12195	3.99292	5.50401	-2.08191	-0.176662
Third_Visual_Area_L_3	0	9.18405	-3.19216	4.14467	4.28081	-1.81575	-0.359829
Third_Visual_Area_L_4	0	11.5136	-4.27334	3.52322	5.56147	-2.2804	-0.0500434
Third_Visual_Area_L_5	0	12.049	-5.59556	3.6334	5.45151	-1.89458	-0.236457
Third_Visual_Area_L_6	0	12.0109	-5.52226	2.72937	5.46381	-2.17896	-0.0976634
Third_Visual_Area_L_7	0	12.0305	-5.01111	2.60693	5.44627	-2.24834	-0.0199596
Third_Visual_Area_L_8	0	12.1644	-5.64192	2.9702	5.41259	-2.06084	-0.158278
Third_Visual_Area_L_9	0	11.7953	-4.24383	2.84831	5.50137	-2.14995	-0.0184879
Third_Visual_Area_L_10	0	11.975	-4.47905	2.52113	5.12723	-2.01128	0.106352
Third_Visual_Area_L_11	0	11.725	-4.192	2.58458	5.39372	-2.06401	-0.0137467
Fourth_Visual_Area_L_1	0	10.2673	-2.8302	2.44517	5.41377	-2.20493	0.0376894
Fourth_Visual_Area_L_2	0	11.5148	-4.96365	2.11966	5.37591	-2.18515	-0.0321251
Fourth_Visual_Area_L_3	0	11.8757	-5.59439	2.45714	5.38274	-2.09586	-0.136331
Fourth_Visual_Area_L_4	0	11.3088	-3.78293	2.59275	5.44116	-2.19968	0.0437468
Fourth_Visual_Area_L_5	0	11.7155	-4.39618	2.23902	5.42395	-2.22412	-0.0162843
Fourth_Visual_Area_L_6	0	11.3786	-3.75966	2.30475	5.44393	-2.12577	0.00754126
Fourth_Visual_Area_L_7	0	11.84	-4.40546	2.28309	5.04294	-1.94446	0.109154
Eighth_Visual_Area_L_1	0	11.7987	-4.92159	1.84406	5.39478	-2.21189	-0.009466
Eighth_Visual_Area_L_2	0	11.418	-4.33775	1.47793	5.34656	-2.14671	-0.0009048
Primary_Motor_Cortex_L_1	1	-3.00146	7.46811	3.52899	4.98526	-0.107619	-0.481863
Primary_Motor_Cortex_L_2	1	-3.20492	7.0499	3.80313	4.77969	0.580684	-0.592381
Primary_Motor_Cortex_L_3	1	-3.19252	6.99121	4.05736	5.02664	-0.0106541	-0.596702
Primary_Motor_Cortex_L_4	1	-2.87025	7.51995	2.89072	4.75128	0.419604	-0.494174
Primary_Motor_Cortex_L_5	1	-2.61194	7.97376	1.73555	4.52885	0.970122	-0.572696
Primary_Motor_Cortex_L_6	1	-2.42795	8.13769	1.11261	4.88741	0.287977	-0.458805
Primary_Motor_Cortex_L_7	1	-2.19171	8.53828	0.847498	4.95636	0.135384	-0.482922
Primary_Motor_Cortex_L_8	1	-2.10116	8.23715	0.528062	4.61032	0.89973	-0.55193
Primary_Motor_Cortex_L_9	1	-1.74052	7.98055	0.166656	4.19708	1.51508	-0.64456
Primary_Motor_Cortex_L_10	1	-2.20651	8.08921	0.661621	4.75711	0.58177	-0.470123
Primary_Motor_Cortex_L_11	1	-1.7164	7.67319	0.0183138	4.47703	1.26796	-0.686228
Primary_Motor_Cortex_L_12	1	-1.71282	7.46786	-0.123903	4.32089	1.53669	-0.659962
Primary_Sensory_Cortex_L_1	1	-2.5249	7.63782	2.17696	4.77195	0.466395	-0.53881
Primary_Sensory_Cortex_L_2	1	-1.93637	8.48842	0.472673	4.9074	0.359673	-0.549992
Primary_Sensory_Cortex_L_3	1	-1.69444	8.66679	0.0433251	4.8909	0.451825	-0.586292
Primary_Sensory_Cortex_L_4	1	-1.58953	8.31364	-0.191279	4.73237	0.88273	-0.693612
Frontal_Eye_Fields_L_1	1	-2.44854	6.521	0.611181	3.02245	1.26325	0.346677
Frontal_Eye_Fields_L_2	1	-2.04387	7.16443	0.510842	4.17815	1.29173	-0.510022
Premotor_Eye_Field_L_1	1	-2.42576	5.57909	0.330238	-0.442499	0.731323	0.861801
Premotor_Eye_Field_L_2	1	-2.07629	6.48516	0.185962	2.89993	1.37157	0.0548829
Area_55b_L_1	1	-2.8075	4.9647	0.477334	-2.44806	0.418773	0.510898
Area_55b_L_2	1	-2.19255	6.20251	0.538983	1.91987	1.31209	0.0576083
Area_55b_L_3	1	-2.05255	6.16736	0.399993	2.56498	1.40844	-0.19267
Area_55b_L_4	1	-1.70124	7.55952	0.293549	4.41392	1.08936	-0.63469
Area_V3A_L_1	0	10.6013	-3.5202	3.37588	5.48728	-2.07753	-0.101936
Area_V3A_L_2	0	10.2485	-3.12727	2.87695	5.47537	-2.08014	-0.0668063
Area_V3A_L_3	0	9.74538	-2.74177	2.91275	5.4058	-2.05081	-0.0296164
RetroSplenial_Complex_L_1	4	-0.9156	-0.275624	4.05938	-4.00171	-0.703212	-0.360167
RetroSplenial_Complex_L_2	4	4.86971	-2.17015	3.74317	-1.90977	-1.31045	-0.459049
Parieto-Occipital_Sulcus_Area_2_L_1	4	4.12168	0.476413	2.55902	-2.65761	-0.781924	0.186833
Parieto-Occipital_Sulcus_Area_2_L_2	4	3.06438	0.0125106	3.67719	-4.1152	-0.72696	-0.333277
Parieto-Occipital_Sulcus_Area_2_L_3	4	5.01494	-0.269408	3.01733	-3.03305	-0.852545	-0.204521
Parieto-Occipital_Sulcus_Area_2_L_4	4	5.6684	0.560377	1.74311	1.14765	-0.939951	0.525885
Parieto-Occipital_Sulcus_Area_2_L_5	4	6.53076	-0.298989	2.34305	0.67815	-1.47384	-0.0989552
Seventh_Visual_Area_L_1	0	8.7257	-1.48522	2.04854	5.22499	-1.98408	0.0812114
IntraParietal_Sulcus_Area_1_L_1	0	4.62907	2.51709	0.554737	3.81935	-1.29909	0.729902
IntraParietal_Sulcus_Area_1_L_2	0	6.34371	0.852639	1.08187	3.35504	-1.31919	0.789147
Fusiform_Face_Complex_L_1	0	10.2655	-3.59673	-0.0660169	4.28096	-1.39943	0.118812
Fusiform_Face_Complex_L_2	0	10.7877	-3.4847	1.43483	5.0536	-1.97962	0.136801
Fusiform_Face_Complex_L_3	0	9.33597	-2.98469	-0.82771	3.22136	-0.383172	0.164351
Fusiform_Face_Complex_L_4	0	9.74724	-2.86558	0.335197	4.3084	-1.66008	0.325416
Fusiform_Face_Complex_L_5	0	8.69508	-1.91894	-0.280627	3.04615	-1.14944	0.913327
Fusiform_Face_Complex_L_6	0	8.83542	-2.72633	-1.18501	2.24233	0.016589	0.584183
Area_V3B_L_1	0	9.29852	-1.91635	1.98895	5.28405	-2.09728	0.0686028
Area_Lateral_Occipital_1_L_1	0	10.0712	-2.43497	1.66298	5.37864	-2.13153	0.0295411
Area_Lateral_Occipital_1_L_2	0	8.62477	-1.13752	0.818199	5.08367	-1.99809	0.0187615
Area_Lateral_Occipital_2_L_1	0	10.6036	-2.90964	1.74044	5.33217	-2.08978	-0.0169469
Area_Lateral_Occipital_2_L_2	0	8.6091	-1.24556	0.472106	4.97305	-1.6156	0.243277
Posterior_InferoTemporal_complex_L_1	0	10.5745	-3.08019	1.51566	5.15611	-1.97782	0.121663
Posterior_InferoTemporal_complex_L_2	0	8.36237	-1.23301	0.278712	4.67173	-1.62571	0.409551
Middle_Temporal_Area_L_1	0	6.95755	0.453436	-0.278428	4.67424	-1.62182	-0.0528332
Primary_Auditory_Cortex_L_1	2	1.50841	4.4905	-4.02753	3.71274	1.91299	-0.72929
Primary_Auditory_Cortex_L_2	2	1.63349	4.52143	-4.11067	3.52465	2.03949	-0.698445
PeriSylvian_Language_Area_L_1	4	1.3948	5.0272	-2.78613	2.04372	2.1456	-0.245885
PeriSylvian_Language_Area_L_2	4	1.48565	4.75046	-2.84112	0.701248	1.83766	-0.184524
PeriSylvian_Language_Area_L_3	4	1.55818	5.04017	-2.37793	-2.67636	0.648845	0.214126
PeriSylvian_Language_Area_L_4	4	1.65325	4.77532	-2.02812	-3.90514	0.0854972	0.128875
Superior_Frontal_Language_Area_L_1	5	-4.84079	3.06416	1.90013	-2.27404	0.709007	0.215756
Superior_Frontal_Language_Area_L_2	5	-6.26075	1.20635	1.95171	-3.76986	0.181697	-0.0012199
Superior_Frontal_Language_Area_L_3	5	-7.23425	-0.0821794	1.92206	-4.08275	0.0141761	-0.0338626
Superior_Frontal_Language_Area_L_4	5	-7.90316	-0.704597	1.7357	-4.38152	-0.137318	-0.149062
Superior_Frontal_Language_Area_L_5	5	-5.25745	2.71809	1.45435	-3.42301	0.336983	0.216396
Superior_Frontal_Language_Area_L_6	5	-6.58242	1.37311	1.31297	-4.07757	-0.0261712	0.231924
PreCuneus_Visual_Area_L_1	4	-2.77817	3.70149	4.44359	3.00639	0.126848	-0.145404
PreCuneus_Visual_Area_L_2	4	-2.3856	2.05255	5.08285	-2.62216	-0.700208	-0.299716
PreCuneus_Visual_Area_L_3	4	-1.71069	2.5461	4.30768	-2.50152	-0.779131	-0.408354
Superior_Temporal_Visual_Area_L_1	4	2.65216	4.17951	-2.72018	-3.68596	-0.127495	-0.495078
Superior_Temporal_Visual_Area_L_2	4	2.51573	4.20594	-2.35445	-3.93118	-0.0338429	-0.369518
Superior_Temporal_Visual_Area_L_3	4	2.21228	4.16397	-3.11633	0.547431	1.27309	-0.482935
Superior_Temporal_Visual_Area_L_4	4	1.03344	4.80531	-2.55727	1.2002	2.05613	-0.173941
Medial_Area_7P_L_1	4	2.36421	2.14552	1.96988	-1.6721	-0.715358	0.577874
Medial_Area_7P_L_2	4	0.957697	2.53422	2.54468	-2.54843	-0.84847	0.0375172
Area_7m_L_1	4	-0.45361	1.14975	4.54973	-4.1045	-0.725067	-0.430463
Area_7m_L_2	4	1.116	0.465146	4.2518	-4.43684	-0.707618	-0.537467
Area_7m_L_3	4	1.01456	-0.106982	4.93021	-4.33516	-0.743619	-0.580437
Area_7m_L_4	4	5.62585	-1.60432	4.3072	-3.00396	-1.05644	-0.46079
Parieto-Occipital_Sulcus_Area_1_L_1	4	3.98468	-1.38103	4.45173	-3.15755	-1.06924	-0.500566
Parieto-Occipital_Sulcus_Area_1_L_2	4	3.18663	-1.36158	4.1512	-2.98449	-1.10987	-0.486831
Parieto-Occipital_Sulcus_Area_1_L_3	4	7.78489	-3.1377	3.74646	-1.12512	-1.46534	-0.453871
Parieto-Occipital_Sulcus_Area_1_L_4	4	5.77684	-1.89404	3.89021	-2.28337	-1.23393	-0.365236
Area_23d_L_1	4	-3.22055	2.59258	5.38375	-3.24979	0.0637027	-0.303858
Area_23d_L_2	4	-3.17164	1.66977	4.91997	-2.44727	0.331061	-0.429224
Area_ventral_23_a+b_L_1	4	0.158164	-0.326995	4.75652	-4.29155	-0.78745	-0.594442
Area_ventral_23_a+b_L_2	4	-0.23086	-0.398673	4.47628	-4.27784	-0.783431	-0.570361
Area_dorsal_23_a+b_L_1	4	-1.40027	0.684129	5.13613	-4.38874	-0.65142	-0.267105
Area_dorsal_23_a+b_L_2	4	-0.906266	0.271192	5.20753	-4.58865	-0.63371	-0.568109
Area_dorsal_23_a+b_L_3	4	-0.55172	-0.0853714	4.65897	-4.52184	-0.681124	-0.597084
Area_31p_ventral_L_1	4	-1.58293	0.592331	5.43494	-4.50668	-0.642292	-0.497023
Area_5m_L_1	1	-2.92317	7.22744	3.51794	4.91951	-0.0453858	-0.454839
Area_5m_L_2	1	-2.9795	6.80834	3.71922	4.78866	0.42837	-0.54173
Area_5m_ventral_L_1	1	-2.73015	5.97799	3.26957	4.39232	0.81713	-0.42938
Area_5m_ventral_L_2	1	-3.45175	3.99221	4.97488	4.33198	1.08109	-0.440486
Area_23c_L_1	1	-3.21111	3.05449	4.90827	2.84029	1.47728	0.0312752
Area_23c_L_2	1	-3.61231	2.69548	5.42706	3.25836	1.73472	-0.28903
Area_5L_L_1	1	-2.53236	6.50114	2.97239	4.6734	-0.0692367	-0.153908
Area_5L_L_2	1	-2.57968	6.97578	2.75302	4.73385	0.432115	-0.397552
Area_5L_L_3	1	-2.25675	6.72984	2.13731	4.35183	0.669513	-0.0827764
Dorsal_Area_24d_L_1	1	-3.42179	5.96368	4.32069	4.63792	0.833406	-0.593881
Dorsal_Area_24d_L_2	1	-3.83866	4.62185	4.0889	4.146	1.55889	-0.356586
Dorsal_Area_24d_L_3	1	-3.27865	5.56972	4.54893	4.82471	0.409597	-0.591737
Dorsal_Area_24d_L_4	1	-3.67943	4.24473	4.88855	4.44252	1.10784	-0.589856
Dorsal_Area_24d_L_5	1	-4.6672	2.59297	4.25795	3.05241	1.90411	0.0938468
Ventral_Area_24d_L_1	1	-4.79529	1.90639	4.66501	3.43014	2.06087	-0.190865
Ventral_Area_24d_L_2	1	-4.19462	2.76182	5.05284	4.11795	1.65872	-0.510187
Lateral_Area_7A_L_1	4	-1.621	6.17075	1.72998	4.25125	0.528082	0.0436722
Lateral_Area_7A_L_2	4	-0.614188	6.6298	0.410207	4.35887	0.20265	0.124811
Lateral_Area_7A_L_3	4	-1.10622	7.05931	0.622462	4.37617	0.338567	0.0569488
Supplementary_and_Cingulate_Eye_Field_L_1	1	-3.67443	4.86901	2.12426	2.13092	1.82191	0.0469456
Supplementary_and_Cingulate_Eye_Field_L_2	1	-5.05641	2.60898	2.58366	-0.841605	1.2765	0.535036
Supplementary_and_Cingulate_Eye_Field_L_3	1	-3.68663	5.13293	2.58603	3.44668	1.93158	-0.15585
Supplementary_and_Cingulate_Eye_Field_L_4	1	-6.08164	0.651439	3.48563	-1.54816	0.948584	1.07373
Supplementary_and_Cingulate_Eye_Field_L_5	1	-6.7037	0.108721	2.79426	-2.10668	0.75604	1.06591
Supplementary_and_Cingulate_Eye_Field_L_6	1	-4.85095	2.92929	2.92202	1.60864	1.76038	0.371589
Area_6m_anterior_L_1	1	-3.47568	5.21964	1.50853	3.10272	1.52523	0.134712
Area_6m_anterior_L_2	1	-4.10384	4.32985	1.13484	1.85787	1.51886	0.742083
Area_6m_anterior_L_3	1	-3.13331	5.84603	1.34171	3.98491	0.822977	0.0970674
Area_6m_anterior_L_4	1	-5.60184	2.69476	1.07217	-0.682918	0.651577	1.16876
Area_6m_anterior_L_5	1	-5.97131	2.22829	1.03439	-2.77672	-0.105951	0.943571
Area_6m_anterior_L_6	1	-4.77412	3.80909	1.02527	-0.0552232	0.145269	1.30697
Medial_Area_7A_L_1	4	-2.44806	4.98519	3.5007	3.43798	0.128027	0.158373
Medial_Area_7A_L_2	4	-0.667481	3.83579	2.53469	2.31394	-0.28609	0.534761
Medial_Area_7A_L_3	4	1.90469	3.24403	1.26349	2.07227	-0.503662	0.887556
Medial_Area_7A_L_4	4	-2.78876	5.97846	3.45339	4.3267	0.500532	-0.260793
Medial_Area_7A_L_5	4	-1.49838	5.20596	2.2608	3.74452	0.106739	0.377787
Medial_Area_7A_L_6	4	-0.155074	5.29608	1.04446	3.82772	-0.336012	0.534602
Lateral_Area_7P_L_1	4	3.7542	2.84853	0.614864	2.69519	-0.660799	1.03501
Lateral_Area_7P_L_2	4	2.49111	4.02106	0.296709	3.65643	-0.712861	0.749582
Area_7PC_L_1	4	-0.742945	7.71214	-0.199972	4.56676	0.226223	-0.0711068
Area_7PC_L_2	4	-0.0431619	6.96226	-0.427658	4.46222	-0.2671	0.236888
Area_7PC_L_3	4	-0.628249	8.15226	-0.604918	4.08576	0.0603529	0.337309
Area_7PC_L_4	4	-0.0298686	7.44848	-0.729701	3.90478	-0.210592	0.518097
Area_7PC_L_5	4	-0.117549	7.7208	-0.822979	2.09349	0.088443	1.09802
Area_Lateral_IntraParietal_ventral_L_1	4	0.998396	6.29819	-0.594001	4.18841	-0.832941	0.48482
Area_Lateral_IntraParietal_ventral_L_2	4	0.631832	6.88162	-0.723618	2.38859	-0.394383	1.03277
Ventral_IntraParietal_Complex_L_1	4	0.278708	5.75614	0.366139	4.3342	-0.619315	0.382462
Ventral_IntraParietal_Complex_L_2	4	1.59279	5.21304	-0.193225	4.23427	-0.922105	0.523312
Ventral_IntraParietal_Complex_L_3	4	0.980264	5.90201	-0.319302	3.47902	-0.651523	0.68393
Medial_IntraParietal_Area_L_1	4	3.09249	4.03845	0.0268545	3.37714	-0.875791	0.900924
Medial_IntraParietal_Area_L_2	4	3.29405	4.10928	-0.153574	-0.269925	-0.364807	1.39617
Area_1_L_1	1	-2.14581	7.75105	1.41871	4.80475	0.4487	-0.504629
Area_1_L_2	1	-1.60358	8.34014	0.259968	5.03218	-0.0335517	-0.439708
Area_1_L_3	1	-1.83131	8.59974	0.303844	5.04264	0.0931872	-0.522958
Area_1_L_4	1	-1.47182	8.73431	-0.0902021	4.93368	0.130506	-0.36695
Area_1_L_5	1	-1.59206	8.92587	-0.0504736	5.0165	0.129929	-0.510378
Area_1_L_6	1	-1.184	8.66869	-0.469183	4.35574	0.613939	-0.0244248
Area_1_L_7	1	-1.37133	8.42047	-0.450635	4.7222	0.809616	-0.598171
Area_1_L_8	1	-1.32177	8.08105	-0.640449	4.58322	1.09253	-0.718545
Area_2_L_1	1	-2.05385	7.5931	1.33288	4.75141	0.549267	-0.471723
Area_2_L_2	1	-1.23857	7.93732	0.134707	4.83396	0.0330847	-0.248848
Area_2_L_3	1	-1.22034	8.71288	-0.257094	4.77943	-0.0293096	-0.0940497
Area_2_L_4	1	-1.42637	8.79484	-0.157526	4.8119	0.0339084	-0.167345
Area_2_L_5	1	-1.22438	8.66696	-0.525271	4.38899	0.739679	-0.0971427
Area_3a_L_1	1	-2.50289	7.93901	1.84166	4.66133	0.728363	-0.619703
Area_3a_L_2	1	-1.76658	8.18506	0.0497299	4.56376	1.23681	-0.715924
Area_3a_L_3	1	-1.42185	7.88168	-0.633054	4.34538	1.53391	-0.738176
Dorsal_area_6_L_1	1	-3.02339	7.24439	1.6891	4.55387	0.710577	-0.270067
Dorsal_area_6_L_2	1	-2.55546	7.80553	1.22165	4.87223	0.329067	-0.434911
Dorsal_area_6_L_3	1	-2.64685	7.58424	1.01222	4.8067	0.389906	-0.358904
Dorsal_area_6_L_4	1	-2.41913	7.40672	0.7861	4.62757	0.708574	-0.385132
Dorsal_area_6_L_5	1	-2.06829	8.15788	0.654143	4.96107	0.240674	-0.499144
Area_6mp_L_1	1	-3.21578	6.82435	3.44583	4.46047	1.1146	-0.548813
Area_6mp_L_2	1	-3.39459	6.13257	3.20826	4.22719	1.58025	-0.474548
Area_6mp_L_3	1	-3.08941	6.93793	2.60736	4.6217	0.760704	-0.475987
Area_6mp_L_4	1	-3.01715	7.15258	2.22126	4.6551	0.750593	-0.46211
Ventral_Area_6_L_1	1	-2.13673	6.02037	0.155425	3.75062	1.25038	-0.0167529
Ventral_Area_6_L_2	1	-2.11872	5.61863	-0.0424073	3.62018	1.35996	0.109525
Ventral_Area_6_L_3	1	-1.53949	6.92888	-0.22649	3.87229	1.84132	-0.462175
Area_Posterior_24_prime_L_1	5	-4.19455	2.76159	5.23483	3.55148	1.83102	-0.42756
Area_Posterior_24_prime_L_2	5	-5.25788	0.674021	4.66457	2.97128	2.15775	-0.129083
Area_33_prime_L_1	5	-5.49986	-1.66471	3.39532	1.07843	1.65509	0.625109
Anterior_24_prime_L_1	5	-6.3748	-1.3555	4.21973	2.05626	2.28523	0.102564
Anterior_24_prime_L_2	5	-7.92192	-3.46229	3.39973	0.749152	2.03487	0.199914
Area_p32_prime_L_1	5	-5.75648	0.219156	4.23582	1.25514	2.12497	0.425197
Area_p32_prime_L_2	5	-5.97476	-1.02056	4.29241	0.925859	2.0902	0.359808
Area_a24_L_1	5	-9.49066	-7.20515	1.29084	-3.6816	-0.21316	-0.757672
Area_a24_L_2	5	-10.0985	-7.86857	1.12966	-4.38895	-0.507923	-0.755029
Area_a24_L_3	5	-9.68455	-8.33548	0.315265	-4.09675	-0.706931	-0.788724
Area_dorsal_32_L_1	5	-9.39452	-4.06132	2.94549	-4.44247	-0.242046	-0.03639
Area_dorsal_32_L_2	5	-9.75083	-4.93992	2.71616	-4.52733	-0.287251	-0.333126
Area_dorsal_32_L_3	5	-9.40115	-4.94603	2.72431	-4.10902	-0.135166	-0.254468
Area_8BM_L_1	5	-7.82904	-1.20094	2.47731	-3.49743	0.153372	0.697866
Area_8BM_L_2	5	-9.13089	-2.75139	2.24873	-4.13624	-0.103505	0.294997
Area_8BM_L_3	5	-9.61544	-3.73192	2.30697	-4.42224	-0.241361	-0.021129
Area_8BM_L_4	5	-8.46683	-2.16323	2.72289	-3.52024	0.0924559	0.802205
Area_p32_L_1	5	-10.392	-8.32312	0.371374	-4.23108	-0.560671	-0.633663
Area_10r_L_1	5	-10.6046	-8.97934	-0.0680172	-4.48816	-0.68389	-0.688765
Area_10r_L_2	5	-10.1095	-9.42982	-0.674076	-4.35197	-0.671347	-0.629388
Area_47m_L_1	5	-8.32408	-7.27472	-2.87801	-4.344	-0.368304	-0.239914
Area_47m_L_2	5	-8.00424	-6.37904	-2.58009	-4.41708	-0.215189	-0.35415
Area_8Av_L_1	5	-6.27808	2.08536	1.14946	-4.20921	-0.432881	0.158578
Area_8Av_L_2	5	-4.38403	3.7798	0.868592	-3.3223	-0.158461	0.625705
Area_8Av_L_3	5	-7.41767	0.822408	1.22272	-4.41148	-0.335674	0.0571426
Area_8Av_L_4	5	-5.65757	2.30034	0.940732	-4.37901	-0.346729	0.0450957
Area_8Av_L_5	5	-6.92328	0.842403	0.965662	-4.34865	-0.227891	0.126513
Area_8Av_L_6	5	-3.37877	4.21695	0.516459	-3.9697	-0.156453	0.228016
Area_8Av_L_7	5	-4.45255	2.76444	0.46785	-4.19643	-0.155807	0.127192
Area_8Ad_L_1	5	-9.57167	-2.07023	1.37056	-4.58931	-0.478368	-0.310281
Area_8Ad_L_2	5	-9.38569	-1.49879	1.41483	-4.17921	-0.611631	-0.260683
Area_8Ad_L_3	5	-7.68438	0.845684	1.39436	-4.22608	-0.535221	0.00153301
Area_8Ad_L_4	5	-8.58814	-0.381836	1.37474	-4.42021	-0.578128	-0.243023
Area_8Ad_L_5	5	-7.57614	0.751998	1.26421	-4.18335	-0.459428	0.0799244
Area_9_Middle_L_1	5	-10.1354	-4.221	1.94252	-4.55667	-0.310674	-0.401801
Area_9_Middle_L_2	5	-10.3218	-5.8702	2.36121	-4.61069	-0.375314	-0.512362
Area_9_Middle_L_3	5	-10.2601	-6.96006	1.804	-4.54874	-0.436572	-0.54411
Area_9_Middle_L_4	5	-10.4916	-4.9213	1.80998	-4.58733	-0.322701	-0.480693
Area_9_Middle_L_5	5	-10.5117	-5.4387	1.924	-4.62025	-0.353355	-0.537944
Area_9_Middle_L_6	5	-10.7687	-6.2711	1.5976	-4.64414	-0.4084	-0.561432
Area_9_Middle_L_7	5	-10.2271	-6.34197	1.9019	-4.58351	-0.397454	-0.517094
Area_9_Middle_L_8	5	-10.0705	-7.06635	1.74993	-4.46494	-0.463393	-0.583859
Area_8B_Lateral_L_1	5	-8.91401	-2.06632	1.72899	-4.51836	-0.243141	-0.246174
Area_8B_Lateral_L_2	5	-9.68909	-3.01938	1.74577	-4.5925	-0.303732	-0.353852
Area_8B_Lateral_L_3	5	-9.52373	-2.28828	1.56607	-4.63539	-0.396593	-0.353858
Area_8B_Lateral_L_4	5	-8.64995	-0.96092	1.51559	-4.5988	-0.357444	-0.21729
Area_9_Posterior_L_1	5	-10.1475	-3.58104	1.50314	-4.58898	-0.363267	-0.366405
Area_9_Posterior_L_2	5	-10.4896	-4.00162	1.25959	-4.57525	-0.298812	-0.334202
Area_9_Posterior_L_3	5	-9.94278	-2.56259	1.3247	-4.40267	-0.390437	-0.164233
Area_10d_L_1	5	-10.8149	-7.17356	0.996051	-4.65601	-0.496334	-0.532104
Area_10d_L_2	5	-10.7804	-7.90295	0.744149	-4.57583	-0.539066	-0.549747
Area_10d_L_3	5	-10.8372	-8.31752	0.608807	-4.48716	-0.539126	-0.571072
Area_10d_L_4	5	-10.868	-6.33745	0.67148	-4.5725	-0.512727	-0.370051
Area_10d_L_5	5	-10.6989	-7.70878	-0.106837	-4.59787	-0.573371	-0.414896
Area_10d_L_6	5	-10.8571	-6.27905	0.287679	-4.44871	-0.529378	-0.198957
Area_8C_L_1	5	-3.05954	4.1426	0.159655	-2.86098	0.212889	0.831467
Area_8C_L_2	5	-6.75609	0.595883	0.705555	-3.98834	-0.111396	0.451365
Area_8C_L_3	5	-3.89968	2.94453	0.0194636	-2.60841	0.0769693	1.00809
Area_8C_L_4	5	-4.37353	2.33814	0.158406	-3.37457	-0.0379451	0.711517
Area_8C_L_5	5	-2.71356	3.94146	-0.0143489	-2.22517	0.242605	1.0791
Area_8C_L_6	5	-4.30664	2.32681	0.379393	-3.94942	-0.115236	0.430104
Area_44_L_1	5	-4.47685	1.61717	-0.383748	-3.29208	0.411058	0.316616
Area_44_L_2	5	-2.94861	3.49708	-0.281996	-1.35274	0.832142	0.914696
Area_44_L_3	5	-3.75585	2.44381	-0.218038	-2.96955	0.335988	0.52828
Area_44_L_4	5	-3.87001	2.33635	-0.292615	-2.39124	0.725662	0.529436
Area_45_L_1	5	-6.93536	-2.00283	-1.15265	-2.98688	0.565493	0.168682
Area_45_L_2	5	-7.97071	-3.48009	-1.1868	-3.80144	0.12397	0.0476738
Area_45_L_3	5	-6.11146	-0.438173	-0.524086	-3.93277	0.0832828	-0.0628047
Area_45_L_4	5	-6.71488	-1.90694	-1.06663	-3.67778	0.212017	0.0613249
Area_45_L_5	5	-7.81956	-2.99241	-0.802496	-3.64398	0.166955	0.41164
Area_45_L_6	5	-5.77156	-0.278923	-0.480628	-3.83134	0.0811157	0.00710617
Area_47l_(47_lateral)_L_1	5	-7.45532	-4.41961	-1.99387	-3.43523	0.350737	-0.0440637
Area_47l_(47_lateral)_L_2	5	-7.55337	-5.27311	-2.21268	-4.13732	-0.0268572	-0.244691
Area_47l_(47_lateral)_L_3	5	-8.06609	-5.33459	-1.99413	-4.32699	-0.153733	-0.0943631
Area_47l_(47_lateral)_L_4	5	-8.34281	-4.91663	-1.68504	-4.13512	-0.0469675	0.152732
Area_anterior_47r_L_1	5	-10.476	-5.96517	-0.503831	-4.13697	-0.159033	0.512877
Area_anterior_47r_L_2	5	-9.20464	-7.07549	-2.11257	-3.91728	-0.116198	0.494153
Area_anterior_47r_L_3	5	-9.71277	-7.29859	-1.64181	-4.19265	-0.130404	0.403151
Area_anterior_47r_L_4	5	-9.98645	-5.49781	-0.730535	-4.05811	-0.156843	0.544094
Area_anterior_47r_L_5	5	-9.58992	-6.52841	-1.58048	-4.18238	-0.157864	0.38574
Area_anterior_47r_L_6	5	-8.40357	-6.31177	-2.26438	-4.32013	-0.215263	0.0471027
Area_anterior_47r_L_7	5	-8.97554	-5.36448	-1.31081	-4.12585	-0.105746	0.357476
Rostral_Area_6_L_1	1	-2.6474	5.01292	0.0253065	1.65324	0.678469	1.16834
Rostral_Area_6_L_2	1	-2.62774	4.79096	-0.230029	0.82229	1.338	1.11047
Rostral_Area_6_L_3	1	-2.40482	4.85194	-0.514102	1.24283	2.04554	0.518106
Rostral_Area_6_L_4	1	-1.94903	6.01134	-0.397287	2.70327	2.25785	0.0585476
Rostral_Area_6_L_5	1	-2.12183	6.123	-0.110667	2.79869	1.28033	0.637489
Area_IFJa_L_1	5	-4.04811	2.68453	-0.131233	-2.03871	0.150217	1.014
Area_IFJa_L_2	5	-3.4613	3.1756	-0.231591	-1.40309	0.402492	1.1802
Area_IFJp_L_1	5	-3.01456	4.06555	-0.113861	-0.226067	0.380368	1.45728
Area_IFSp_L_1	5	-5.21472	1.20914	-0.110017	-2.81579	0.178656	0.675899
Area_IFSp_L_2	5	-5.71398	0.414142	-0.154812	-3.26678	0.114238	0.564316
Area_IFSa_L_1	5	-8.46853	-2.32373	-0.0887368	-0.746713	0.56134	1.47184
Area_IFSa_L_2	5	-7.02851	-1.07611	-0.277368	-2.68792	0.248609	0.85667
Area_IFSa_L_3	5	-7.61607	-2.30023	-0.655276	-3.35501	0.249104	0.382235
Area_posterior_9-46v_L_1	5	-6.92142	-0.22904	0.249522	-2.11878	0.150556	1.25777
Area_posterior_9-46v_L_2	5	-6.75627	0.38703	0.625958	-3.18688	0.0379139	1.01672
Area_posterior_9-46v_L_3	5	-7.79297	-0.828803	0.553335	-1.65633	0.311835	1.49481
Area_posterior_9-46v_L_4	5	-5.8489	0.859825	0.261479	-2.6717	0.11835	1.15707
Area_posterior_9-46v_L_5	5	-4.86081	1.66813	0.0717044	-3.24612	-0.0064331	0.840935
Area_posterior_9-46v_L_6	5	-7.71211	-1.35969	0.105416	-1.46787	0.313176	1.4065
Area_46_L_1	5	-9.07803	-1.057	1.40589	-3.71601	-0.233303	0.150046
Area_46_L_2	5	-9.06509	-1.26089	1.27125	-1.93286	0.616914	1.02935
Area_46_L_3	5	-9.14019	-1.47664	1.0911	0.0554839	1.30286	1.13734
Area_46_L_4	5	-10.2077	-2.6356	1.11424	0.393865	1.59276	0.981841
Area_46_L_5	5	-8.79518	-1.07281	1.07922	-1.25662	0.772811	1.36664
Area_46_L_6	5	-9.72502	-2.39939	0.885567	-0.0187392	1.30556	1.40379
Area_46_L_7	5	-9.00412	-1.89379	0.644544	-0.518392	0.776687	1.56025
Area_anterior_9-46v_L_1	5	-10.8072	-5.28413	0.0354941	-3.71521	0.00240483	0.766647
Area_anterior_9-46v_L_2	5	-10.0919	-3.83526	0.312688	-2.84206	0.327092	1.23043
Area_anterior_9-46v_L_3	5	-9.67427	-2.82418	0.594713	-0.388046	1.29149	1.38159
Area_anterior_9-46v_L_4	5	-9.46934	-3.35628	0.0711751	-2.27611	0.283844	1.41153
Area_anterior_9-46v_L_5	5	-10.1379	-4.74357	-0.17591	-3.58619	-0.0436708	0.855873
Area_9-46d_L_1	5	-10.9001	-4.36067	0.735332	-2.50891	0.815439	0.405075
Area_9-46d_L_2	5	-9.73489	-1.86374	1.34	-1.76369	0.610656	0.48422
Area_9-46d_L_3	5	-10.315	-2.9094	1.05212	-0.529752	1.53218	0.549041
Area_9-46d_L_4	5	-10.7694	-4.82737	0.271561	-2.76329	0.580801	0.833162
Area_9-46d_L_5	5	-10.5669	-3.47529	0.911206	-1.2722	1.35532	0.826338
Area_9-46d_L_6	5	-10.3494	-3.69617	0.662052	-1.57946	0.999153	1.2539
Area_9_anterior_L_1	5	-10.9138	-5.38394	1.29748	-4.57722	-0.339031	-0.432199
Area_9_anterior_L_2	5	-10.8527	-5.3102	0.903641	-4.59865	-0.370159	-0.373233
Area_9_anterior_L_3	5	-10.7069	-4.37034	1.0334	-4.34349	-0.126888	-0.129834
Area_9_anterior_L_4	5	-10.8864	-5.42916	0.47346	-4.38978	-0.312569	-0.0701171
Area_9_anterior_L_5	5	-10.8058	-4.33082	0.761889	-3.91556	0.141558	0.120149
Area_9_anterior_L_6	5	-11.0372	-5.01851	0.358518	-3.707	0.0620145	0.548236
Area_9_anterior_L_7	5	-10.3646	-3.21404	1.03814	-3.04301	0.490035	0.369966
Area_10v_L_1	5	-9.79254	-10.0023	-1.23569	-4.76515	-0.478392	-0.765477
Area_10v_L_2	5	-10.5661	-8.72657	-0.186605	-4.60745	-0.64444	-0.667807
Area_10v_L_3	5	-9.61465	-9.19763	-1.16507	-4.66047	-0.57678	-0.721742
Area_10v_L_4	5	-9.59411	-9.6864	-1.44467	-4.07673	-0.388188	-0.798337
Area_10v_L_5	5	-9.06413	-7.84292	-0.831505	-4.72088	-0.518019	-0.554203
Area_anterior_10p_L_1	5	-10.2866	-7.37283	-1.04075	-4.42046	-0.154987	0.115326
Area_anterior_10p_L_2	5	-10.4896	-6.75449	-0.846854	-4.33798	-0.131356	0.287724
Polar_10p_L_1	5	-9.16811	-8.63942	-1.76249	-4.68926	-0.374579	-0.435897
Polar_10p_L_2	5	-10.2688	-8.41404	-1.08395	-4.69965	-0.38525	-0.28295
Polar_10p_L_3	5	-8.85784	-8.81439	-2.32935	-3.25206	-0.118776	0.70086
Area_11l_L_1	5	-8.6913	-9.02034	-2.84372	-2.40433	0.154949	1.13937
Area_11l_L_2	5	-9.42868	-8.42946	-2.21922	-2.85831	0.307399	1.19349
Area_11l_L_3	5	-9.01068	-8.65641	-3.03968	-1.7151	0.555251	0.833977
Area_11l_L_4	5	-9.72058	-7.90255	-2.00509	-3.31819	0.240344	0.924383
Area_11l_L_5	5	-9.32799	-8.21479	-2.4728	-1.60616	0.871455	1.20403
Area_11l_L_6	5	-8.64285	-7.58404	-2.766	-3.13031	-0.168572	0.427812
Area_13l_L_1	5	-8.56045	-9.14432	-3.39198	-3.46564	0.0122423	0.700267
Area_13l_L_2	5	-8.10737	-9.08696	-3.26603	-3.71683	0.0665747	0.38483
Area_13l_L_3	5	-8.32128	-8.4569	-3.16258	-4.12727	-0.210978	0.124764
Area_13l_L_4	5	-8.25478	-8.49161	-3.31553	-4.51514	-0.259432	-0.366066
Orbital_Frontal_Complex_L_1	5	-8.75258	-9.83667	-1.98293	-4.69403	-0.456673	-0.445177
Orbital_Frontal_Complex_L_2	5	-8.23571	-9.26874	-2.47463	-3.22894	-0.143219	-0.333132
Orbital_Frontal_Complex_L_3	5	-8.15865	-9.47312	-2.91912	-4.3983	-0.216153	-0.072714
Orbital_Frontal_Complex_L_4	5	-8.1418	-9.8256	-3.07738	-3.3105	0.329449	0.127401
Area_47s_L_1	5	-7.03246	-7.88313	-3.02964	-4.39622	-0.224047	-0.646857
Area_47s_L_2	5	-7.34978	-6.63523	-2.78662	-4.38469	-0.116433	-0.499613
Area_47s_L_3	5	-8.29213	-7.70817	-3.0322	-4.56698	-0.271227	-0.485513
Area_Lateral_IntraParietal_dorsal_L_1	4	1.28052	6.40341	-0.838386	-0.59003	-0.0792407	1.53154
Area_6_anterior_L_1	1	-3.2566	6.50495	1.48677	4.28241	0.537412	0.0766355
Area_6_anterior_L_2	1	-4.20991	4.66886	1.10045	2.14173	0.2014	1.09461
Area_6_anterior_L_3	1	-5.21155	3.59465	1.15114	-1.3627	-0.244946	1.1777
Area_6_anterior_L_4	1	-3.42559	6.0072	1.10324	3.3576	0.398802	0.657684
Area_6_anterior_L_5	1	-3.04318	6.81803	1.08905	4.04771	0.602055	0.261983
Inferior_6-8_Transitional_Area_L_1	5	-5.49791	3.01178	1.0715	-2.07833	-0.286174	1.05035
Inferior_6-8_Transitional_Area_L_2	5	-3.75615	4.97583	0.959565	0.61537	0.231381	1.28478
Inferior_6-8_Transitional_Area_L_3	5	-2.86516	5.67011	0.786901	0.920074	0.383138	0.898348
Superior_6-8_Transitional_Area_L_1	5	-7.91473	0.0830132	1.38055	-4.24113	-0.308966	0.197952
Superior_6-8_Transitional_Area_L_2	5	-7.50441	0.621868	1.29278	-4.37442	-0.454746	0.00752012
Superior_6-8_Transitional_Area_L_3	5	-7.25028	1.10438	1.33738	-3.65264	-0.348992	0.471454
Area_43_L_1	1	-1.53735	6.13665	-1.34973	3.56047	2.22154	-0.402953
Area_43_L_2	1	-1.44361	6.88303	-0.643184	3.50011	2.21582	-0.408095
Area_OP4-PV_L_1	1	-1.10196	6.96968	-1.50092	4.04868	1.88541	-0.590263
Area_OP4-PV_L_2	1	-1.21819	7.11076	-1.19232	3.93933	1.98014	-0.590284
Area_OP4-PV_L_3	1	-0.939783	7.77728	-1.30114	4.02536	1.77905	-0.427476
Area_OP1-SII_L_1	1	-0.14631	6.02729	-2.54977	4.53302	1.15288	-0.614939
Area_OP1-SII_L_2	1	-0.556322	6.48797	-2.3122	4.39703	1.47088	-0.617599
Area_OP1-SII_L_3	1	-0.696002	7.25824	-1.75286	4.07927	1.75007	-0.454206
Area_OP2-3-VS_L_1	1	-0.766922	5.61452	-2.24517	4.2602	1.55208	-0.770815
Area_OP2-3-VS_L_2	1	-1.27664	5.95067	-2.03519	4.12417	1.85179	-0.718108
Area_52_L_1	2	1.9046	3.22502	-3.50096	3.10669	2.2464	-0.512905
RetroInsular_Cortex_L_1	2	0.816139	4.68182	-3.12452	4.12574	1.43365	-0.754162
RetroInsular_Cortex_L_2	2	1.17703	4.81589	-3.14912	3.49608	1.97853	-0.626779
Area_PFcm_L_1	2	0.488033	5.51698	-2.92823	3.85324	1.90372	-0.523047
Area_PFcm_L_2	2	0.545122	6.02969	-2.26011	3.05066	2.18717	-0.142259
Area_PFcm_L_3	2	-0.279167	6.65988	-2.03157	3.64488	1.97636	-0.243112
Posterior_Insular_Area_2_L_1	2	-1.35733	5.10336	-2.18398	4.05114	1.80996	-0.494613
Posterior_Insular_Area_2_L_2	2	-0.860914	3.31159	-2.11041	3.08115	2.21494	-0.11739
Posterior_Insular_Area_2_L_3	2	-3.1541	1.06777	-1.55257	2.66565	2.42704	-0.0343472
Posterior_Insular_Area_2_L_4	2	-2.0009	2.45495	-1.92799	2.89387	2.27742	0.0135479
Area_TA2_L_1	2	3.00845	1.57992	-4.53318	3.35084	2.15465	-0.73906
Area_TA2_L_2	2	3.18856	0.31902	-4.45909	2.67464	2.08544	-0.660007
Frontal_Opercular_Area_4_L_1	2	-5.78909	-0.477908	-0.968637	1.22119	2.19806	0.642987
Frontal_Opercular_Area_4_L_2	2	-4.04426	2.59271	-0.653362	1.78857	2.3559	0.246732
Frontal_Opercular_Area_4_L_3	2	-4.51442	1.80245	-0.47308	-1.84005	1.09227	0.689245
Frontal_Opercular_Area_4_L_4	2	-3.20731	3.7298	-0.562933	0.227457	1.83283	0.548429
Middle_Insular_Area_L_1	2	-5.75277	-0.366484	-1.20528	1.47523	2.32958	0.468955
Middle_Insular_Area_L_2	2	-6.10162	-0.752469	-1.15089	0.472487	2.03544	0.671652
Middle_Insular_Area_L_3	2	-3.83716	2.84104	-1.21117	2.62505	2.35237	0.130965
Middle_Insular_Area_L_4	2	-4.24534	2.18851	-0.622149	1.3869	2.34263	0.288623
Pirform_Cortex_L_1	2	-3.06231	-7.53356	-3.04019	0.423389	1.58741	-0.611906
Pirform_Cortex_L_2	2	2.69719	-6.24761	-3.69059	2.54713	2.23298	-0.58549
Anterior_Ventral_Insular_Area_L_1	2	-7.40045	-5.33502	-2.33845	-2.63503	0.78685	0.586021
Anterior_Ventral_Insular_Area_L_2	2	-7.07418	-3.47346	-1.91245	0.222508	1.86204	0.842532
Anterior_Agranular_Insula_Complex_L_1	2	-6.05294	-6.21666	-2.67449	-2.76996	0.603695	-0.165549
Anterior_Agranular_Insula_Complex_L_2	2	-4.14095	-3.8019	-2.22304	-0.916377	1.18699	-0.479899
Anterior_Agranular_Insula_Complex_L_3	2	-6.86391	-2.91334	-1.60002	-1.22072	1.4432	0.462488
Frontal_Opercular_Area_1_L_1	1	-2.43369	4.81756	-1.06178	3.20583	2.33613	-0.226073
Frontal_Opercular_Area_3_L_1	2	-3.87396	2.39979	-1.01687	3.11775	2.32889	-0.128997
Frontal_Opercular_Area_2_L_1	2	-2.11314	5.00438	-1.40727	4.17309	1.7243	-0.479018
Area_PFt_L_1	4	-0.695501	8.14692	-1.02003	3.61583	0.653793	0.510291
Area_PFt_L_2	4	-0.96463	8.27249	-0.983007	3.76843	1.06818	0.283337
Anterior_IntraParietal_Area_L_1	4	0.19046	7.67328	-1.01502	2.21527	0.234013	1.17139
Anterior_IntraParietal_Area_L_2	4	-0.633478	8.34107	-0.758684	3.57098	0.296268	0.596374
Entorhinal_Cortex_L_1	3	10.0369	-6.5394	-1.21644	-1.01032	-0.225226	-1.11978
Entorhinal_Cortex_L_2	3	10.4091	-6.31081	-0.327651	-3.36976	-0.889387	-0.757085
Entorhinal_Cortex_L_3	3	10.2356	-6.67948	-1.01767	-2.04606	0.219436	-1.04241
PreSubiculum_L_1	3	9.33348	-4.63398	2.43055	0.514928	-1.17353	-0.446277
PreSubiculum_L_2	3	10.1523	-5.88901	0.00965834	-2.93721	-1.02302	-0.699673
Hippocampus_L_1	3	10.2269	-5.70926	0.0623623	-0.751452	-0.807195	-0.684231
Hippocampus_L_2	3	9.90567	-6.504	-1.83611	-0.774818	-0.473923	-0.920989
Hippocampus_L_3	3	9.53512	-5.89567	-1.53404	-0.572217	-1.00981	-0.667624
ProStriate_Area_L_1	4	10.0246	-4.46399	3.35115	4.7365	-1.42257	-0.406336
Perirhinal_Ectorhinal_Cortex_L_1	3	6.04273	-6.96116	-3.54045	0.882211	0.929676	-1.11839
Perirhinal_Ectorhinal_Cortex_L_2	3	8.44897	-6.84506	-2.62995	-0.805762	0.428723	-1.2222
Perirhinal_Ectorhinal_Cortex_L_3	3	10.592	-6.16931	-1.12234	0.779782	-0.457238	0.0255833
Perirhinal_Ectorhinal_Cortex_L_4	3	10.2768	-6.58006	-2.09312	0.93657	0.216713	-0.110529
Perirhinal_Ectorhinal_Cortex_L_5	3	9.76543	-6.14352	-2.29204	-3.14491	-0.0147905	-0.801007
Perirhinal_Ectorhinal_Cortex_L_6	3	10.3334	-6.23018	-2.29472	-0.427434	-0.270743	-0.191424
Perirhinal_Ectorhinal_Cortex_L_7	3	10.2395	-5.58876	-1.92811	-1.78976	-0.368158	-0.0919847
Area_STGa_L_1	2	2.20623	-3.95561	-3.83207	-3.43858	0.132539	-0.859765
Area_STGa_L_2	2	3.36161	-3.68544	-3.2818	-3.16497	0.0913161	-0.92178
Area_STGa_L_3	2	3.49867	-2.84249	-3.7353	-1.92695	0.306671	-0.885676
Area_STGa_L_4	2	3.06611	-1.83599	-4.29197	-0.050685	1.04488	-0.801547
ParaBelt_Complex_L_1	2	1.64757	4.38465	-3.86977	3.45795	2.0353	-0.74036
ParaBelt_Complex_L_2	2	2.01613	4.07979	-4.18798	3.38131	2.01222	-0.745854
ParaBelt_Complex_L_3	2	2.25377	3.83929	-4.41103	3.65057	1.8604	-0.80942
Auditory_5_Complex_L_1	2	3.20984	1.29061	-4.21111	2.86029	1.81813	-0.694554
Auditory_5_Complex_L_2	2	2.85051	2.86727	-4.49562	1.96776	0.992889	-0.896828
Auditory_5_Complex_L_3	2	2.97739	2.96524	-4.29674	-3.13891	0.138871	-0.680455
Auditory_5_Complex_L_4	2	2.33661	3.72111	-3.99286	2.04257	1.06423	-0.777425
Auditory_5_Complex_L_5	2	2.51117	3.47988	-4.31188	2.14888	1.16625	-0.878054
ParaHippocampal_Area_1_L_1	3	10.4114	-5.37691	1.74284	-0.875776	-1.42394	-0.420815
ParaHippocampal_Area_1_L_2	3	10.6025	-6.10001	0.0790854	-2.06332	-1.29619	-0.514121
ParaHippocampal_Area_3_L_1	3	10.8455	-5.31331	-0.15516	2.71688	-1.81845	0.202661
ParaHippocampal_Area_3_L_2	3	10.7296	-5.2781	-0.930825	3.09413	-0.962145	0.286545
Area_STSd_anterior_L_1	2	4.29847	-2.07275	-3.57163	-2.85986	0.170853	-0.784843
Area_STSd_anterior_L_2	2	3.24628	2.23884	-4.14212	-1.73304	0.418962	-0.719638
Area_STSd_anterior_L_3	2	3.75166	0.521092	-4.0573	-1.41937	0.434917	-0.846645
Area_STSd_posterior_L_1	2	2.84714	3.32898	-3.39789	-2.10873	0.433397	-0.345456
Area_STSd_posterior_L_2	2	2.85763	3.02461	-3.91198	-2.89818	0.313297	-0.459907
Area_STSv_posterior_L_1	2	3.3751	2.50324	-3.46023	-4.05889	-0.0601935	-0.317265
Area_STSv_posterior_L_2	2	3.79426	1.76503	-3.34529	-4.40067	-0.256551	-0.322866
Area_STSv_posterior_L_3	2	3.00202	3.16315	-2.8577	-3.61497	0.119287	-0.136472
Area_TG_dorsal_L_1	3	5.79429	-6.7756	-3.61473	-2.70217	0.163873	-1.19762
Area_TG_dorsal_L_2	3	7.74805	-6.58457	-3.07668	-3.90479	-0.232053	-0.984583
Area_TG_dorsal_L_3	3	3.95045	-6.60993	-3.84702	-4.19352	-0.193071	-1.00524
Area_TG_dorsal_L_4	3	2.44721	-6.68903	-4.00245	-1.79549	0.379972	-1.20401
Area_TG_dorsal_L_5	3	4.05362	-6.31431	-3.4485	-4.33268	-0.269194	-1.01867
Area_TG_dorsal_L_6	3	2.34945	-6.3086	-3.6957	-4.32304	-0.259903	-0.930174
Area_TG_dorsal_L_7	3	6.82813	-5.7616	-2.92448	-4.58099	-0.349107	-0.902912
Area_TG_dorsal_L_8	3	5.04986	-5.34974	-3.04306	-4.50473	-0.292597	-0.980891
Area_TG_dorsal_L_9	3	1.66618	-5.64462	-3.67187	-4.16477	-0.224524	-1.08133
Area_TG_dorsal_L_10	3	2.47851	-5.22424	-3.22632	-3.63572	-0.151303	-1.04359
Area_TG_dorsal_L_11	3	5.39081	-3.99023	-2.88806	-4.51245	-0.339592	-0.854807
Area_TG_dorsal_L_12	3	7.02409	-3.65852	-2.90035	-4.58307	-0.319218	-0.739939
Area_TG_dorsal_L_13	3	5.72392	-2.65553	-3.02591	-4.50912	-0.289351	-0.870833
Area_TE1_anterior_L_1	3	6.31821	-2.57033	-3.22608	-4.59589	-0.32014	-0.602496
Area_TE1_anterior_L_2	3	5.45758	-2.14852	-3.56155	-4.32992	-0.231254	-0.802583
Area_TE1_anterior_L_3	3	5.32407	-1.25947	-3.6803	-4.45857	-0.336366	-0.740619
Area_TE1_anterior_L_4	3	5.9046	-1.65346	-3.22082	-4.69351	-0.417957	-0.542215
Area_TE1_anterior_L_5	3	5.15393	-1.06141	-3.02832	-4.63213	-0.434243	-0.724318
Area_TE1_anterior_L_6	3	4.62138	0.334169	-3.68009	-4.44214	-0.463001	-0.755642
Area_TE1_anterior_L_7	3	4.61094	0.195675	-3.31736	-4.47001	-0.442128	-0.775773
Area_TE1_anterior_L_8	3	4.09213	1.30323	-3.63567	-4.55275	-0.457349	-0.664982
Area_TE1_anterior_L_9	3	4.70759	-1.12995	-1.81345	-4.67996	-0.481521	-0.516007
Area_TE1_posterior_L_1	3	6.94294	-0.874063	-0.931301	0.213913	-0.67578	1.04295
Area_TE1_posterior_L_2	3	5.83279	0.0449007	-0.842406	-0.362644	-0.595036	1.13894
Area_TE1_posterior_L_3	3	4.20573	1.31204	-2.02327	-3.19064	-0.33305	0.761828
Area_TE1_posterior_L_4	3	3.85928	1.60575	-2.56692	-4.19662	-0.373513	0.211911
Area_TE1_posterior_L_5	3	3.47819	2.29255	-1.93787	-3.25964	-0.181306	0.669681
Area_TE1_posterior_L_6	3	5.21534	0.353818	-1.52973	-2.48193	-0.393035	0.913482
Area_TE1_posterior_L_7	3	2.88351	3.05708	-3.33168	-4.16089	-0.153377	-0.255334
Area_TE1_posterior_L_8	3	2.65929	3.44696	-2.79374	-3.64906	0.0324441	-0.0374299
Area_TE1_posterior_L_9	3	2.97913	2.35137	-2.28153	-4.23679	-0.313095	0.0939307
Area_TE1_posterior_L_10	3	3.25485	2.19157	-2.9482	-4.29039	-0.246273	-0.156729
Area_TE2_anterior_L_1	3	7.42624	-3.32385	-2.69354	-4.49421	-0.2229	-0.533822
Area_TE2_anterior_L_2	3	7.24402	-2.92753	-2.43995	-4.37425	-0.150253	-0.38731
Area_TE2_anterior_L_3	3	6.56616	-1.9076	-2.76403	-4.63517	-0.373939	-0.349261
Area_TE2_anterior_L_4	3	6.83938	-1.9951	-2.52023	-4.30747	-0.329433	-0.0540518
Area_TE2_anterior_L_5	3	6.01011	-0.839738	-2.56663	-4.26594	-0.391561	0.150831
Area_TE2_anterior_L_6	3	6.52038	-1.11593	-2.3954	-2.53975	-0.38336	0.786757
Area_TE2_anterior_L_7	3	5.27769	0.150074	-2.17191	-3.72672	-0.391083	0.467023
Area_TE2_anterior_L_8	3	5.8609	-1.28825	-2.16354	-4.02199	-0.386761	0.201496
Area_TF_L_1	3	9.4311	-5.10295	-2.54303	-2.79247	0.244741	-0.648239
Area_TF_L_2	3	9.43529	-3.53429	-0.98488	2.71546	-0.428762	0.212777
Area_TF_L_3	3	9.44739	-4.54493	-1.86219	0.195938	-0.652731	0.0273052
Area_TF_L_4	3	8.58163	-4.08579	-2.45355	-3.82365	-0.0510935	-0.362744
Area_TF_L_5	3	7.99957	-2.97153	-2.22872	-2.35624	-0.12263	0.0671115
Area_TE2_posterior_L_1	3	7.17425	-0.989072	-1.00531	1.50298	-0.380489	1.18536
Area_TE2_posterior_L_2	3	7.72089	-2.22934	-2.13651	1.11109	0.334354	0.976417
Area_TE2_posterior_L_3	3	6.75535	-1.04228	-1.6945	0.460925	-0.0716845	1.31815
Area_TE2_posterior_L_4	3	7.45434	-2.19723	-2.5723	-0.403281	-0.162406	0.94313
Area_TE2_posterior_L_5	3	7.27045	-1.32619	-1.28204	0.135007	-0.392351	1.22249
Area_TE2_posterior_L_6	3	6.41234	-0.85824	-1.81801	-2.52027	-0.441527	0.858765
Area_PHT_L_1	3	2.987	3.7092	-2.75042	-0.935658	0.679726	-0.174417
Area_PHT_L_2	3	4.6108	1.49232	-1.19411	1.1164	-0.35509	1.30526
Area_PHT_L_3	3	3.9653	2.44337	-1.61942	0.954184	0.460657	1.09732
Area_PHT_L_4	3	3.98559	2.73592	-1.66457	2.30677	0.366619	0.558583
Area_PHT_L_5	3	3.08864	3.79947	-2.46904	-1.73056	0.473032	-0.0507821
Area_PHT_L_6	3	3.2998	2.5547	-1.96762	-2.3585	0.0776031	0.830696
Area_PH_L_1	0	7.39112	-0.310876	-0.363137	4.41369	-1.29795	0.528833
Area_PH_L_2	0	7.74178	-0.910373	-0.250098	3.14016	-0.93094	1.04034
Area_PH_L_3	0	6.23431	0.114826	-0.873279	2.08823	-0.545434	1.26001
Area_PH_L_4	0	6.27009	0.672158	-0.588698	3.53	-0.486259	0.781105
Area_PH_L_5	0	3.63659	1.80148	-1.03938	1.71137	-0.0590797	1.23428
Area_TemporoParietoOccipital_Junction_1_L_1	4	3.14174	3.71493	-2.82568	-1.10511	0.300472	-0.383908
Area_TemporoParietoOccipital_Junction_1_L_2	4	2.53552	3.83876	-3.29046	0.545128	0.749771	-0.497002
Area_TemporoParietoOccipital_Junction_1_L_3	4	2.39868	3.76805	-3.5561	-0.503663	0.790673	-0.500512
Area_TemporoParietoOccipital_Junction_2_L_1	4	3.46214	3.6933	-2.33057	-3.71139	-0.264557	-0.423836
Area_TemporoParietoOccipital_Junction_2_L_2	4	4.77997	2.37606	-1.33906	-1.36432	-0.243109	-0.172
Area_TemporoParietoOccipital_Junction_2_L_3	4	3.26955	3.68218	-1.84422	-4.44667	-0.432509	-0.426827
Area_TemporoParietoOccipital_Junction_3_L_1	4	5.67352	1.49712	-0.506543	-2.11734	-0.944423	-0.23345
Dorsal_Transitional_Visual_Area_L_1	4	6.24122	0.595786	1.44393	4.4086	-1.51387	0.31993
Dorsal_Transitional_Visual_Area_L_2	4	7.74397	-1.30457	2.53623	4.28948	-1.8444	-0.197485
Dorsal_Transitional_Visual_Area_L_3	4	9.31712	-3.44564	3.95458	2.92107	-1.72659	-0.318863
Area_PGp_L_1	4	6.99997	0.141972	0.9096	2.76395	-1.83645	0.511064
Area_PGp_L_2	4	6.46903	0.678012	0.385297	2.54514	-1.60395	0.577387
Area_PGp_L_3	4	7.03196	0.179091	0.39868	3.62192	-1.73661	0.318141
Area_PGp_L_4	4	8.1388	-0.862013	0.898878	4.18464	-1.96061	0.31595
Area_IntraParietal_2_L_1	4	1.06461	6.59001	-0.985043	-1.48764	0.00519983	1.48632
Area_IntraParietal_2_L_2	4	0.396301	6.98713	-1.13093	-1.11732	0.164043	1.58462
Area_IntraParietal_2_L_3	4	-0.406243	8.07411	-0.88475	2.60534	0.279119	0.972741
Area_IntraParietal_1_L_1	4	3.54531	3.77544	-0.241929	-1.4265	-0.465843	1.18531
Area_IntraParietal_1_L_2	4	3.67757	3.52455	-0.211052	-2.17634	-0.567832	0.860895
Area_IntraParietal_0_L_1	4	5.54454	1.66932	0.490275	2.88806	-1.48493	0.777286
Area_IntraParietal_0_L_2	4	7.50663	-0.26745	1.06895	4.94645	-2.12008	0.248899
Area_PF_Opercular_L_1	4	-0.505573	7.42809	-1.46935	3.10361	1.6138	0.430829
Area_PF_Opercular_L_2	4	-0.611851	7.4082	-1.49015	3.48252	1.96956	-0.067918
Area_PF_Opercular_L_3	4	0.20837	5.87779	-1.93485	2.84757	2.11352	0.102813
Area_PF_Complex_L_1	4	0.572099	6.10402	-1.98263	1.00841	1.88913	0.510264
Area_PF_Complex_L_2	4	-0.544191	7.9856	-0.903222	1.74741	0.636868	1.26055
Area_PF_Complex_L_3	4	-0.487797	7.88815	-1.08702	2.16538	0.860889	1.08608
Area_PF_Complex_L_4	4	0.246793	6.27201	-2.06841	2.29983	2.01383	0.39267
Area_PF_Complex_L_5	4	-0.0075785	6.70454	-1.41212	-0.0035828	1.29638	1.24008
Area_PF_Complex_L_6	4	0.0142715	6.82438	-1.63594	1.65328	1.4724	0.969992
Area_PF_Complex_L_7	4	0.728389	5.80986	-1.91924	0.838585	1.71035	0.749376
Area_PF_Complex_L_8	4	-0.62997	7.25938	-1.18304	2.86308	1.25461	0.712406
Area_PFm_Complex_L_1	4	2.18023	4.98141	-0.712484	-3.932	-0.383672	0.421843
Area_PFm_Complex_L_2	4	0.995003	6.33787	-0.930468	-1.91263	-0.0898537	1.3572
Area_PFm_Complex_L_3	4	1.13497	5.52486	-0.970807	-3.99024	-0.226223	0.508405
Area_PFm_Complex_L_4	4	0.541954	6.56694	-1.04267	-2.86374	0.0811314	1.14617
Area_PFm_Complex_L_5	4	1.3838	5.56618	-1.41648	-4.39783	-0.29462	0.153068
Area_PFm_Complex_L_6	4	1.6948	5.21296	-1.8229	-4.39958	-0.223974	0.0399879
Area_PFm_Complex_L_7	4	-0.0240253	7.28352	-1.00343	-0.354484	0.381378	1.54565
Area_PFm_Complex_L_8	4	2.165	4.59676	-1.86842	-4.40534	-0.206019	0.0394326
Area_PFm_Complex_L_9	4	0.497248	6.16673	-1.31584	-2.83908	0.366778	1.06422
Area_PFm_Complex_L_10	4	0.440385	6.43859	-1.51644	-2.35822	0.660971	0.990114
Area_PGi_L_1	4	3.25511	4.01913	-1.63341	-4.59601	-0.485206	-0.441393
Area_PGi_L_2	4	3.00935	4.09232	-2.36845	-4.47463	-0.388559	-0.452937
Area_PGi_L_3	4	2.87723	4.20046	-1.38508	-4.59938	-0.566376	-0.350567
Area_PGi_L_4	4	3.56326	3.52867	-1.70052	-4.51889	-0.560089	-0.452118
Area_PGi_L_5	4	2.86944	4.24471	-2.06779	-4.60011	-0.419587	-0.405813
Area_PGi_L_6	4	5.21176	1.79212	-0.588918	-3.97867	-0.724716	-0.348023
Area_PGi_L_7	4	2.2124	4.55891	-1.50607	-4.64582	-0.436085	-0.317438
Area_PGs_L_1	4	3.71186	3.32869	-0.177915	-3.83421	-0.541035	0.249532
Area_PGs_L_2	4	4.67831	2.33347	0.0161778	-2.38469	-0.916278	0.240724
Area_PGs_L_3	4	3.5267	3.55463	-0.587868	-4.32074	-0.637202	-0.178719
Area_PGs_L_4	4	4.91252	2.11471	-0.374936	-3.25745	-0.881626	-0.106503
Area_PGs_L_5	4	3.65441	3.41404	-0.870437	-4.45721	-0.632208	-0.297034
Area_PGs_L_6	4	2.46775	4.61469	-1.15864	-4.58383	-0.491772	-0.159245
Area_V6A_L_1	0	7.00979	0.00499606	1.55524	4.41181	-1.89365	0.318081
Area_V6A_L_2	0	7.79538	-0.744288	1.79732	5.08784	-2.01725	0.148865
VentroMedial_Visual_Area_1_L_1	0	11.6337	-5.51806	3.48184	5.33247	-1.84565	-0.279476
VentroMedial_Visual_Area_1_L_2	0	11.0687	-5.67237	2.04656	3.86987	-2.05168	-0.170597
VentroMedial_Visual_Area_3_L_1	0	11.3907	-4.95169	1.14317	5.29294	-2.16799	0.019452
ParaHippocampal_Area_2_L_1	3	10.4826	-6.10059	-0.362924	-1.67508	-1.27132	-0.248788
Area_V4t_L_1	0	9.34964	-1.73841	1.00996	5.18739	-1.78565	-0.0406748
Area_FST_L_1	0	7.67675	-0.326214	-0.0724349	5.01722	-1.46823	0.0595438
Area_FST_L_2	0	5.19638	1.90776	-1.24059	3.9227	-0.467074	0.186852
Area_V3CD_L_1	0	10.0541	-2.44058	1.87669	5.31526	-2.1974	0.108013
Area_Lateral_Occipital_3_L_1	0	7.48213	-0.114244	0.229998	4.4091	-1.87154	0.134298
Area_Lateral_Occipital_3_L_2	0	6.94859	0.204709	-0.0798449	4.23095	-1.81945	0.0317653
VentroMedial_Visual_Area_2_L_1	0	10.8548	-5.26829	1.5221	4.95901	-2.22813	-0.0281788
Area_31pd_L_1	4	-0.952492	0.60887	5.19289	-4.51114	-0.626347	-0.568537
Area_31a_L_1	4	-2.89897	2.74273	5.015	-0.431119	-0.0085068	0.212386
Area_31a_L_2	4	-2.70603	1.64446	5.34919	-3.14969	-0.461558	0.104017
Ventral_Visual_Complex_L_1	0	11.5541	-5.21395	0.74755	4.65646	-2.15052	0.0508438
Ventral_Visual_Complex_L_2	0	11.3518	-4.69013	0.790321	5.20761	-2.04229	0.0209765
Ventral_Visual_Complex_L_3	0	11.173	-5.14111	-0.106088	3.33049	-1.84461	0.204295
Ventral_Visual_Complex_L_4	0	10.774	-3.75913	0.775086	5.249	-1.99792	-0.0248705
Area_25_L_1	5	-9.26055	-8.87452	-0.489453	-4.4734	-0.689502	-0.834803
Area_25_L_2	5	-9.04463	-9.53202	-1.20504	-4.58595	-0.595439	-0.865487
Area_s32_L_1	5	-9.77494	-9.67534	-0.90344	-4.5475	-0.629971	-0.715689
Posterior_OFC_Complex_L_1	5	-8.01043	-9.18335	-1.66586	-4.55917	-0.621995	-0.830374
Posterior_OFC_Complex_L_2	5	-6.37163	-8.82901	-2.72824	-2.34332	0.581255	-0.313277
Posterior_OFC_Complex_L_3	5	-6.8199	-8.99601	-2.99664	-1.36716	1.02396	-0.0108113
Area_Posterior_Insular_1_L_1	2	0.307433	4.5106	-2.65036	3.34478	2.13594	-0.325709
Area_Posterior_Insular_1_L_2	2	1.04146	-0.268713	-2.58357	2.86538	2.30877	-0.181633
Area_Posterior_Insular_1_L_3	2	1.11082	-3.25845	-3.33015	2.59536	2.29537	-0.52846
Insular_Granular_Complex_L_1	2	-0.841322	4.87935	-2.31017	4.13886	1.68043	-0.747981
Area_Frontal_Opercular_5_L_1	2	-6.99776	-2.44755	-1.32858	0.511387	2.03081	0.462053
Area_Frontal_Opercular_5_L_2	2	-7.68681	-4.00641	-1.80892	-1.56206	1.19315	0.289105
Area_posterior_10p_L_1	5	-10.8257	-7.26181	-0.655719	-4.51238	-0.339118	0.00750457
Area_posterior_10p_L_2	5	-10.8379	-6.36512	-0.0424784	-4.25127	-0.408287	0.142487
Area_posterior_10p_L_3	5	-10.8494	-6.18858	-0.256172	-3.94728	-0.141893	0.451357
Area_posterior_47r_L_1	5	-9.35121	-3.82146	-0.321686	-2.63685	0.248888	1.21505
Area_posterior_47r_L_2	5	-9.33168	-4.54506	-0.640803	-3.76386	-0.0382824	0.683151
Area_posterior_47r_L_3	5	-8.55059	-3.38534	-0.569582	-3.20696	0.221271	0.82955
Area_TG_Ventral_L_1	3	9.54125	-6.48191	-2.66138	-3.12956	-0.0327029	-0.931852
Area_TG_Ventral_L_2	3	9.36568	-5.51391	-2.24626	-3.10287	-0.0179541	-0.812049
Area_TG_Ventral_L_3	3	8.74846	-5.62939	-2.5642	-3.81871	-0.123841	-0.938908
Area_TG_Ventral_L_4	3	8.92555	-4.77953	-2.36589	-3.35411	0.149478	-0.554728
Area_TG_Ventral_L_5	3	8.93801	-4.85062	-2.49117	-4.09609	-0.06148	-0.691732
Area_TG_Ventral_L_6	3	8.38752	-4.54523	-2.5928	-4.44005	-0.208868	-0.648969
Area_TG_Ventral_L_7	3	7.91606	-3.56416	-2.30879	-4.13736	-0.0232854	-0.522123
Medial_Belt_Complex_L_1	2	1.86862	3.93621	-4.20864	3.25948	2.13313	-0.733312
Medial_Belt_Complex_L_2	2	2.41413	3.37438	-4.64704	3.4881	2.04768	-0.788189
Lateral_Belt_Complex_L_1	2	1.67469	4.15586	-4.01904	3.48436	1.88103	-0.795844
Auditory_4_Complex_L_1	2	1.68209	4.34859	-3.56263	2.82584	2.12589	-0.662635
Auditory_4_Complex_L_2	2	1.9585	3.79715	-4.01689	3.60403	1.88756	-0.748227
Auditory_4_Complex_L_3	2	2.02403	4.0361	-4.15647	3.5629	1.80354	-0.819224
Auditory_4_Complex_L_4	2	1.87971	4.26085	-3.97949	3.43311	2.06348	-0.653388
Auditory_4_Complex_L_5	2	2.11244	3.77397	-3.60512	2.78521	1.32525	-0.855607
Auditory_4_Complex_L_6	2	1.82144	3.80186	-3.40945	2.63878	1.64909	-0.776573
Area_STSv_anterior_L_1	2	5.13628	-1.39022	-3.36181	-4.25074	-0.232994	-0.720261
Area_STSv_anterior_L_2	2	4.35596	0.825318	-3.69837	-4.42622	-0.392092	-0.627039
Area_TE1_Middle_L_1	3	4.4178	0.993462	-2.64028	-4.30061	-0.386937	0.163102
Area_TE1_Middle_L_2	3	5.24741	-0.0382673	-2.78003	-4.33269	-0.417578	0.11262
Area_TE1_Middle_L_3	3	5.03565	-0.0480302	-3.01485	-4.6756	-0.480116	-0.474437
Area_TE1_Middle_L_4	3	3.70332	1.91164	-3.35976	-4.54868	-0.350954	-0.33422
Area_TE1_Middle_L_5	3	4.16011	0.835017	-2.76865	-4.62584	-0.453114	-0.262767
Para-Insular_Area_L_1	2	3.2915	-0.02078	-3.84062	2.73275	2.377	-0.554177
Para-Insular_Area_L_2	2	2.82829	-2.64966	-3.81489	0.519128	1.32938	-0.96962
Area_anterior_32_prime_L_1	5	-7.42182	-2.06025	3.74209	-2.55616	0.709771	0.764946
Area_anterior_32_prime_L_2	5	-8.32019	-3.6743	3.50967	-2.76499	0.662209	0.349778
Area_anterior_32_prime_L_3	5	-7.56967	-3.25957	3.57981	-1.62477	1.08791	0.31955
Area_posterior_24_L_1	5	-9.01835	-5.18487	2.45144	-1.41076	1.07484	-0.195936
Area_posterior_24_L_2	5	-9.41627	-5.65522	2.60874	-3.27155	0.211493	-0.322708
Area_posterior_24_L_3	5	-9.4081	-6.30306	1.80865	-3.74425	-0.148678	-0.558477

## Sheet: Fig 2BCFG & Suppl 1AB
regions	network	grad1_SC_cohort	grad1_SC_Ctrl	grad1_SC_CNA	grad1_SC_CI	grad1_FC_cohort	grad1_FC_Ctrl	grad1_FC_CNA	grad1_FC_CI	grad2_SC_cohort	grad2_SC_Ctrl	grad2_SC_CNA	grad2_SC_CI	grad2_FC_cohort	grad2_FC_Ctrl	grad2_FC_CNA	grad2_FC_CI
Left hemisphere
Primary_Visual_Cortex_L_1	0	12.0799	12.1735	12.5654	11.2675	5.42363	5.72028	4.68597	4.68412	5.06727	4.58805	4.83505	5.57999	-2.10336	-2.1289	-1.43883	-2.17771
Primary_Visual_Cortex_L_2	0	10.9478	10.9913	11.3376	10.2262	5.23134	5.54911	4.6262	4.42841	4.59258	4.19797	4.32785	4.98851	-1.69053	-1.80531	-1.18818	-1.67491
Primary_Visual_Cortex_L_3	0	11.8164	11.9035	12.2546	11.0102	5.32293	5.58817	4.6866	4.53357	5.06773	4.62582	4.8205	5.53471	-1.95713	-1.94211	-1.43468	-2.03169
Primary_Visual_Cortex_L_4	0	11.9022	11.9917	12.3983	11.1008	5.35089	5.6283	4.61383	4.56743	5.3396	4.86382	5.12896	5.82491	-2.1984	-2.23343	-1.49465	-2.22923
Primary_Visual_Cortex_L_5	0	11.2509	11.2287	11.6745	10.5656	4.90401	5.20805	4.31999	4.00076	5.01012	4.60306	4.80409	5.40154	-1.80091	-1.86351	-1.26954	-1.76816
Primary_Visual_Cortex_L_6	0	11.8659	11.947	12.3803	11.0586	5.19437	5.54942	4.51902	4.41464	5.3975	4.93357	5.16745	5.8716	-2.10652	-2.16191	-1.48181	-2.13907
Primary_Visual_Cortex_L_7	0	12.0612	12.151	12.53	11.2472	5.26314	5.5469	4.61299	4.51937	4.95249	4.48614	4.69466	5.44345	-2.16031	-2.13551	-1.49634	-2.12589
Primary_Visual_Cortex_L_8	0	12.0907	12.1317	12.7034	11.2835	5.16619	5.43372	4.49687	4.35701	4.83041	4.36833	4.64437	5.30879	-1.86653	-1.75413	-1.3452	-1.80463
Primary_Visual_Cortex_L_9	0	11.6121	11.6447	12.0464	10.8759	5.30474	5.58433	4.72647	4.49205	4.74128	4.28041	4.53154	5.23832	-1.92136	-1.90992	-1.38876	-1.86965
Primary_Visual_Cortex_L_10	0	10.6836	10.7095	10.9835	9.99479	5.15619	5.45888	4.62812	4.3143	4.43542	4.06889	4.21765	4.75933	-1.401	-1.40294	-1.09853	-1.48023
Primary_Visual_Cortex_L_11	0	12.0719	12.1314	12.6307	11.2998	5.48859	5.80816	4.73651	4.72592	4.83218	4.33735	4.66784	5.3575	-2.16882	-2.19355	-1.51183	-2.26235
Primary_Visual_Cortex_L_12	0	11.0488	11.0851	11.3585	10.3673	4.80644	5.14704	4.33575	3.88098	4.79977	4.4127	4.6208	5.16199	-1.45186	-1.46052	-1.19811	-1.48027
Primary_Visual_Cortex_L_13	0	12.093	12.1209	12.6014	11.3632	4.92728	5.17556	4.08762	4.11714	5.08654	4.60749	4.84447	5.61996	-1.88	-1.73046	-1.26763	-1.90039
Primary_Visual_Cortex_L_14	0	10.7667	10.8113	11.2157	10.0174	5.20498	5.55447	4.68471	4.34879	4.05455	3.67235	3.92313	4.41807	-1.57507	-1.6859	-1.0489	-1.56942
Medial_Superior_Temporal_Area_L_1	0	6.60517	6.19389	6.66759	6.5791	4.12083	3.93103	3.86709	3.69694	-0.738322	-1.10993	-0.966594	-0.165532	-1.28955	-1.15835	-1.20064	-1.02985
Sixth_Visual_Area_L_1	0	8.84272	8.62528	9.20263	8.42103	5.32725	5.60496	4.62544	4.635	2.03609	1.58975	2.02294	2.45926	-1.8627	-1.88324	-1.29404	-1.90244
Sixth_Visual_Area_L_2	0	9.26584	9.15556	9.54569	8.77756	5.21269	5.53378	4.67453	4.35144	2.71001	2.31115	2.64735	3.08022	-1.72401	-1.70651	-1.29146	-1.77119
Second_Visual_Area_L_1	0	11.8425	11.8993	12.2549	11.1064	5.53061	5.80188	4.82049	4.8179	4.78986	4.30576	4.5356	5.34105	-2.07244	-2.09373	-1.45961	-2.17952
Second_Visual_Area_L_2	0	11.1438	11.1758	11.3668	10.4727	5.45554	5.70332	4.75104	4.76493	4.42321	3.99402	4.08524	4.91906	-1.93212	-1.91997	-1.43743	-1.98819
Second_Visual_Area_L_3	0	10.4968	10.5108	10.8022	9.84669	5.08207	5.35534	4.48334	4.3579	4.17369	3.80012	3.92659	4.5565	-1.71801	-1.8393	-1.28678	-1.69467
Second_Visual_Area_L_4	0	11.9677	12.0271	12.405	11.2166	5.44422	5.70733	4.73644	4.71159	5.49993	5.07508	5.24526	5.94808	-1.90889	-1.92629	-1.34769	-1.96783
Second_Visual_Area_L_5	0	11.8233	11.8683	12.2648	11.0718	5.55721	5.82508	4.82999	4.88821	4.55945	4.08124	4.30679	5.10487	-2.26566	-2.21031	-1.5535	-2.39039
Second_Visual_Area_L_6	0	11.912	11.9622	12.3703	11.1372	5.48958	5.73159	4.77584	4.82069	5.49632	5.04709	5.25063	5.96087	-2.19541	-2.15012	-1.58169	-2.30828
Second_Visual_Area_L_7	0	11.4455	11.3526	11.7915	10.8825	5.24695	5.48987	4.56117	4.53656	5.27068	4.84322	5.06892	5.71468	-1.74495	-1.78341	-1.22051	-1.84449
Second_Visual_Area_L_8	0	12.0061	12.067	12.4232	11.2508	5.38677	5.70187	4.62431	4.62045	5.33593	4.85185	5.04343	5.85991	-2.21964	-2.19292	-1.50491	-2.29646
Second_Visual_Area_L_9	0	9.71345	9.6088	10.1273	9.20108	3.94172	4.07754	3.6819	3.38789	3.65442	3.30537	3.57606	3.95578	-1.73098	-1.83297	-1.30864	-1.68507
Second_Visual_Area_L_10	0	12.0397	12.1817	12.4641	11.211	5.47583	5.77604	4.7517	4.70908	4.69263	4.26196	4.4236	5.15774	-2.11044	-2.13037	-1.53195	-2.19885
Second_Visual_Area_L_11	0	12.0455	12.0143	12.5617	11.3745	5.35723	5.68497	4.59766	4.62735	4.99305	4.47613	4.76688	5.57162	-2.16145	-2.14135	-1.53836	-2.15841
Second_Visual_Area_L_12	0	10.9612	10.8288	11.3582	10.3861	4.626	4.88475	4.1096	3.97168	5.32926	4.91692	5.17438	5.69872	-1.73546	-1.7372	-1.29485	-1.80537
Second_Visual_Area_L_13	0	12.1659	12.2178	12.5935	11.3866	5.30502	5.61481	4.63608	4.57649	4.75657	4.30159	4.46282	5.2695	-2.01227	-1.92055	-1.48678	-2.09305
Third_Visual_Area_L_1	0	9.77979	9.83167	9.56718	9.27678	5.30139	5.55226	4.62968	4.4907	3.36543	3.02268	2.88514	3.83448	-1.78885	-1.75097	-1.24035	-1.88379
Third_Visual_Area_L_2	0	10.9641	10.9849	11.2188	10.2778	5.50401	5.74535	4.77518	4.79335	4.12195	3.69195	3.83747	4.59251	-2.08191	-2.02925	-1.49962	-2.19343
Third_Visual_Area_L_3	0	9.18405	9.27412	8.97552	8.64756	4.28081	4.64382	3.65284	3.4454	3.19216	2.88896	2.70605	3.58067	-1.81575	-1.81765	-1.30004	-1.77474
Third_Visual_Area_L_4	0	11.5136	11.5671	11.8751	10.784	5.56147	5.80789	4.836	4.90063	4.27334	3.81361	4.00002	4.79893	-2.2804	-2.26335	-1.53629	-2.429
Third_Visual_Area_L_5	0	12.049	12.1094	12.3308	11.2073	5.45151	5.71218	4.74547	4.74154	5.59556	5.19506	5.29819	5.99338	-1.89458	-1.96333	-1.35583	-1.96486
Third_Visual_Area_L_6	0	12.0109	12.0062	12.4145	11.3164	5.46381	5.70596	4.7468	4.78655	5.52226	5.07659	5.20235	6.01344	-2.17896	-2.15061	-1.59855	-2.25288
Third_Visual_Area_L_7	0	12.0305	12.0331	12.463	11.3094	5.44627	5.6972	4.71503	4.72624	5.01111	4.51261	4.75172	5.55473	-2.24834	-2.22987	-1.55515	-2.25769
Third_Visual_Area_L_8	0	12.1644	12.144	12.5416	11.4934	5.41259	5.63171	4.71268	4.70947	5.64192	5.21557	5.35693	6.11556	-2.06084	-2.0555	-1.41759	-2.107
Third_Visual_Area_L_9	0	11.7953	11.8109	12.2932	11.0578	5.50137	5.79894	4.71352	4.78386	4.24383	3.7866	4.0481	4.73266	-2.14995	-2.12819	-1.49008	-2.15583
Third_Visual_Area_L_10	0	11.975	11.8824	12.4605	11.3438	5.12723	5.468	4.48459	4.44177	4.47905	3.95269	4.2138	5.10687	-2.01128	-1.99082	-1.35718	-2.08239
Third_Visual_Area_L_11	0	11.725	11.6554	12.1256	11.0536	5.39372	5.67987	4.70211	4.68245	4.192	3.69774	3.98279	4.70711	-2.06401	-2.0241	-1.38496	-2.14388
Fourth_Visual_Area_L_1	0	10.2673	10.1705	10.4801	9.74513	5.41377	5.65241	4.68423	4.7758	2.8302	2.4037	2.55004	3.33135	-2.20493	-2.25907	-1.48663	-2.31666
Fourth_Visual_Area_L_2	0	11.5148	11.4326	11.928	10.8799	5.37591	5.6062	4.66477	4.74391	4.96365	4.49579	4.73019	5.45379	-2.18515	-2.20001	-1.51736	-2.26811
Fourth_Visual_Area_L_3	0	11.8757	11.8591	12.1582	11.1337	5.38274	5.57288	4.72498	4.69612	5.59439	5.17693	5.32044	5.98228	-2.09586	-2.15259	-1.44063	-2.07516
Fourth_Visual_Area_L_4	0	11.3088	11.2771	11.7358	10.6152	5.44116	5.74853	4.72961	4.78714	3.78293	3.33326	3.56995	4.26031	-2.19968	-2.22803	-1.47549	-2.2563
Fourth_Visual_Area_L_5	0	11.7155	11.5932	12.1609	11.0892	5.42395	5.65623	4.69652	4.75423	4.39618	3.89533	4.10096	4.97862	-2.22412	-2.16261	-1.52391	-2.25445
Fourth_Visual_Area_L_6	0	11.3786	11.3331	11.6877	10.723	5.44393	5.68063	4.73448	4.69775	3.75966	3.31175	3.43262	4.27591	-2.12577	-2.06788	-1.43805	-2.23745
Fourth_Visual_Area_L_7	0	11.84	11.733	12.2688	11.1771	5.04294	5.32596	4.48868	4.36903	4.40546	3.89861	4.0774	4.99366	-1.94446	-1.89677	-1.38119	-2.14608
Eighth_Visual_Area_L_1	0	11.7987	11.6996	12.1549	11.1422	5.39478	5.61438	4.70567	4.738	4.92159	4.44081	4.58086	5.43279	-2.21189	-2.20604	-1.55509	-2.30389
Eighth_Visual_Area_L_2	0	11.418	11.2585	11.7144	10.8329	5.34656	5.58643	4.64195	4.64216	4.33775	3.86892	3.93996	4.8769	-2.14671	-2.10203	-1.47196	-2.20179
Primary_Motor_Cortex_L_1	1	-3.00146	-3.34325	-3.48823	-2.29387	4.98526	5.28946	4.52796	4.05936	-7.46811	-7.22165	-7.41056	-7.4157	-0.107619	-0.162044	-0.560743	0.29993
Primary_Motor_Cortex_L_2	1	-3.20492	-3.51179	-3.69564	-2.50277	4.77969	5.07174	4.35984	4.02294	-7.0499	-6.82302	-6.97471	-6.98119	0.580684	0.455507	0.0779309	0.89533
Primary_Motor_Cortex_L_3	1	-3.19252	-3.50944	-3.73251	-2.5074	5.02664	5.32783	4.55635	4.18631	-6.99121	-6.71573	-6.8674	-7.04921	-0.0106541	-0.231769	-0.444609	0.450936
Primary_Motor_Cortex_L_4	1	-2.87025	-3.19698	-3.38367	-2.16833	4.75128	5.0765	4.42054	3.88984	-7.51995	-7.28302	-7.50079	-7.42553	0.419604	0.340599	-0.213898	0.721049
Primary_Motor_Cortex_L_5	1	-2.61194	-2.92973	-3.05492	-1.91287	4.52885	4.88715	4.17717	3.72779	-7.97376	-7.73499	-7.99741	-7.79988	0.970122	0.718579	0.417087	1.3906
Primary_Motor_Cortex_L_6	1	-2.42795	-2.76503	-2.84449	-1.70631	4.88741	5.19723	4.45701	4.08704	-8.13769	-7.94156	-8.14088	-7.94019	0.287977	0.167207	-0.28153	0.669866
Primary_Motor_Cortex_L_7	1	-2.19171	-2.52206	-2.60069	-1.5256	4.95636	5.27741	4.4736	4.15813	-8.53828	-8.33896	-8.63521	-8.29961	0.135384	-0.0195086	-0.446172	0.553047
Primary_Motor_Cortex_L_8	1	-2.10116	-2.44461	-2.53741	-1.39621	4.61032	4.89586	4.25452	3.87031	-8.23715	-8.04977	-8.29631	-8.00359	0.89973	0.75431	0.198183	1.26531
Primary_Motor_Cortex_L_9	1	-1.74052	-2.03884	-2.20483	-1.12119	4.19708	4.5951	3.78386	3.42889	-7.98055	-7.80445	-8.1268	-7.70649	1.51508	1.23396	0.860781	1.93347
Primary_Motor_Cortex_L_10	1	-2.20651	-2.57131	-2.69293	-1.45397	4.75711	5.0292	4.36864	4.01993	-8.08921	-7.9214	-8.18243	-7.83922	0.58177	0.504509	-0.0870236	0.867796
Primary_Motor_Cortex_L_11	1	-1.7164	-2.02412	-2.08371	-1.09546	4.47703	4.83146	4.10991	3.73627	-7.67319	-7.53321	-7.74225	-7.35899	1.26796	0.996389	0.545619	1.78305
Primary_Motor_Cortex_L_12	1	-1.71282	-2.00117	-2.11511	-1.12649	4.32089	4.61818	3.98186	3.59688	-7.46786	-7.35196	-7.48987	-7.17695	1.53669	1.35293	0.761444	1.925
Primary_Sensory_Cortex_L_1	1	-2.5249	-2.85589	-2.9377	-1.86124	4.77195	5.02034	4.38767	3.95294	-7.63782	-7.45495	-7.64005	-7.47996	0.466395	0.403222	-0.163429	0.761291
Primary_Sensory_Cortex_L_2	1	-1.93637	-2.28477	-2.35171	-1.2802	4.9074	5.26587	4.47132	4.07168	-8.48842	-8.36503	-8.51681	-8.23095	0.359673	0.147531	-0.304022	0.819082
Primary_Sensory_Cortex_L_3	1	-1.69444	-2.0399	-2.12042	-1.02597	4.8909	5.24636	4.49806	4.04928	-8.6668	-8.52525	-8.67268	-8.35453	0.451825	0.214518	-0.312105	1.00444
Primary_Sensory_Cortex_L_4	1	-1.58953	-1.92076	-2.02578	-0.970649	4.73237	5.08631	4.38106	3.94555	-8.31364	-8.19936	-8.40494	-8.00441	0.88273	0.601572	0.0961772	1.45263
Frontal_Eye_Fields_L_1	1	-2.44854	-2.74155	-2.81797	-1.81374	3.02245	3.12926	2.9053	2.52454	-6.521	-6.34775	-6.66461	-6.31607	1.26325	1.44305	0.988614	0.876999
Frontal_Eye_Fields_L_2	1	-2.04387	-2.35765	-2.41036	-1.39174	4.17815	4.4115	3.774	3.50838	-7.16443	-7.0182	-7.29832	-6.92907	1.29173	1.21848	0.54823	1.41032
Premotor_Eye_Field_L_1	1	-2.42576	-2.69095	-2.71326	-1.86283	-0.442499	-0.43748	-0.927319	0.152314	-5.57909	-5.4975	-5.68561	-5.363	0.731323	0.750725	0.811374	0.668302
Premotor_Eye_Field_L_2	1	-2.07629	-2.39106	-2.42081	-1.44471	2.89993	2.9907	2.04935	2.85561	-6.48516	-6.38747	-6.46837	-6.25101	1.37157	1.35007	1.3131	1.1443
Area_55b_L_1	1	-2.8075	-2.92833	-3.1373	-2.38855	-2.44806	-2.50826	-2.01199	-2.05505	-4.9647	-4.88712	-5.0484	-4.77425	0.418773	0.444042	0.491276	0.330072
Area_55b_L_2	1	-2.19255	-2.4988	-2.47414	-1.60815	1.91987	1.83098	1.60773	1.98933	-6.20251	-6.16046	-6.23738	-5.89831	1.31209	1.33538	1.09891	1.18321
Area_55b_L_3	1	-2.05255	-2.31891	-2.24414	-1.58084	2.56498	2.77843	1.63608	2.51717	-6.16736	-6.12749	-6.24395	-5.85003	1.40844	1.29298	1.08848	1.46792
Area_55b_L_4	1	-1.70124	-2.07447	-1.9702	-1.05274	4.41392	4.81001	4.09053	3.64904	-7.55952	-7.5168	-7.62075	-7.20609	1.08936	0.86599	0.263781	1.52319
Area_V3A_L_1	0	10.6013	10.5623	10.8943	9.98704	5.48728	5.77275	4.78668	4.83205	3.5202	3.0984	3.3121	3.97941	-2.07753	-2.01556	-1.53571	-2.25765
Area_V3A_L_2	0	10.2485	10.1915	10.4827	9.66806	5.47537	5.74573	4.75865	4.80225	3.12727	2.68946	2.90203	3.5949	-2.08014	-2.10243	-1.49205	-2.14993
Area_V3A_L_3	0	9.74538	9.67006	9.94931	9.18937	5.4058	5.66209	4.74727	4.75268	2.74177	2.34695	2.55776	3.16426	-2.05081	-2.07366	-1.51409	-2.0962
RetroSplenial_Complex_L_1	4	-0.9156	-1.01761	-1.09496	-0.678199	-4.00171	-3.64723	-4.06102	-3.70661	0.275624	0.59117	0.547099	-0.244039	-0.703212	-0.596795	-0.761609	-0.662406
RetroSplenial_Complex_L_2	4	4.86971	4.77726	4.83229	4.76244	-1.90977	-1.78726	-2.05477	-1.91992	2.17015	2.103	2.13509	2.19437	-1.31045	-1.27765	-1.27277	-1.21011
Parieto-Occipital_Sulcus_Area_2_L_1	4	4.12168	3.60726	4.46413	4.33659	-2.65761	-2.65904	-2.46971	-2.68927	-0.476413	-0.599089	-0.30274	-0.322127	-0.781924	-0.661664	-0.843923	-0.754297
Parieto-Occipital_Sulcus_Area_2_L_2	4	3.06438	2.61821	3.25853	3.36877	-4.1152	-4.1353	-3.94801	-3.68036	-0.0125106	0.00341462	0.061811	0.0107196	-0.72696	-0.670697	-0.824838	-0.701321
Parieto-Occipital_Sulcus_Area_2_L_3	4	5.01494	4.67334	5.22893	5.01371	-3.03305	-2.84863	-3.32423	-2.65082	0.269408	0.162845	0.298923	0.409113	-0.852545	-0.777165	-0.896744	-0.853568
Parieto-Occipital_Sulcus_Area_2_L_4	4	5.6684	5.21065	6.01494	5.69494	1.14765	0.993037	0.623248	1.33129	-0.560377	-0.865258	-0.352876	-0.25502	-0.939951	-0.523405	-0.917392	-1.14513
Parieto-Occipital_Sulcus_Area_2_L_5	4	6.53076	6.21608	7.0235	6.29193	0.67815	0.572677	-0.488109	1.19992	0.298989	0.0642242	0.64162	0.419384	-1.47384	-1.33293	-1.36588	-1.52973
Seventh_Visual_Area_L_1	0	8.7257	8.53483	8.99328	8.33728	5.22499	5.47723	4.5474	4.6481	1.48522	1.11185	1.38297	1.8992	-1.98408	-2.01398	-1.42365	-2.06331
IntraParietal_Sulcus_Area_1_L_1	0	4.62907	4.29283	4.69583	4.68109	3.81935	4.05037	3.00993	3.50536	-2.51709	-2.71649	-2.53967	-2.1539	-1.29909	-1.34981	-0.80598	-1.31668
IntraParietal_Sulcus_Area_1_L_2	0	6.34371	6.04486	6.37249	6.28457	3.35504	3.41209	2.55418	3.13267	-0.852639	-1.15232	-1.02093	-0.389814	-1.31919	-1.33342	-0.79885	-1.38226
Fusiform_Face_Complex_L_1	0	10.2655	9.97367	10.5446	9.80219	4.28096	4.37928	3.94025	3.69582	3.59673	3.09654	3.30722	4.11123	-1.39943	-1.29236	-1.00682	-1.35888
Fusiform_Face_Complex_L_2	0	10.7877	10.5615	11.1247	10.2502	5.0536	5.33366	4.40353	4.39504	3.4847	3.00543	3.13618	4.02435	-1.97962	-1.96268	-1.30587	-2.10533
Fusiform_Face_Complex_L_3	0	9.33597	8.97115	9.70384	8.95878	3.22136	2.99835	2.92271	3.0951	2.98469	2.48267	2.9434	3.41809	-0.383172	-0.240798	-0.450959	-0.41837
Fusiform_Face_Complex_L_4	0	9.74724	9.40519	10.0442	9.3843	4.3084	4.12502	3.60385	4.12194	2.86558	2.36533	2.59068	3.41663	-1.66008	-1.50109	-1.02755	-1.90779
Fusiform_Face_Complex_L_5	0	8.69508	8.31224	9.23323	8.33259	3.04615	2.72566	2.78877	3.10277	1.91894	1.45562	1.93446	2.33457	-1.14944	-0.953816	-0.77095	-1.18712
Fusiform_Face_Complex_L_6	0	8.83542	8.56279	9.12156	8.35561	2.24233	2.1126	1.94056	2.0653	2.72633	2.32031	2.68877	3.02078	0.016589	0.182621	0.152697	-0.311459
Area_V3B_L_1	0	9.29852	9.09102	9.65601	8.84718	5.28405	5.52204	4.59316	4.62762	1.91635	1.49791	1.80415	2.35826	-2.09728	-2.14855	-1.45266	-2.13529
Area_Lateral_Occipital_1_L_1	0	10.0712	9.9237	10.2748	9.56265	5.37864	5.63406	4.65758	4.74209	2.43497	2.02223	2.10736	2.92782	-2.13153	-2.15572	-1.46996	-2.2404
Area_Lateral_Occipital_1_L_2	0	8.62477	8.58451	8.26865	8.12484	5.08367	5.33101	4.42535	4.42987	1.13752	0.913062	0.43641	1.50897	-1.99809	-2.01045	-1.38755	-2.18509
Area_Lateral_Occipital_2_L_1	0	10.6036	10.4535	10.986	9.95594	5.33217	5.5406	4.66106	4.71205	2.90964	2.48646	2.64266	3.33662	-2.08978	-1.9712	-1.43062	-2.26002
Area_Lateral_Occipital_2_L_2	0	8.6091	8.3918	8.85056	8.18327	4.97305	5.21144	4.27765	4.44282	1.24556	0.895365	1.02972	1.64857	-1.6156	-1.62854	-1.09395	-1.73039
Posterior_InferoTemporal_complex_L_1	0	10.5745	10.3159	11.0468	10.036	5.15611	5.44147	4.51664	4.51463	3.08019	2.57311	2.87629	3.60835	-1.97782	-1.91596	-1.3442	-2.17756
Posterior_InferoTemporal_complex_L_2	0	8.36237	8.05432	8.61385	7.98163	4.67173	4.70886	4.07645	4.32199	1.23301	0.836985	1.03251	1.65106	-1.62571	-1.45804	-1.06098	-1.78522
Middle_Temporal_Area_L_1	0	6.95755	6.54629	7.13033	6.86512	4.67424	4.86078	4.19413	4.08609	-0.453436	-0.814678	-0.670398	0.0807401	-1.62182	-1.61097	-1.2174	-1.57311
Primary_Auditory_Cortex_L_1	2	1.50841	1.33974	1.48761	1.44415	3.71274	4.06572	3.27459	3.09256	-4.4905	-4.54476	-4.39761	-4.3516	1.91299	1.69281	1.40325	2.11035
Primary_Auditory_Cortex_L_2	2	1.63349	1.34083	1.66919	1.70995	3.52465	3.8892	3.12349	2.96965	-4.52143	-4.63603	-4.41045	-4.2442	2.03949	1.81559	1.67963	2.20873
PeriSylvian_Language_Area_L_1	4	1.3948	1.1853	1.13907	1.55367	2.04372	2.22388	1.77935	1.85972	-5.0272	-4.9038	-5.22461	-4.9656	2.1456	2.07414	1.91253	2.06768
PeriSylvian_Language_Area_L_2	4	1.48565	1.31392	1.21425	1.62869	0.701248	0.75916	0.72451	0.473235	-4.75046	-4.64302	-4.90178	-4.73667	1.83766	1.79649	1.83918	1.59036
PeriSylvian_Language_Area_L_3	4	1.55818	1.30795	1.33243	1.72995	-2.67636	-2.74719	-2.46296	-2.48127	-5.04017	-4.93544	-5.28935	-4.96547	0.648845	0.646889	0.802172	0.526239
PeriSylvian_Language_Area_L_4	4	1.65325	1.30145	1.60975	1.91299	-3.90514	-3.9611	-3.63227	-3.67866	-4.77532	-4.845	-4.98866	-4.42241	0.0854972	0.103451	0.154757	-0.00212422
Superior_Frontal_Language_Area_L_1	5	-4.84079	-4.83979	-5.12118	-4.34429	-2.27404	-2.5336	-1.67906	-2.03483	-3.06416	-2.90957	-2.70348	-3.24781	0.709007	0.619328	0.964825	0.655626
Superior_Frontal_Language_Area_L_2	5	-6.26075	-6.17996	-6.28285	-5.80882	-3.76986	-3.91841	-3.3538	-3.48107	-1.20635	-0.906838	-0.933879	-1.64309	0.181697	0.146877	0.30504	0.151136
Superior_Frontal_Language_Area_L_3	5	-7.23425	-7.05276	-7.17966	-6.89811	-4.08275	-4.20937	-3.76162	-3.68814	0.0821794	0.423185	0.37164	-0.440858	0.0141761	-0.0129117	0.0977378	0.0541429
Superior_Frontal_Language_Area_L_4	5	-7.90316	-7.69269	-7.76839	-7.5314	-4.38152	-4.5094	-4.02337	-4.00977	0.704597	0.987534	0.983204	0.153684	-0.137318	-0.162615	-0.0890512	-0.0995711
Superior_Frontal_Language_Area_L_5	5	-5.25745	-5.27505	-5.44039	-4.78676	-3.42301	-3.55417	-2.87072	-3.16598	-2.71809	-2.5167	-2.44953	-2.88717	0.336983	0.30087	0.530002	0.29458
Superior_Frontal_Language_Area_L_6	5	-6.58242	-6.52957	-6.68001	-6.03084	-4.07757	-4.23048	-3.75354	-3.72751	-1.37311	-1.13789	-1.05898	-1.69398	-0.0261712	-0.0464265	0.0927094	-0.0238502
PreCuneus_Visual_Area_L_1	4	-2.77817	-3.04066	-2.74116	-2.33547	3.00639	2.85009	3.16787	2.72705	-3.70149	-3.47544	-3.12389	-4.0363	0.126848	0.336307	-0.3134	0.0114444
PreCuneus_Visual_Area_L_2	4	-2.3856	-2.5962	-2.3883	-2.01123	-2.62216	-2.87595	-2.47731	-2.06774	-2.05255	-1.74208	-1.69508	-2.47913	-0.700208	-0.631912	-0.811801	-0.623801
PreCuneus_Visual_Area_L_3	4	-1.71069	-2.00704	-1.6051	-1.23041	-2.50152	-3.01833	-2.21744	-1.5747	-2.5461	-2.24407	-2.22526	-2.91494	-0.779131	-0.674374	-0.797561	-0.846876
Superior_Temporal_Visual_Area_L_1	4	2.65216	2.346	2.52126	2.81008	-3.68596	-3.97285	-3.19234	-3.08885	-4.17951	-4.18045	-4.3444	-3.9867	-0.127495	-0.191413	-0.013979	-0.0989342
Superior_Temporal_Visual_Area_L_2	4	2.51573	2.15812	2.49454	2.64542	-3.93118	-4.0813	-3.52785	-3.58813	-4.20594	-4.1986	-4.40398	-3.98487	-0.0338429	-0.047417	0.053981	-0.102155
Superior_Temporal_Visual_Area_L_3	4	2.21228	1.98283	1.96946	2.34379	0.547431	0.525256	1.04664	0.664075	-4.16397	-4.11541	-4.33984	-4.04713	1.27309	1.28901	1.35031	1.02114
Superior_Temporal_Visual_Area_L_4	4	1.03344	0.951615	0.751858	1.08168	1.2002	1.40638	1.24436	0.953104	-4.80531	-4.50735	-4.78084	-4.9587	2.05613	2.0047	1.94342	1.81289
Medial_Area_7P_L_1	4	2.36421	1.90937	2.58853	2.6617	-1.6721	-1.81032	-1.39079	-1.49796	-2.14552	-2.16657	-2.10993	-2.01322	-0.715358	-0.652313	-0.672011	-0.711133
Medial_Area_7P_L_2	4	0.957697	0.614346	1.09731	1.23041	-2.54843	-2.79519	-2.37239	-2.11409	-2.53422	-2.44882	-2.54023	-2.50037	-0.84847	-0.785156	-0.864371	-0.851245
Area_7m_L_1	4	-0.45361	-0.738239	-0.510475	-0.0959883	-4.1045	-4.20609	-3.90565	-3.70754	-1.14975	-0.965434	-0.956835	-1.32964	-0.725067	-0.686925	-0.836695	-0.694029
Area_7m_L_2	4	1.116	0.860332	1.00493	1.38259	-4.43684	-4.54851	-4.2117	-4.01633	-0.465146	-0.305721	-0.34339	-0.612465	-0.707618	-0.674473	-0.802759	-0.668842
Area_7m_L_3	4	1.01456	0.669961	1.07609	1.36403	-4.33516	-4.46919	-4.17839	-3.91781	0.106982	0.232407	0.293321	-0.0157908	-0.743619	-0.712464	-0.849915	-0.714438
Area_7m_L_4	4	5.62585	5.0568	5.44168	6.0713	-3.00396	-2.92114	-3.34122	-2.82426	1.60432	1.38651	1.48972	1.99085	-1.05644	-1.03648	-1.12582	-0.964109
Parieto-Occipital_Sulcus_Area_1_L_1	4	3.98468	3.5571	3.91198	4.3731	-3.15755	-3.14491	-3.12469	-3.01098	1.38103	1.29845	1.37191	1.54904	-1.06924	-1.05213	-1.20598	-0.948256
Parieto-Occipital_Sulcus_Area_1_L_2	4	3.18663	2.91496	3.01794	3.47855	-2.98449	-2.93795	-3.12296	-2.80167	1.36158	1.39197	1.3699	1.33741	-1.10987	-1.10885	-1.17463	-0.998809
Parieto-Occipital_Sulcus_Area_1_L_3	4	7.78489	7.64238	7.77105	7.53822	-1.12512	-0.890569	-1.81697	-1.11904	3.1377	2.95153	2.94744	3.34728	-1.46534	-1.43139	-1.36216	-1.35126
Parieto-Occipital_Sulcus_Area_1_L_4	4	5.77684	5.76162	6.21883	5.21859	-2.28337	-2.09994	-2.59133	-2.35365	1.89404	1.83316	2.06078	1.73702	-1.23393	-1.20569	-1.27036	-1.09479
Area_23d_L_1	4	-3.22055	-3.41562	-3.48162	-2.67894	-3.24979	-2.98224	-3.09803	-2.98242	-2.59258	-2.15332	-2.23176	-3.10674	0.0637027	0.148009	-0.0432438	0.0651624
Area_23d_L_2	4	-3.17164	-3.28525	-3.70325	-2.64131	-2.44727	-1.48749	-3.16376	-2.56606	-1.66977	-1.28138	-1.38083	-2.1063	0.331061	0.545605	0.120976	0.230974
Area_ventral_23_a+b_L_1	4	0.158164	-0.0102082	-0.138661	0.485776	-4.29155	-4.37371	-4.10691	-3.92653	0.326995	0.531795	0.522556	0.0641832	-0.78745	-0.754898	-0.891814	-0.731073
Area_ventral_23_a+b_L_2	4	-0.23086	-0.334935	-0.759743	0.127596	-4.27784	-4.31322	-4.05084	-3.90125	0.398673	0.657514	0.577418	0.0921456	-0.783431	-0.763041	-0.896461	-0.731372
Area_dorsal_23_a+b_L_1	4	-1.40027	-1.58582	-1.75064	-0.941226	-4.38874	-4.45414	-4.16996	-4.00817	-0.684129	-0.405007	-0.39156	-1.0427	-0.65142	-0.611186	-0.722656	-0.60855
Area_dorsal_23_a+b_L_2	4	-0.906266	-1.08091	-1.32077	-0.456326	-4.58865	-4.69302	-4.36827	-4.17828	-0.271192	0.0224102	-0.0518883	-0.636729	-0.63371	-0.618651	-0.711032	-0.604185
Area_dorsal_23_a+b_L_3	4	-0.55172	-0.689073	-1.00085	-0.159117	-4.52184	-4.57533	-4.32219	-4.11964	0.0853714	0.384361	0.29774	-0.30276	-0.681124	-0.668086	-0.778027	-0.642277
Area_31p_ventral_L_1	4	-1.58293	-1.76173	-1.87186	-1.17061	-4.50668	-4.59285	-4.30857	-4.08785	-0.592331	-0.27685	-0.304361	-1.01766	-0.642292	-0.630337	-0.696178	-0.606422
Area_5m_L_1	1	-2.92317	-3.2668	-3.35973	-2.23581	4.91951	5.27306	4.47335	4.10153	-7.22744	-6.96998	-7.08596	-7.22972	-0.0453858	-0.204051	-0.386658	0.338266
Area_5m_L_2	1	-2.9795	-3.31258	-3.37535	-2.26867	4.78866	5.07689	4.42673	3.96508	-6.80834	-6.53344	-6.54086	-6.88207	0.42837	0.333617	-0.211025	0.732385
Area_5m_ventral_L_1	1	-2.73015	-3.04686	-3.06027	-2.08257	4.39232	4.58715	4.14527	3.76233	-5.97799	-5.65168	-5.72536	-6.15844	0.81713	0.88181	0.184649	0.84109
Area_5m_ventral_L_2	1	-3.45175	-3.66579	-3.85525	-2.82532	4.33198	4.5715	4.02421	3.73513	-3.99221	-3.68196	-3.49351	-4.33676	1.08109	1.02885	0.581997	1.22018
Area_23c_L_1	1	-3.21111	-3.4071	-3.51579	-2.6468	2.84029	2.99694	2.70867	2.67855	-3.05449	-2.68903	-2.66049	-3.48892	1.47728	1.50849	1.24257	1.11305
Area_23c_L_2	1	-3.61231	-3.76733	-4.1	-3.05974	3.25836	3.4164	3.0976	2.82358	-2.69548	-2.27435	-2.34621	-3.1475	1.73472	1.72803	1.25232	1.67388
Area_5L_L_1	1	-2.53236	-2.89572	-2.59722	-1.94276	4.6734	4.91286	4.22056	4.01996	-6.50114	-6.22294	-6.37071	-6.56994	-0.0692367	-0.020176	-0.288672	0.0353573
Area_5L_L_2	1	-2.57968	-2.93127	-2.86068	-1.93046	4.73385	5.00698	4.33675	4.02229	-6.97578	-6.70338	-7.07736	-6.92608	0.432115	0.461294	-0.0797003	0.544813
Area_5L_L_3	1	-2.25675	-2.8161	-2.34723	-1.59298	4.35183	4.58054	3.97303	3.75121	-6.72984	-6.23601	-7.11906	-6.71685	0.669513	0.710083	0.302445	0.68213
Dorsal_Area_24d_L_1	1	-3.42179	-3.68497	-3.92639	-2.75864	4.63792	4.95769	4.34519	3.89942	-5.96368	-5.71056	-5.8312	-6.00148	0.833406	0.664376	0.112608	1.16038
Dorsal_Area_24d_L_2	1	-3.83866	-4.01081	-4.25159	-3.26862	4.146	4.41187	3.73422	3.55001	-4.62185	-4.43878	-4.32697	-4.67602	1.55889	1.44707	1.03387	1.73153
Dorsal_Area_24d_L_3	1	-3.27865	-3.55466	-3.80261	-2.62807	4.82471	5.14937	4.45015	3.94647	-5.56972	-5.31775	-5.39797	-5.65967	0.409597	0.219985	-0.221406	0.835177
Dorsal_Area_24d_L_4	1	-3.67943	-3.88189	-4.09888	-3.06964	4.44252	4.76018	4.17185	3.74124	-4.24474	-4.02195	-3.72711	-4.46095	1.10784	0.994583	0.414969	1.37791
Dorsal_Area_24d_L_5	1	-4.6672	-4.69405	-4.83307	-4.31076	3.05241	3.15613	2.92882	2.70732	-2.59297	-2.38584	-2.40708	-2.76855	1.90411	1.89719	1.47239	1.93227
Ventral_Area_24d_L_1	1	-4.79529	-4.78322	-5.07614	-4.38425	3.43014	3.54326	3.35471	3.06062	-1.90639	-1.59202	-1.65705	-2.2501	2.06087	2.04678	1.46195	2.01233
Ventral_Area_24d_L_2	1	-4.19462	-4.26205	-4.61175	-3.73539	4.11795	4.37178	3.741	3.53654	-2.76182	-2.39966	-2.47761	-3.13953	1.65872	1.55686	1.11627	1.786
Lateral_Area_7A_L_1	4	-1.621	-2.06098	-1.66404	-1.03066	4.25125	4.44977	3.85788	3.80098	-6.17075	-5.94161	-6.09391	-6.18528	0.528082	0.683689	0.280942	0.344222
Lateral_Area_7A_L_2	4	-0.614188	-0.899897	-0.713814	-0.211213	4.35887	4.54046	3.96044	3.93109	-6.6298	-6.44547	-6.72748	-6.51661	0.20265	0.308096	-0.05112	0.154292
Lateral_Area_7A_L_3	4	-1.10622	-1.47116	-1.31538	-0.548281	4.37617	4.59312	3.93132	3.8674	-7.05931	-6.85997	-7.18386	-6.94996	0.338567	0.46167	0.0685629	0.317078
Supplementary_and_Cingulate_Eye_Field_L_1	1	-3.67443	-3.91279	-3.96191	-3.02645	2.13092	2.05369	2.29337	1.99914	-4.86901	-4.55083	-4.82465	-4.98462	1.82191	1.72229	1.67888	1.85659
Supplementary_and_Cingulate_Eye_Field_L_2	1	-5.05641	-5.04675	-5.28944	-4.6046	-0.841605	-1.02463	-0.635307	-0.604182	-2.60898	-2.36354	-2.32319	-2.86856	1.2765	1.18535	1.38661	1.27239
Supplementary_and_Cingulate_Eye_Field_L_3	1	-3.68663	-3.91994	-4.01183	-2.99731	3.44668	3.60039	3.17045	3.01318	-5.13293	-4.87942	-4.95025	-5.21469	1.93158	1.87642	1.47701	1.9936
Supplementary_and_Cingulate_Eye_Field_L_4	1	-6.08164	-5.9374	-6.20361	-5.83664	-1.54816	-1.63184	-1.32531	-1.41924	-0.651439	-0.333239	-0.256101	-1.10747	0.948584	0.910378	1.1471	0.864769
Supplementary_and_Cingulate_Eye_Field_L_5	1	-6.7037	-6.56937	-6.78087	-6.33233	-2.10668	-2.18444	-1.84657	-1.96587	-0.108721	0.232535	0.296223	-0.660359	0.75604	0.718454	0.996472	0.642982
Supplementary_and_Cingulate_Eye_Field_L_6	1	-4.85095	-4.87146	-5.12395	-4.41039	1.60864	1.56939	1.73079	1.6017	-2.92929	-2.71896	-2.63603	-3.15367	1.76038	1.70917	1.44152	1.80583
Area_6m_anterior_L_1	1	-3.47568	-3.64164	-3.84854	-2.93123	3.10272	3.23806	2.93063	2.68778	-5.21964	-5.11866	-4.96914	-5.12926	1.52523	1.53574	1.21199	1.49596
Area_6m_anterior_L_2	1	-4.10384	-4.23351	-4.41185	-3.51476	1.85787	1.9185	1.73825	1.58419	-4.32985	-4.13309	-4.14353	-4.40389	1.51886	1.57342	1.40411	1.36441
Area_6m_anterior_L_3	1	-3.13331	-3.3244	-3.62031	-2.49591	3.98491	4.20784	3.61834	3.4472	-5.84603	-5.84461	-5.54555	-5.61331	0.822977	0.866586	0.500541	0.795766
Area_6m_anterior_L_4	1	-5.60184	-5.70629	-5.65998	-4.93304	-0.682918	-0.942116	-0.172912	-0.454056	-2.69476	-2.4327	-2.54517	-2.86617	0.651577	0.639823	0.794287	0.571684
Area_6m_anterior_L_5	1	-5.97131	-5.93385	-6.07438	-5.44505	-2.77672	-3.01008	-2.72832	-2.41965	-2.22829	-2.06111	-1.92215	-2.41583	-0.105951	-0.0541858	-0.0493191	-0.0799022
Area_6m_anterior_L_6	1	-4.77412	-4.86453	-4.98845	-4.17604	-0.0552232	-0.287894	0.147709	0.275667	-3.80909	-3.59764	-3.74316	-3.86474	0.145269	0.22767	0.187918	0.167451
Medial_Area_7A_L_1	4	-2.44806	-2.78922	-2.53469	-1.87831	3.43798	3.46319	3.24002	2.97631	-4.98519	-4.78172	-4.73266	-5.06173	0.128027	0.344617	-0.187626	-0.00115469
Medial_Area_7A_L_2	4	-0.667481	-1.11564	-0.486836	-0.182964	2.31394	2.30121	1.91806	2.29564	-3.83579	-3.72603	-3.65923	-3.85383	-0.28609	-0.0966979	-0.0740529	-0.535596
Medial_Area_7A_L_3	4	1.90469	1.57465	1.74883	2.25144	2.07227	1.93036	1.48743	2.29454	-3.24403	-3.272	-3.29367	-3.02479	-0.503662	-0.337006	-0.433271	-0.723174
Medial_Area_7A_L_4	4	-2.78876	-3.09579	-2.99219	-2.16853	4.3267	4.51763	4.07151	3.62219	-5.97846	-5.6942	-5.69093	-6.10934	0.500532	0.630042	-0.0652394	0.530892
Medial_Area_7A_L_5	4	-1.49838	-1.90121	-1.30646	-0.983977	3.74452	3.85153	3.4486	3.44444	-5.20596	-4.98148	-5.11667	-5.28899	0.106739	0.253588	0.0226216	-0.116992
Medial_Area_7A_L_6	4	-0.155074	-0.44786	-0.496116	0.319238	3.82772	3.88576	3.28857	3.51279	-5.29608	-5.1688	-5.32134	-5.21961	-0.336012	-0.186393	-0.123471	-0.524056
Lateral_Area_7P_L_1	4	3.7542	3.45754	3.62051	3.86629	2.69519	2.53826	2.31808	2.65643	-2.84853	-2.97924	-2.9966	-2.52785	-0.660799	-0.497888	-0.441875	-0.843054
Lateral_Area_7P_L_2	4	2.49111	2.20477	2.32336	2.74993	3.65643	3.59076	3.14913	3.50625	-4.02106	-4.07842	-4.17758	-3.73199	-0.712861	-0.616531	-0.328434	-0.87955
Area_7PC_L_1	4	-0.742945	-1.07438	-0.966665	-0.282371	4.56676	4.80524	4.03066	4.01759	-7.71214	-7.5793	-7.78127	-7.48866	0.226223	0.288115	0.016705	0.0900725
Area_7PC_L_2	4	-0.0431619	-0.366609	-0.17281	0.350204	4.46222	4.63085	3.76798	4.04402	-6.96226	-6.82415	-7.00058	-6.85266	-0.2671	-0.15034	-0.25914	-0.285023
Area_7PC_L_3	4	-0.628249	-0.95219	-0.792072	-0.173332	4.08576	4.49428	3.41147	3.59028	-8.15226	-8.02572	-8.16033	-7.8968	0.0603529	-0.0109176	0.0887543	0.0967502
Area_7PC_L_4	4	-0.0298686	-0.364244	-0.241539	0.408734	3.90478	4.11024	3.21036	3.49813	-7.44848	-7.33444	-7.47182	-7.20181	-0.210592	-0.159542	-0.023513	-0.304101
Area_7PC_L_5	4	-0.117549	-0.40752	-0.328326	0.236664	2.09349	2.26702	1.71279	1.81073	-7.7208	-7.58588	-7.79401	-7.49528	0.088443	0.17043	0.347561	-0.0485086
Area_Lateral_IntraParietal_ventral_L_1	4	0.998396	0.749356	0.818676	1.23191	4.18841	4.41265	3.73745	3.48957	-6.29819	-6.18289	-6.48261	-6.11936	-0.832941	-0.841891	-0.71208	-0.72822
Area_Lateral_IntraParietal_ventral_L_2	4	0.631832	0.293698	0.4474	1.02344	2.38859	2.39259	1.76192	2.25077	-6.88162	-6.82838	-7.04788	-6.55517	-0.394383	-0.257747	-0.208564	-0.526304
Ventral_IntraParietal_Complex_L_1	4	0.278708	0.0469298	0.288041	0.489186	4.3342	4.49103	3.72627	3.97233	-5.75614	-5.56662	-5.8087	-5.7823	-0.619315	-0.562116	-0.428897	-0.717313
Ventral_IntraParietal_Complex_L_2	4	1.59279	1.25878	1.42849	1.90578	4.23427	4.29222	3.68234	3.87558	-5.21304	-5.21416	-5.35982	-4.95816	-0.922105	-0.87958	-0.532084	-1.01622
Ventral_IntraParietal_Complex_L_3	4	0.980264	0.661295	0.816325	1.30194	3.47902	3.62764	2.71461	3.22344	-5.90201	-5.84114	-6.05631	-5.70772	-0.651523	-0.665821	-0.375256	-0.712435
Medial_IntraParietal_Area_L_1	4	3.09249	2.77011	3.11421	3.20657	3.37714	3.36501	2.79909	3.20048	-4.03845	-4.109	-4.07986	-3.79734	-0.875791	-0.86223	-0.358536	-1.01455
Medial_IntraParietal_Area_L_2	4	3.29405	2.96209	3.26255	3.45077	-0.269925	-0.363303	-0.476095	-0.150344	-4.10928	-4.18215	-4.30829	-3.76946	-0.364807	-0.194516	-0.195062	-0.557059
Area_1_L_1	1	-2.14581	-2.48611	-2.42436	-1.53553	4.80475	5.10741	4.42757	4.03457	-7.75105	-7.54997	-7.88355	-7.52433	0.4487	0.39719	-0.198319	0.721218
Area_1_L_2	1	-1.60358	-1.93019	-1.97225	-1.01408	5.03218	5.34363	4.52423	4.28299	-8.34014	-8.17882	-8.44354	-8.06841	-0.0335517	-0.0813967	-0.465317	0.166537
Area_1_L_3	1	-1.83131	-2.16654	-2.22593	-1.1767	5.04264	5.35745	4.59401	4.26501	-8.59974	-8.44026	-8.70261	-8.26554	0.0931872	0.00965617	-0.570783	0.431172
Area_1_L_4	1	-1.47182	-1.85582	-1.9436	-0.749377	4.93368	5.23214	4.43114	4.20113	-8.73431	-8.62105	-8.83715	-8.36649	0.130506	0.0814832	-0.328537	0.361752
Area_1_L_5	1	-1.59206	-1.96031	-2.0682	-0.93354	5.0165	5.26435	4.54653	4.31262	-8.92587	-8.82686	-8.99379	-8.66281	0.129929	0.0887801	-0.452648	0.358198
Area_1_L_6	1	-1.184	-1.51426	-1.52649	-0.609851	4.35574	4.6267	3.91498	3.82443	-8.66869	-8.53109	-8.73556	-8.40775	0.613939	0.580793	0.257748	0.640725
Area_1_L_7	1	-1.37133	-1.72098	-1.77762	-0.773995	4.7222	5.00265	4.39309	3.98857	-8.42047	-8.27517	-8.53081	-8.1413	0.809616	0.678239	0.0978997	1.20025
Area_1_L_8	1	-1.32177	-1.60898	-1.87951	-0.749936	4.58322	4.86878	4.36936	3.8409	-8.08105	-7.83697	-8.32094	-7.82163	1.09253	0.959808	0.181366	1.53827
Area_2_L_1	1	-2.05385	-2.37111	-2.3883	-1.4334	4.75141	5.06171	4.3415	3.93792	-7.5931	-7.39952	-7.69636	-7.4089	0.549267	0.401123	0.0650308	0.951341
Area_2_L_2	1	-1.23857	-1.53879	-1.46123	-0.740703	4.83396	5.11043	4.37275	4.16684	-7.93732	-7.77016	-8.01598	-7.71884	0.0330847	0.0949168	-0.374494	0.119285
Area_2_L_3	1	-1.22034	-1.55426	-1.51218	-0.680253	4.77943	5.08604	4.15631	4.11515	-8.71288	-8.59893	-8.73281	-8.42941	-0.0293096	-0.152762	-0.139391	0.205297
Area_2_L_4	1	-1.42637	-1.78403	-1.8066	-0.801307	4.8119	5.07079	4.25232	4.12074	-8.79484	-8.69376	-8.83706	-8.47176	0.0339084	0.0233333	-0.258421	0.253537
Area_2_L_5	1	-1.22438	-1.56036	-1.60396	-0.647273	4.38899	4.66247	4.08156	3.80664	-8.66696	-8.52367	-8.77067	-8.38111	0.739679	0.702266	0.300003	0.820362
Area_3a_L_1	1	-2.50289	-2.83228	-2.91907	-1.83767	4.66133	4.98499	4.31378	3.81174	-7.93901	-7.73553	-7.99015	-7.74586	0.728363	0.532613	0.0568119	1.12772
Area_3a_L_2	1	-1.76658	-2.09894	-2.23619	-1.10143	4.56376	4.8449	4.19956	3.7527	-8.18506	-8.03127	-8.25082	-7.91683	1.23681	1.01276	0.455257	1.73804
Area_3a_L_3	1	-1.42185	-1.7267	-1.84103	-0.832857	4.34538	4.5329	4.1789	3.68423	-7.88168	-7.75592	-7.93898	-7.57647	1.53391	1.46135	0.510699	1.85299
Dorsal_area_6_L_1	1	-3.02339	-3.32522	-3.42907	-2.2794	4.55387	4.80302	4.16012	3.91879	-7.24439	-7.02166	-7.14701	-7.10523	0.710577	0.666059	0.155916	0.7992
Dorsal_area_6_L_2	1	-2.55546	-2.87619	-3.04531	-1.82202	4.87223	5.15891	4.41101	4.18641	-7.80553	-7.56869	-7.89554	-7.5799	0.329067	0.24644	-0.207824	0.558283
Dorsal_area_6_L_3	1	-2.64685	-2.96317	-3.06654	-1.92255	4.8067	5.13183	4.26916	4.11913	-7.58424	-7.4015	-7.69574	-7.32351	0.389906	0.255633	-0.0531042	0.638566
Dorsal_area_6_L_4	1	-2.41913	-2.77164	-2.81916	-1.68409	4.62757	4.86981	4.26044	3.96077	-7.40672	-7.20799	-7.58507	-7.17313	0.708574	0.719462	0.085828	0.838804
Dorsal_area_6_L_5	1	-2.06829	-2.35209	-2.62812	-1.42485	4.96107	5.25279	4.48433	4.21086	-8.15788	-7.90971	-8.36464	-7.998	0.240674	0.164573	-0.341244	0.529526
Area_6mp_L_1	1	-3.21578	-3.5171	-3.68096	-2.53877	4.46047	4.71343	4.17773	3.78659	-6.82435	-6.52789	-6.86221	-6.82097	1.1146	1.08768	0.399851	1.22211
Area_6mp_L_2	1	-3.39459	-3.65445	-3.77703	-2.71419	4.22719	4.49378	3.77391	3.62061	-6.13257	-5.88475	-6.01064	-6.10611	1.58025	1.45956	1.07079	1.74247
Area_6mp_L_3	1	-3.08941	-3.39456	-3.51082	-2.37007	4.6217	4.81236	4.27921	3.92335	-6.93793	-6.68541	-6.82036	-6.86799	0.760704	0.864135	0.171098	0.770035
Area_6mp_L_4	1	-3.01715	-3.30854	-3.4412	-2.31738	4.6551	4.92557	4.2761	3.94867	-7.15258	-6.94932	-7.06281	-7.04119	0.750593	0.639491	0.17811	0.963038
Ventral_Area_6_L_1	1	-2.13673	-2.43542	-2.44512	-1.47281	3.75062	4.00178	3.40167	3.28064	-6.02037	-5.9957	-5.83523	-5.76367	1.25038	1.26902	0.871925	1.1934
Ventral_Area_6_L_2	1	-2.11872	-2.39077	-2.64426	-1.46469	3.62018	3.867	3.4347	2.98922	-5.61863	-5.55277	-5.69789	-5.26275	1.35996	1.31864	0.980292	1.36003
Ventral_Area_6_L_3	1	-1.53949	-1.71166	-2.16009	-0.994068	3.87229	4.13622	3.57197	3.31822	-6.92888	-6.88589	-6.62379	-6.61589	1.84132	1.76939	1.14596	1.87699
Area_Posterior_24_prime_L_1	5	-4.19455	-4.30195	-4.60054	-3.64792	3.55148	3.74098	3.31386	2.82827	-2.76159	-2.41376	-2.23395	-3.19022	1.83102	1.73809	1.26855	1.92518
Area_Posterior_24_prime_L_2	5	-5.25788	-5.17673	-5.78849	-4.85345	2.97128	3.21865	2.89566	2.45708	-0.674021	-0.425913	-0.0470672	-1.12437	2.15775	2.05683	1.70767	2.1413
Area_33_prime_L_1	5	-5.49986	-5.40478	-5.81025	-5.13135	1.07843	1.37454	1.15011	0.946747	1.66471	2.31606	1.9802	0.808441	1.65509	1.67367	1.2471	1.3893
Anterior_24_prime_L_1	5	-6.3748	-6.22122	-6.72256	-6.00277	2.05626	2.13215	1.98237	1.839	1.3555	1.81488	1.79462	0.647602	2.28523	2.22563	2.07826	2.1957
Anterior_24_prime_L_2	5	-7.92192	-7.59552	-8.14333	-7.74287	0.749152	0.967942	0.624314	0.618134	3.46229	3.9871	3.86454	2.60841	2.03487	1.9693	2.00916	1.94039
Area_p32_prime_L_1	5	-5.75648	-5.58771	-5.94838	-5.53743	1.25514	1.32532	1.18336	1.08214	-0.219156	0.0789722	0.101536	-0.659981	2.12497	2.11109	2.08687	1.97235
Area_p32_prime_L_2	5	-5.97476	-5.72077	-6.249	-5.87955	0.925859	0.974533	0.85155	0.79176	1.02056	1.37415	1.38603	0.477787	2.0902	2.03801	2.04143	1.98836
Area_a24_L_1	5	-9.49066	-8.82906	-9.12454	-9.94119	-3.6816	-3.47595	-2.51351	-3.62099	7.20515	7.73204	7.08301	6.44651	-0.21316	-0.200187	-0.018574	-0.27295
Area_a24_L_2	5	-10.0985	-9.34412	-9.84036	-10.6516	-4.38895	-4.363	-4.12881	-4.08382	7.86857	8.34707	7.86568	7.13929	-0.507923	-0.517055	-0.506571	-0.505223
Area_a24_L_3	5	-9.68455	-8.88366	-9.38049	-10.4487	-4.09675	-4.25571	-2.89531	-3.67432	8.33548	8.78818	8.20603	7.68046	-0.706931	-0.64279	-0.70368	-0.634923
Area_dorsal_32_L_1	5	-9.39452	-8.92257	-9.10364	-9.5036	-4.44247	-4.60073	-4.15724	-4.00503	4.06132	4.37565	4.41415	3.43582	-0.242046	-0.262477	-0.205012	-0.168755
Area_dorsal_32_L_2	5	-9.75083	-9.18457	-9.59445	-9.95157	-4.52733	-4.6496	-4.21914	-4.1778	4.93992	5.2399	5.31522	4.28698	-0.287251	-0.321244	-0.272429	-0.249016
Area_dorsal_32_L_3	5	-9.40115	-8.82281	-9.28156	-9.64219	-4.10902	-4.00434	-3.79112	-3.80781	4.94603	5.24021	5.24093	4.35085	-0.135166	-0.108269	-0.0068523	-0.147284
Area_8BM_L_1	5	-7.82904	-7.58415	-7.753	-7.52763	-3.49743	-3.5535	-3.32666	-3.2246	1.20094	1.57905	1.51239	0.57555	0.153372	0.16617	0.250401	0.149512
Area_8BM_L_2	5	-9.13089	-8.79745	-8.85381	-8.95756	-4.13624	-4.26133	-3.89909	-3.78992	2.75139	3.09964	3.03539	2.09704	-0.103505	-0.0929488	-0.0935985	-0.0833909
Area_8BM_L_3	5	-9.61544	-9.20873	-9.38597	-9.53774	-4.42224	-4.54091	-4.12483	-4.02888	3.73192	4.09947	4.04182	3.01945	-0.241361	-0.244151	-0.257619	-0.216773
Area_8BM_L_4	5	-8.46683	-8.21461	-8.35685	-8.19928	-3.52024	-3.62054	-3.24876	-3.13631	2.16323	2.59283	2.54188	1.44857	0.0924559	0.10502	0.136171	0.123089
Area_p32_L_1	5	-10.392	-9.5405	-9.92189	-11.1452	-4.23108	-4.03016	-3.89024	-3.89254	8.32312	8.77046	8.19237	7.63078	-0.560671	-0.487926	-0.461897	-0.535999
Area_10r_L_1	5	-10.6046	-9.71712	-10.1682	-11.4013	-4.48816	-4.46536	-4.28061	-4.04286	8.97934	9.35443	9.04157	8.27873	-0.68389	-0.669661	-0.716283	-0.650848
Area_10r_L_2	5	-10.1095	-9.25274	-9.63973	-10.98	-4.35197	-4.45738	-3.48526	-3.66397	9.42982	9.80868	9.3902	8.75943	-0.671347	-0.650253	-0.637994	-0.596529
Area_47m_L_1	5	-8.32408	-7.40057	-8.18471	-9.02743	-4.344	-4.4578	-3.66411	-4.02134	7.27472	7.48121	7.21351	6.68388	-0.368304	-0.380748	-0.156097	-0.343802
Area_47m_L_2	5	-8.00424	-7.1271	-8.04658	-8.62757	-4.41708	-4.61429	-3.75702	-4.07779	6.37904	6.45092	6.59023	5.82488	-0.215189	-0.264737	-0.034223	-0.200047
Area_8Av_L_1	5	-6.27808	-6.19744	-6.30465	-5.8759	-4.20921	-4.33235	-3.80857	-3.84475	-2.08536	-1.95866	-2.06606	-2.08013	-0.432881	-0.41545	-0.380896	-0.403053
Area_8Av_L_2	5	-4.38403	-4.42487	-4.83879	-3.81038	-3.3223	-3.3938	-3.11079	-3.09463	-3.7798	-3.59822	-3.675	-3.81457	-0.158461	-0.12838	-0.0636993	-0.200195
Area_8Av_L_3	5	-7.41767	-7.32997	-7.07054	-7.03154	-4.41148	-4.53479	-4.15245	-3.99352	-0.822408	-0.623607	-0.845052	-0.964526	-0.335674	-0.319505	-0.347405	-0.301962
Area_8Av_L_4	5	-5.65757	-5.56584	-5.44338	-5.39022	-4.37901	-4.50686	-4.10485	-4.02659	-2.30034	-2.17039	-2.62932	-2.21056	-0.346729	-0.321113	-0.364671	-0.327198
Area_8Av_L_5	5	-6.92328	-6.8397	-6.38448	-6.63949	-4.34865	-4.44503	-4.14674	-4.00623	-0.842403	-0.650941	-1.02075	-0.965895	-0.227891	-0.197707	-0.296903	-0.224705
Area_8Av_L_6	5	-3.37877	-3.44836	-3.77624	-2.95154	-3.9697	-4.13005	-3.55598	-3.66323	-4.21695	-4.1606	-4.25787	-4.06075	-0.156453	-0.14949	-0.0850254	-0.168467
Area_8Av_L_7	5	-4.45255	-4.49758	-4.3569	-4.08521	-4.19643	-4.32987	-3.79926	-3.86682	-2.76444	-2.63004	-2.90375	-2.75684	-0.155807	-0.147478	-0.102132	-0.184512
Area_8Ad_L_1	5	-9.57167	-9.24098	-9.30013	-9.27413	-4.58931	-4.68161	-4.33591	-4.23524	2.07023	2.2119	2.35009	1.66378	-0.478368	-0.46292	-0.574539	-0.429277
Area_8Ad_L_2	5	-9.38569	-9.08677	-9.02047	-9.10599	-4.17921	-4.17132	-4.05012	-3.9154	1.49879	1.66674	1.6931	1.10494	-0.611631	-0.605665	-0.671539	-0.535188
Area_8Ad_L_3	5	-7.68438	-7.5443	-7.54429	-7.23271	-4.22608	-4.37367	-3.75571	-3.89186	-0.845684	-0.673777	-0.681423	-1.06665	-0.535221	-0.550537	-0.528601	-0.490372
Area_8Ad_L_4	5	-8.58814	-8.4058	-8.26726	-8.20221	-4.42021	-4.5064	-4.0789	-4.03955	0.381836	0.581631	0.538065	0.0230862	-0.578128	-0.560326	-0.651245	-0.52354
Area_8Ad_L_5	5	-7.57614	-7.45589	-7.26715	-7.1931	-4.18335	-4.36971	-3.72433	-3.83977	-0.751998	-0.550971	-0.741784	-0.952391	-0.459428	-0.460442	-0.417183	-0.395268
Area_9_Middle_L_1	5	-10.1354	-9.65786	-9.81061	-10.1125	-4.55667	-4.66187	-4.2182	-4.2474	4.221	4.52374	4.51279	3.56005	-0.310674	-0.307397	-0.339134	-0.293595
Area_9_Middle_L_2	5	-10.3218	-9.63121	-10.0632	-10.6925	-4.61069	-4.74193	-4.27809	-4.25644	5.8702	6.12878	6.20174	5.25596	-0.375314	-0.394337	-0.343403	-0.339007
Area_9_Middle_L_3	5	-10.2601	-9.46269	-9.9896	-10.8159	-4.54874	-4.62034	-4.28341	-4.21126	6.96006	7.30927	7.07539	6.32682	-0.436572	-0.445212	-0.452018	-0.40854
Area_9_Middle_L_4	5	-10.4916	-9.91731	-10.3134	-10.5825	-4.58733	-4.68495	-4.22025	-4.26517	4.9213	5.16461	5.39374	4.27865	-0.322701	-0.33332	-0.310648	-0.312113
Area_9_Middle_L_5	5	-10.5117	-9.93171	-10.2064	-10.619	-4.62025	-4.73673	-4.25648	-4.26552	5.4387	5.72293	5.82209	4.74368	-0.353355	-0.364056	-0.324709	-0.348695
Area_9_Middle_L_6	5	-10.7687	-10.0308	-10.6562	-11.1166	-4.64414	-4.75435	-4.31646	-4.2816	6.2711	6.48716	6.81891	5.65027	-0.4084	-0.404627	-0.415386	-0.386032
Area_9_Middle_L_7	5	-10.2271	-9.47721	-9.98817	-10.6842	-4.58351	-4.66389	-4.29111	-4.20696	6.34197	6.58927	6.60845	5.77482	-0.397454	-0.391905	-0.42133	-0.376634
Area_9_Middle_L_8	5	-10.0705	-9.24605	-9.77586	-10.705	-4.46494	-4.48669	-4.26882	-4.08159	7.06635	7.40753	7.04514	6.53961	-0.463393	-0.46602	-0.508539	-0.400345
Area_8B_Lateral_L_1	5	-8.91401	-8.62607	-8.63381	-8.70613	-4.51836	-4.64806	-4.18205	-4.18036	2.06632	2.32385	2.30095	1.55951	-0.243141	-0.253541	-0.242738	-0.217192
Area_8B_Lateral_L_2	5	-9.68909	-9.333	-9.31736	-9.51359	-4.5925	-4.69627	-4.2363	-4.26209	3.01938	3.31658	3.2335	2.41232	-0.303732	-0.304729	-0.312685	-0.28881
Area_8B_Lateral_L_3	5	-9.52373	-9.24072	-9.18874	-9.25222	-4.63539	-4.75453	-4.32645	-4.28724	2.28828	2.54503	2.56118	1.73167	-0.396593	-0.395345	-0.436827	-0.365717
Area_8B_Lateral_L_4	5	-8.64995	-8.42476	-8.47602	-8.28907	-4.5988	-4.7347	-4.27456	-4.21197	0.96092	1.16756	1.3041	0.529149	-0.357444	-0.376283	-0.361095	-0.305757
Area_9_Posterior_L_1	5	-10.1475	-9.71616	-9.88535	-10.0427	-4.58898	-4.72797	-4.21416	-4.24231	3.58104	3.81294	3.95929	2.98297	-0.363267	-0.378946	-0.335099	-0.332625
Area_9_Posterior_L_2	5	-10.4896	-10.0323	-10.1624	-10.366	-4.57525	-4.71548	-4.24893	-4.19616	4.00162	4.20123	4.36531	3.39231	-0.298812	-0.314712	-0.310868	-0.269679
Area_9_Posterior_L_3	5	-9.94278	-9.54187	-9.67972	-9.72701	-4.40267	-4.45118	-4.25815	-4.00089	2.56259	2.68188	2.92267	2.08143	-0.390437	-0.371079	-0.45575	-0.320044
Area_10d_L_1	5	-10.8149	-10.0089	-10.5037	-11.3105	-4.65601	-4.74649	-4.37667	-4.27139	7.17356	7.43243	7.47197	6.49181	-0.496334	-0.481342	-0.554248	-0.446665
Area_10d_L_2	5	-10.7804	-9.89492	-10.5168	-11.443	-4.57583	-4.62528	-4.32415	-4.22386	7.90295	8.18818	8.19883	7.23746	-0.539066	-0.523654	-0.57025	-0.498823
Area_10d_L_3	5	-10.8372	-9.9595	-10.4721	-11.512	-4.48716	-4.53315	-4.28475	-4.06393	8.31752	8.69884	8.39116	7.60642	-0.539126	-0.512234	-0.579919	-0.537177
Area_10d_L_4	5	-10.868	-10.1377	-10.4526	-11.1915	-4.5725	-4.683	-4.27046	-4.23056	6.33745	6.42395	6.86499	5.73916	-0.512727	-0.492945	-0.62208	-0.459472
Area_10d_L_5	5	-10.6989	-9.83397	-10.4583	-11.284	-4.59787	-4.67775	-4.28733	-4.25536	7.70878	7.85803	7.96625	7.15425	-0.573371	-0.564462	-0.624882	-0.521416
Area_10d_L_6	5	-10.8571	-10.1686	-10.5201	-11.1266	-4.44871	-4.53135	-4.08889	-4.0784	6.27905	6.3967	6.69799	5.69702	-0.529378	-0.517481	-0.658018	-0.437682
Area_8C_L_1	5	-3.05954	-3.19226	-3.21184	-2.6039	-2.86098	-2.77451	-2.90416	-2.5349	-4.1426	-4.07153	-4.17368	-4.03728	0.212889	0.306106	0.307021	0.0827655
Area_8C_L_2	5	-6.75609	-6.5522	-6.48018	-6.58198	-3.98834	-4.08764	-3.90688	-3.62201	-0.595883	-0.491327	-0.613271	-0.724308	-0.111396	-0.0995342	-0.172801	-0.0781315
Area_8C_L_3	5	-3.89968	-4.00811	-3.97957	-3.40812	-2.60841	-2.80907	-2.03269	-2.48552	-2.94453	-2.83368	-2.91432	-2.98738	0.0769693	0.0696482	0.457511	-0.0119477
Area_8C_L_4	5	-4.37353	-4.37248	-4.54457	-3.96415	-3.37457	-3.49351	-3.29731	-2.96789	-2.33814	-2.26997	-2.11742	-2.41172	-0.0379451	-0.0245511	0.0854552	-0.0913763
Area_8C_L_5	5	-2.71356	-2.85516	-2.93704	-2.27089	-2.22517	-2.3101	-2.1548	-2.04225	-3.94146	-3.83691	-3.87705	-3.95461	0.242605	0.294034	0.383744	0.107045
Area_8C_L_6	5	-4.30664	-4.20698	-4.18975	-4.17175	-3.94942	-4.0985	-3.69278	-3.60798	-2.32681	-2.22274	-2.34557	-2.37188	-0.115236	-0.0786166	-0.0704409	-0.140573
Area_44_L_1	5	-4.47685	-4.34919	-4.44499	-4.33824	-3.29208	-3.48311	-3.01399	-2.93719	-1.61717	-1.53467	-1.62971	-1.62483	0.411058	0.35528	0.505147	0.399577
Area_44_L_2	5	-2.94861	-3.01704	-3.14285	-2.62859	-1.35274	-1.09281	-1.59854	-1.38201	-3.49708	-3.49482	-3.43084	-3.3688	0.832142	0.905499	0.910294	0.676853
Area_44_L_3	5	-3.75585	-3.68101	-4.15962	-3.29208	-2.96955	-3.1033	-2.73327	-2.60551	-2.44381	-2.48523	-1.9888	-2.57194	0.335988	0.319318	0.501302	0.254205
Area_44_L_4	5	-3.87001	-3.77997	-4.30752	-3.52629	-2.39124	-2.24486	-2.21939	-2.394	-2.33635	-2.35106	-1.87609	-2.44363	0.725662	0.790681	0.845207	0.573801
Area_45_L_1	5	-6.93536	-6.43172	-6.88832	-7.13093	-2.98688	-3.13304	-2.1223	-2.94237	2.00283	1.91049	2.29655	1.87166	0.565493	0.50108	0.938322	0.433608
Area_45_L_2	5	-7.97071	-7.3875	-7.85009	-8.09903	-3.80144	-3.90113	-3.22913	-3.681	3.48009	3.44029	3.93061	3.08387	0.12397	0.122267	0.345196	0.0171832
Area_45_L_3	5	-6.11146	-5.74917	-6.20095	-5.99435	-3.93277	-4.11756	-3.51545	-3.54007	0.438173	0.356084	0.917761	0.242619	0.0832828	0.0341838	0.179292	0.114246
Area_45_L_4	5	-6.71488	-6.08307	-6.94603	-6.81219	-3.67778	-3.77612	-2.8485	-3.56551	1.90694	1.71898	2.85355	1.53341	0.212017	0.196713	0.584696	0.100838
Area_45_L_5	5	-7.81956	-7.06521	-6.99229	-8.16117	-3.64398	-3.73002	-3.0952	-3.51949	2.99241	2.52223	3.15464	3.12799	0.166955	0.15167	0.375941	0.0810559
Area_45_L_6	5	-5.77156	-5.67625	-5.71932	-5.24266	-3.83134	-4.0245	-3.51778	-3.46638	0.278923	0.313922	0.465718	0.0363059	0.0811157	0.0291886	0.126677	0.103744
Area_47l_(47_lateral)_L_1	5	-7.45532	-6.72473	-7.44425	-7.87634	-3.43523	-3.57842	-2.9217	-3.26513	4.41961	4.36729	4.72729	4.09829	0.350737	0.303865	0.564716	0.281742
Area_47l_(47_lateral)_L_2	5	-7.55337	-6.73644	-7.57333	-8.07595	-4.13732	-4.32435	-3.48914	-3.8458	5.27311	5.28722	5.50055	4.83387	-0.0268572	-0.0750415	0.191451	-0.0456732
Area_47l_(47_lateral)_L_3	5	-8.06609	-7.31064	-7.8918	-8.52083	-4.32699	-4.47736	-3.83896	-4.02194	5.33459	5.35263	5.38054	4.93365	-0.153733	-0.168326	-0.0528494	-0.158231
Area_47l_(47_lateral)_L_4	5	-8.34281	-7.56141	-8.36775	-8.69594	-4.13512	-4.23405	-3.75409	-3.87929	4.91663	4.70879	5.61548	4.5593	-0.0469675	-0.040581	0.0312972	-0.0796864
Area_anterior_47r_L_1	5	-10.476	-9.72839	-10.3004	-10.6076	-4.13697	-4.28419	-4.02029	-3.70109	5.96517	6.12916	6.39539	5.21774	-0.159033	-0.139659	-0.205374	-0.142776
Area_anterior_47r_L_2	5	-9.20464	-8.29151	-9.15073	-9.73439	-3.91728	-4.09483	-3.40776	-3.59899	7.07549	7.12174	7.36579	6.51885	-0.116198	-0.137473	0.105776	-0.134937
Area_anterior_47r_L_3	5	-9.71277	-8.88888	-9.29264	-10.2179	-4.19265	-4.37464	-3.85411	-3.7676	7.29859	7.42477	7.5521	6.56683	-0.130404	-0.160151	-0.127456	-0.0708319
Area_anterior_47r_L_4	5	-9.98645	-9.30806	-9.76988	-10.1182	-4.05811	-4.1305	-3.79643	-3.71348	5.49781	5.51497	5.98528	4.93059	-0.156843	-0.137372	-0.146128	-0.156903
Area_anterior_47r_L_5	5	-9.58992	-8.81009	-9.43357	-9.9151	-4.18238	-4.30501	-3.90341	-3.87243	6.52841	6.51169	6.99622	5.94524	-0.157864	-0.144599	-0.15249	-0.148187
Area_anterior_47r_L_6	5	-8.40357	-7.53865	-8.51062	-8.89302	-4.32013	-4.45973	-3.78914	-4.01017	6.31177	6.31725	6.58023	5.85146	-0.215263	-0.219839	-0.106004	-0.202136
Area_anterior_47r_L_7	5	-8.97554	-8.13807	-9.04505	-9.28234	-4.12585	-4.2221	-3.79626	-3.80507	5.36448	5.29554	5.86401	4.88976	-0.105746	-0.0946191	-0.0652474	-0.102564
Rostral_Area_6_L_1	1	-2.6474	-2.858	-3.04745	-2.04989	1.65324	1.77795	1.54578	1.50217	-5.01292	-4.91395	-4.83417	-4.95611	0.678469	0.736196	0.731666	0.541904
Rostral_Area_6_L_2	1	-2.62774	-2.7655	-2.9617	-2.16598	0.82229	0.942819	0.388615	0.911293	-4.79096	-4.65579	-4.8087	-4.72387	1.338	1.3148	1.39661	1.26968
Rostral_Area_6_L_3	1	-2.40482	-2.54616	-2.57827	-2.0597	1.24283	1.43768	1.35533	0.750645	-4.85194	-4.71759	-5.22617	-4.66242	2.04554	2.03016	2.03466	1.86092
Rostral_Area_6_L_4	1	-1.94903	-2.17228	-2.33331	-1.40739	2.70327	2.84672	2.65088	2.19092	-6.01134	-5.83593	-6.27174	-5.83289	2.25785	2.19952	1.88303	2.17784
Rostral_Area_6_L_5	1	-2.12183	-2.37826	-2.50576	-1.53839	2.79869	2.86573	2.77751	2.47892	-6.123	-5.98773	-6.14974	-5.92347	1.28033	1.26438	1.11576	1.21529
Area_IFJa_L_1	5	-4.04811	-4.1457	-4.2461	-3.54763	-2.03871	-2.0433	-1.63674	-1.84885	-2.68453	-2.5884	-2.61945	-2.75824	0.150217	0.237036	0.339322	0.0111283
Area_IFJa_L_2	5	-3.4613	-3.55057	-3.70458	-2.99688	-1.40309	-1.36376	-1.25101	-1.27102	-3.1756	-3.09354	-3.08174	-3.20304	0.402492	0.466306	0.703202	0.304918
Area_IFJp_L_1	5	-3.01456	-3.23613	-3.29952	-2.41489	-0.226067	-0.155172	-0.496003	-0.110461	-4.06555	-3.99762	-3.99799	-3.99549	0.380368	0.493797	0.658212	0.200426
Area_IFSp_L_1	5	-5.21472	-5.13582	-5.42876	-4.75215	-2.81579	-2.92928	-1.983	-2.72883	-1.20914	-1.17998	-0.817296	-1.41768	0.178656	0.171827	0.36736	0.10625
Area_IFSp_L_2	5	-5.71398	-5.58941	-5.58444	-5.46448	-3.26678	-3.54647	-2.84382	-2.85095	-0.414142	-0.305488	-0.278969	-0.653869	0.114238	0.0560936	0.31287	0.102973
Area_IFSa_L_1	5	-8.46853	-8.11808	-8.205	-8.265	-0.746713	-0.900474	-0.66448	-0.446018	2.32373	2.40415	2.53823	1.9249	0.56134	0.568476	0.84775	0.512205
Area_IFSa_L_2	5	-7.02851	-6.71692	-6.8609	-6.94155	-2.68792	-2.79992	-2.21797	-2.57554	1.07611	1.09848	1.29991	0.83151	0.248609	0.220117	0.489676	0.209541
Area_IFSa_L_3	5	-7.61607	-7.206	-7.41887	-7.5691	-3.35501	-3.41103	-2.72194	-3.28062	2.30023	2.32668	2.5919	1.92496	0.249104	0.230524	0.541519	0.163215
Area_posterior_9-46v_L_1	5	-6.92142	-6.6546	-6.77726	-6.69968	-2.11878	-2.24171	-1.94665	-1.86739	0.22904	0.27763	0.484581	-0.0165297	0.150556	0.207277	0.354269	0.060418
Area_posterior_9-46v_L_2	5	-6.75627	-6.58285	-6.28891	-6.60364	-3.18688	-3.27017	-3.09868	-2.85984	-0.38703	-0.294341	-0.436847	-0.494966	0.0379139	0.0786869	0.0678733	0.0386575
Area_posterior_9-46v_L_3	5	-7.79297	-7.41442	-7.5355	-7.68086	-1.65633	-1.75064	-1.71405	-1.35446	0.828803	0.875935	1.10219	0.561106	0.311835	0.377352	0.442339	0.298901
Area_posterior_9-46v_L_4	5	-5.8489	-5.70842	-5.86956	-5.49655	-2.6717	-2.812	-2.67723	-2.30506	-0.859825	-0.782185	-0.499512	-1.07932	0.11835	0.141219	0.265346	0.0865263
Area_posterior_9-46v_L_5	5	-4.86081	-4.96456	-4.77964	-4.39756	-3.24612	-3.33444	-3.29436	-2.85209	-1.66813	-1.44907	-1.65016	-1.87797	-0.0064331	0.0270357	0.0206164	-0.0493516
Area_posterior_9-46v_L_6	5	-7.71211	-7.42081	-7.52401	-7.56076	-1.46787	-1.53528	-1.33271	-1.37928	1.35969	1.45004	1.51897	1.0835	0.313176	0.385892	0.49765	0.264696
Area_46_L_1	5	-9.07803	-8.80414	-8.70678	-8.77627	-3.71601	-3.66071	-3.50491	-3.41383	1.057	1.21902	1.14312	0.731226	-0.233303	-0.209877	-0.271662	-0.190127
Area_46_L_2	5	-9.06509	-8.68101	-8.40308	-8.89235	-1.93286	-2.06323	-1.89253	-1.69414	1.26089	1.34013	1.21245	1.07205	0.616914	0.624383	0.592991	0.555503
Area_46_L_3	5	-9.14019	-8.77823	-8.80881	-8.92915	0.0554839	0.166876	0.271818	-0.241823	1.47664	1.59388	1.62894	1.16404	1.30286	1.3482	1.41766	1.20603
Area_46_L_4	5	-10.2077	-9.8107	-9.72648	-9.97417	0.393865	0.623241	0.72355	0.0907353	2.6356	2.88404	2.76496	2.11113	1.59276	1.68711	1.62305	1.34521
Area_46_L_5	5	-8.79518	-8.43981	-8.39474	-8.55499	-1.25662	-1.21832	-1.14952	-1.39414	1.07281	1.15372	1.26818	0.787765	0.772811	0.849656	0.799697	0.704823
Area_46_L_6	5	-9.72502	-9.2763	-9.1575	-9.59999	-0.0187392	0.119507	0.121849	-0.191646	2.39939	2.50865	2.43917	2.05248	1.30556	1.44907	1.3764	1.01284
Area_46_L_7	5	-9.00412	-8.65434	-8.61576	-8.78296	-0.518392	-0.685071	-0.514489	-0.361011	1.89379	2.05849	2.08237	1.45001	0.776687	0.809155	0.916725	0.639612
Area_anterior_9-46v_L_1	5	-10.8072	-10.2296	-10.4312	-10.8278	-3.71521	-3.77619	-3.6132	-3.41809	5.28413	5.45008	5.65906	4.6354	0.00240483	0.0316781	-0.0045173	-0.0191034
Area_anterior_9-46v_L_2	5	-10.0919	-9.59238	-9.61291	-10.0094	-2.84206	-2.76296	-2.69696	-2.70113	3.83526	3.97904	3.86791	3.38704	0.327092	0.414879	0.57402	0.192174
Area_anterior_9-46v_L_3	5	-9.67427	-9.23133	-9.13572	-9.59254	-0.388046	-0.218421	-0.258317	-0.698825	2.82418	2.96752	2.76783	2.44352	1.29149	1.38878	1.51097	0.975715
Area_anterior_9-46v_L_4	5	-9.46934	-8.9702	-9.21639	-9.36188	-2.27611	-2.22102	-1.87809	-2.27421	3.35628	3.4338	3.55097	2.92217	0.283844	0.331349	0.565586	0.227243
Area_anterior_9-46v_L_5	5	-10.1379	-9.44094	-9.88817	-10.2281	-3.58619	-3.7165	-3.46432	-3.27167	4.74357	4.72273	5.09757	4.24724	-0.0436708	-0.0272529	-0.0238026	-0.0526975
Area_9-46d_L_1	5	-10.9001	-10.4182	-10.3579	-10.8268	-2.50891	-2.69471	-2.38193	-2.11224	4.36067	4.54762	4.56453	3.81209	0.815439	0.731796	0.912392	0.834838
Area_9-46d_L_2	5	-9.73489	-9.37895	-9.3631	-9.50314	-1.76369	-1.76835	-1.69337	-1.52544	1.86374	2.0249	2.04227	1.45343	0.610656	0.599881	0.504365	0.639398
Area_9-46d_L_3	5	-10.315	-9.91031	-9.84386	-10.1238	-0.529752	-0.362348	-0.698849	-0.275228	2.9094	3.06859	3.08352	2.46628	1.53218	1.52366	1.41473	1.45885
Area_9-46d_L_4	5	-10.7694	-10.2268	-10.2917	-10.7952	-2.76329	-2.77341	-2.43006	-2.63793	4.82737	4.97683	5.06653	4.25661	0.580801	0.590033	0.873889	0.475484
Area_9-46d_L_5	5	-10.5669	-10.1256	-10.0667	-10.447	-1.2722	-1.13938	-0.995426	-1.37103	3.47529	3.67878	3.58664	3.00456	1.35532	1.36929	1.52629	1.09193
Area_9-46d_L_6	5	-10.3494	-9.88991	-9.84257	-10.1198	-1.57946	-1.35237	-1.10718	-1.74342	3.69617	3.96603	3.74497	3.08585	0.999153	1.11958	1.33616	0.744647
Area_9_anterior_L_1	5	-10.9138	-10.3206	-10.63	-10.9799	-4.57722	-4.67529	-4.15968	-4.2509	5.38394	5.61344	5.80583	4.71784	-0.339031	-0.340487	-0.276311	-0.339148
Area_9_anterior_L_2	5	-10.8527	-10.2807	-10.4696	-10.9618	-4.59865	-4.71821	-4.2177	-4.21101	5.3102	5.47041	5.68229	4.73423	-0.370159	-0.385469	-0.348512	-0.330937
Area_9_anterior_L_3	5	-10.7069	-10.2315	-10.3604	-10.5454	-4.34349	-4.53174	-3.95915	-3.85763	4.37034	4.54916	4.76882	3.75987	-0.126888	-0.181439	-0.0374936	-0.0426906
Area_9_anterior_L_4	5	-10.8864	-10.3299	-10.2565	-10.9603	-4.38978	-4.52127	-4.19888	-3.92407	5.42916	5.60226	5.69331	4.83144	-0.312569	-0.328358	-0.353709	-0.185074
Area_9_anterior_L_5	5	-10.8058	-10.3253	-10.3631	-10.7109	-3.91556	-4.13314	-3.8148	-3.30982	4.33082	4.48864	4.54104	3.81625	0.141558	0.0704414	0.0993955	0.268501
Area_9_anterior_L_6	5	-11.0372	-10.5443	-10.5235	-10.9711	-3.707	-3.78505	-3.52639	-3.32277	5.01851	5.16851	5.2951	4.45421	0.0620145	0.0458345	0.162685	0.0715368
Area_9_anterior_L_7	5	-10.3646	-9.97223	-9.84563	-10.1423	-3.04301	-3.2836	-2.76787	-2.66697	3.21404	3.4242	3.48215	2.681	0.490035	0.388126	0.616678	0.534534
Area_10v_L_1	5	-9.79254	-8.93627	-9.3144	-10.6981	-4.76515	-4.87167	-4.06857	-4.33539	10.0023	10.3768	9.78692	9.36902	-0.478392	-0.510103	-0.450411	-0.389381
Area_10v_L_2	5	-10.5661	-9.66587	-10.3242	-11.3001	-4.60745	-4.67395	-4.33464	-4.23264	8.72657	9.02291	8.87386	8.03297	-0.64444	-0.630044	-0.673289	-0.598308
Area_10v_L_3	5	-9.61465	-8.81901	-9.10015	-10.4091	-4.66047	-4.75735	-4.24972	-4.30293	9.19763	9.58692	9.127	8.43909	-0.57678	-0.569884	-0.557163	-0.536404
Area_10v_L_4	5	-9.59411	-8.74967	-9.12375	-10.5023	-4.07673	-4.68907	-0.534288	-2.70076	9.6864	9.98302	9.66986	9.04732	-0.388188	-0.409775	-0.2831	-0.138574
Area_10v_L_5	5	-9.06413	-8.04667	-8.99378	-10.2592	-4.72088	-4.81407	-4.30852	-4.36233	7.84292	7.83929	7.95515	7.77052	-0.518019	-0.517172	-0.531795	-0.482112
Area_anterior_10p_L_1	5	-10.2866	-9.5143	-10.0643	-10.6942	-4.42046	-4.508	-4.06515	-3.91268	7.37283	7.4872	7.54336	6.82442	-0.154987	-0.133211	-0.104057	-0.118306
Area_anterior_10p_L_2	5	-10.4896	-9.76358	-10.2528	-10.7387	-4.33798	-4.49307	-3.99345	-3.86405	6.75449	6.88294	7.19639	6.06292	-0.131356	-0.127406	-0.0946503	-0.0932688
Polar_10p_L_1	5	-9.16811	-8.18405	-8.78329	-10.1277	-4.68926	-4.74705	-3.95279	-4.36819	8.63942	8.81937	8.56771	8.0347	-0.374579	-0.376521	-0.174194	-0.378525
Polar_10p_L_2	5	-10.2688	-9.3196	-10.0039	-10.9789	-4.69965	-4.80601	-4.30002	-4.30995	8.41404	8.61605	8.5603	7.73715	-0.38525	-0.371348	-0.377574	-0.376709
Polar_10p_L_3	5	-8.85784	-7.83133	-8.71291	-9.67126	-3.25206	-3.11716	-2.29401	-2.95667	8.81439	9.07666	8.75571	8.04568	-0.118776	-0.0869393	-0.0123345	-0.0884045
Area_11l_L_1	5	-8.6913	-7.69084	-8.55708	-9.5263	-2.40433	-2.32235	-1.54651	-2.30009	9.02034	9.28383	8.93455	8.2796	0.154949	0.151164	0.433564	0.180151
Area_11l_L_2	5	-9.42868	-8.3839	-9.44323	-10.2317	-2.85831	-2.98971	-2.24948	-2.29705	8.42946	8.63971	8.48055	7.74803	0.307399	0.282229	0.696644	0.222046
Area_11l_L_3	5	-9.01068	-7.95437	-8.98714	-9.73127	-1.7151	-1.68143	-1.19998	-1.80121	8.65641	8.98193	8.4833	7.84488	0.555251	0.557785	0.920508	0.434566
Area_11l_L_4	5	-9.72058	-8.80783	-9.53109	-10.2764	-3.31819	-3.19287	-3.12733	-3.03894	7.90255	8.09942	7.96678	7.19199	0.240344	0.350588	0.330298	0.164758
Area_11l_L_5	5	-9.32799	-8.36257	-9.15023	-9.95839	-1.60616	-1.29988	-1.29849	-2.06612	8.21479	8.42894	8.07493	7.54031	0.871455	0.915354	1.21091	0.599497
Area_11l_L_6	5	-8.64285	-7.70014	-8.56461	-9.34057	-3.13031	-3.16741	-2.25886	-2.87627	7.58404	7.6795	7.71293	6.99988	-0.168572	-0.125144	0.224681	-0.211543
Area_13l_L_1	5	-8.56045	-7.51332	-8.48252	-9.47149	-3.46564	-3.50125	-3.09577	-3.20493	9.14432	9.35663	9.10556	8.45204	0.0122423	0.0072295	0.135726	-0.00375274
Area_13l_L_2	5	-8.10737	-7.13584	-7.9301	-9.00232	-3.71683	-3.93788	-2.69163	-3.25986	9.08696	9.30277	9.00936	8.4397	0.0665747	0.0155367	0.39863	0.151569
Area_13l_L_3	5	-8.32128	-7.29153	-8.2763	-9.24256	-4.12727	-4.17271	-3.55744	-3.82179	8.4569	8.6678	8.49463	7.78004	-0.210978	-0.199105	-0.164599	-0.201856
Area_13l_L_4	5	-8.25478	-7.25286	-8.23822	-9.1036	-4.51514	-4.6765	-3.78375	-4.13516	8.49161	8.68195	8.55531	7.81228	-0.259432	-0.30698	-0.0974431	-0.191638
Orbital_Frontal_Complex_L_1	5	-8.75258	-7.87172	-8.54463	-9.75169	-4.69403	-4.85282	-4.2436	-4.2842	9.83667	10.1119	9.64277	9.36578	-0.456673	-0.464995	-0.55183	-0.389969
Orbital_Frontal_Complex_L_2	5	-8.23571	-7.33979	-8.14773	-9.17173	-3.22894	-3.58329	-1.66418	-2.36545	9.26874	9.46524	9.27115	8.75354	-0.143219	-0.144535	-0.0709441	-0.0253854
Orbital_Frontal_Complex_L_3	5	-8.15865	-7.16168	-8.09654	-9.13125	-4.3983	-4.53759	-4.07538	-3.82112	9.47312	9.70191	9.40362	8.86291	-0.216153	-0.260526	-0.246993	-0.085415
Orbital_Frontal_Complex_L_4	5	-8.1418	-7.15476	-7.99849	-9.20393	-3.3105	-3.51801	-2.86539	-2.8165	9.8256	10.0154	9.59452	9.34879	0.329449	0.202418	0.371084	0.457554
Area_47s_L_1	5	-7.03246	-6.29916	-6.70517	-7.67838	-4.39622	-4.61157	-3.71965	-4.01269	7.88313	8.03516	7.89417	7.25775	-0.224047	-0.297326	-0.159019	-0.170036
Area_47s_L_2	5	-7.34978	-6.47262	-7.28805	-8.09002	-4.38469	-4.52026	-3.79452	-4.07354	6.63523	6.66995	6.81942	6.17674	-0.116433	-0.158531	0.0683227	-0.111297
Area_47s_L_3	5	-8.29213	-7.33783	-8.06681	-9.1302	-4.56698	-4.72798	-3.97884	-4.17543	7.70817	7.9299	7.47252	7.18897	-0.271227	-0.315014	-0.153382	-0.216265
Area_Lateral_IntraParietal_dorsal_L_1	4	1.28052	0.939494	1.13911	1.60926	-0.59003	-0.63062	-1.11746	-0.422584	-6.40341	-6.38209	-6.60762	-6.05556	-0.0792407	0.0760096	0.100015	-0.222273
Area_6_anterior_L_1	1	-3.2566	-3.5203	-3.6503	-2.54196	4.28241	4.49685	3.80105	3.73986	-6.50495	-6.31829	-6.38807	-6.39065	0.537412	0.549786	0.284312	0.58553
Area_6_anterior_L_2	1	-4.20991	-4.40162	-4.44983	-3.54416	2.14173	1.80194	2.01022	2.31429	-4.66886	-4.4181	-4.59834	-4.7482	0.2014	0.290348	0.204718	0.142926
Area_6_anterior_L_3	1	-5.21155	-5.34495	-5.3466	-4.54669	-1.3627	-1.71618	-1.1935	-0.524196	-3.59465	-3.34405	-3.60281	-3.68649	-0.244946	-0.210935	-0.128981	-0.212771
Area_6_anterior_L_4	1	-3.42559	-3.68698	-3.69224	-2.74684	3.3576	3.35588	2.9732	3.18321	-6.0072	-5.82669	-5.95535	-5.90079	0.398802	0.524498	0.463063	0.19012
Area_6_anterior_L_5	1	-3.04318	-3.3272	-3.45019	-2.31758	4.04771	4.13026	3.47976	3.73396	-6.81803	-6.62577	-6.72402	-6.71201	0.602055	0.760582	0.468632	0.436059
Inferior_6-8_Transitional_Area_L_1	5	-5.49791	-5.55788	-5.64638	-4.92824	-2.07833	-2.50421	-1.88985	-1.60249	-3.01178	-2.83336	-2.97387	-3.05353	-0.286174	-0.225033	-0.261882	-0.287485
Inferior_6-8_Transitional_Area_L_2	5	-3.75615	-3.90817	-4.14568	-3.10296	0.61537	0.359373	0.793577	0.883768	-4.97583	-4.81331	-4.80739	-4.9787	0.231381	0.26991	0.443783	0.151546
Inferior_6-8_Transitional_Area_L_3	5	-2.86516	-3.01078	-3.14622	-2.46677	0.920074	0.855232	1.43414	0.637642	-5.67011	-5.59909	-5.61475	-5.43073	0.383138	0.451658	0.451977	0.222943
Superior_6-8_Transitional_Area_L_1	5	-7.91473	-7.74876	-7.79305	-7.43234	-4.24113	-4.32792	-4.11287	-3.87213	-0.0830132	0.135024	0.203794	-0.475496	-0.308966	-0.289169	-0.382464	-0.253516
Superior_6-8_Transitional_Area_L_2	5	-7.50441	-7.21152	-7.28802	-7.19843	-4.37442	-4.47447	-4.0939	-3.98301	-0.621868	-0.502853	-0.391219	-0.843616	-0.454746	-0.445453	-0.489032	-0.397215
Superior_6-8_Transitional_Area_L_3	5	-7.25028	-7.16914	-7.15327	-6.7309	-3.65264	-3.81643	-3.57347	-3.30731	-1.10438	-0.872756	-0.940619	-1.38869	-0.348992	-0.326573	-0.409586	-0.303404
Area_43_L_1	1	-1.53735	-1.7294	-1.91311	-1.08679	3.56047	3.76941	3.24612	3.09306	-6.13665	-6.04346	-6.36456	-5.96828	2.22154	2.09834	1.77362	2.29698
Area_43_L_2	1	-1.44361	-1.71699	-1.81887	-0.922948	3.50011	3.69026	3.35397	2.95515	-6.88303	-6.70898	-7.13613	-6.61142	2.21582	2.08714	1.6158	2.27531
Area_OP4-PV_L_1	1	-1.10196	-1.31827	-1.55713	-0.632939	4.04868	4.24299	3.79824	3.524	-6.96968	-6.82595	-7.14944	-6.78248	1.88541	1.8018	1.11025	2.04551
Area_OP4-PV_L_2	1	-1.21819	-1.48303	-1.66898	-0.704578	3.93933	4.1392	3.65201	3.38036	-7.11076	-6.99857	-7.3036	-6.87015	1.98014	1.85847	1.36954	2.14893
Area_OP4-PV_L_3	1	-0.939783	-1.20939	-1.37817	-0.415905	4.02536	4.27563	3.7231	3.48562	-7.77728	-7.61018	-8.04218	-7.49633	1.77905	1.65827	1.20194	1.9425
Area_OP1-SII_L_1	1	-0.14631	-0.339402	-0.325087	0.124406	4.53302	4.81832	4.22563	3.86729	-6.02729	-5.97822	-6.05443	-5.82345	1.15288	1.07131	0.396399	1.4015
Area_OP1-SII_L_2	1	-0.556322	-0.782049	-0.891982	-0.198987	4.39703	4.70526	4.07732	3.68009	-6.48797	-6.46402	-6.58082	-6.26121	1.47088	1.27573	0.744538	1.82329
Area_OP1-SII_L_3	1	-0.696002	-0.94408	-1.05676	-0.252703	4.07927	4.29675	3.78022	3.49732	-7.25824	-7.16921	-7.37773	-6.982	1.75007	1.6442	1.17617	1.88216
Area_OP2-3-VS_L_1	1	-0.766922	-0.910693	-0.956047	-0.504908	4.2602	4.61915	3.91026	3.4515	-5.61452	-5.54768	-5.69847	-5.44744	1.55208	1.29336	0.873052	1.9935
Area_OP2-3-VS_L_2	1	-1.27664	-1.42448	-1.67381	-0.912749	4.12417	4.43649	3.76566	3.52968	-5.95067	-5.92225	-6.0973	-5.71884	1.85179	1.62864	1.13636	2.09956
Area_52_L_1	2	1.9046	1.67775	1.81417	1.96199	3.10669	3.32265	2.76573	2.68745	-3.22502	-3.43771	-3.21426	-2.87812	2.2464	2.10903	1.9073	2.30584
RetroInsular_Cortex_L_1	2	0.816139	0.609821	0.547684	1.0029	4.12574	4.45898	3.95431	3.4386	-4.68182	-4.72244	-4.89898	-4.40763	1.43365	1.29407	0.637386	1.64366
RetroInsular_Cortex_L_2	2	1.17703	0.940965	0.977428	1.38548	3.49608	3.76526	3.37856	2.9216	-4.81589	-4.76244	-4.96015	-4.66979	1.97853	1.85091	1.37806	2.07465
Area_PFcm_L_1	2	0.488033	0.242248	0.307117	0.717597	3.85324	4.08426	3.45385	3.38734	-5.51698	-5.51096	-5.57702	-5.30055	1.90372	1.81638	1.44114	1.938
Area_PFcm_L_2	2	0.545122	0.308164	0.302944	0.822782	3.05066	3.25106	2.77341	2.66089	-6.02969	-5.88852	-6.14766	-5.96224	2.18717	2.11	1.86859	2.1019
Area_PFcm_L_3	2	-0.279167	-0.555184	-0.561674	0.136016	3.64488	3.84969	3.13941	3.25544	-6.65988	-6.59665	-6.81035	-6.38237	1.97636	1.8711	1.65597	1.96196
Posterior_Insular_Area_2_L_1	2	-1.35733	-1.52595	-1.45459	-1.02796	4.05114	4.38581	3.588	3.46885	-5.10336	-5.04016	-5.1546	-4.89453	1.80996	1.62204	1.2795	1.94834
Posterior_Insular_Area_2_L_2	2	-0.860914	-0.907599	-1.14381	-0.723784	3.08115	3.3198	2.54833	2.74149	-3.31159	-3.36155	-3.08812	-3.1864	2.21494	2.09954	1.97834	2.24429
Posterior_Insular_Area_2_L_3	2	-3.1541	-2.96488	-3.46521	-3.03146	2.66565	2.81993	2.52507	2.30109	-1.06777	-1.12482	-0.929573	-1.03968	2.42704	2.35726	1.98817	2.42045
Posterior_Insular_Area_2_L_4	2	-2.0009	-1.9091	-2.04324	-1.99385	2.89387	3.08739	2.64936	2.50985	-2.45495	-2.64477	-2.93009	-1.92863	2.27742	2.1848	1.86947	2.36359
Area_TA2_L_1	2	3.00845	2.86882	2.87939	2.8319	3.35084	3.64137	3.12253	2.86219	-1.57992	-1.76763	-1.66548	-1.33796	2.15465	1.97777	1.48993	2.29372
Area_TA2_L_2	2	3.18856	3.09993	3.01288	2.99318	2.67464	2.98127	2.22403	2.16857	-0.31902	-0.495957	-0.333787	-0.226238	2.08544	1.99169	1.5521	2.13659
Frontal_Opercular_Area_4_L_1	2	-5.78909	-5.49131	-5.63183	-5.81149	1.22119	1.46482	1.14321	1.03422	0.477908	0.525311	0.456705	0.371861	2.19806	2.18005	2.14761	2.03647
Frontal_Opercular_Area_4_L_2	2	-4.04426	-4.01467	-3.99101	-3.79023	1.78857	1.92988	1.91336	1.49071	-2.59271	-2.42822	-2.95347	-2.53691	2.3559	2.31816	2.15328	2.22318
Frontal_Opercular_Area_4_L_3	2	-4.51442	-4.39651	-4.3037	-4.44149	-1.84005	-2.01938	-1.28672	-1.63068	-1.80245	-1.69982	-2.18125	-1.66728	1.09227	1.01068	1.41382	1.0309
Frontal_Opercular_Area_4_L_4	2	-3.20731	-3.27039	-3.27718	-2.81563	0.227457	0.252531	0.408569	-0.0030781	-3.7298	-3.54899	-4.09611	-3.69369	1.83283	1.82145	1.91637	1.66093
Middle_Insular_Area_L_1	2	-5.75277	-5.37686	-5.61182	-5.83162	1.47523	1.69855	1.18631	1.27453	0.366484	0.344563	0.437426	0.386746	2.32958	2.29345	2.27203	2.18872
Middle_Insular_Area_L_2	2	-6.10162	-5.69169	-5.93106	-6.2681	0.472487	0.638905	0.459192	0.18185	0.752469	0.644851	0.845759	0.884648	2.03544	1.99397	2.10667	1.81991
Middle_Insular_Area_L_3	2	-3.83716	-3.73791	-3.67913	-3.7134	2.62505	2.84693	2.23294	2.11882	-2.84104	-2.80934	-3.11932	-2.57533	2.35237	2.26921	2.05426	2.26888
Middle_Insular_Area_L_4	2	-4.24534	-3.93821	-4.70373	-3.85421	1.3869	1.47473	1.34602	1.35888	-2.18851	-2.37012	-1.21599	-2.21405	2.34263	2.25463	2.25361	2.28772
Pirform_Cortex_L_1	2	-3.06231	-2.58181	-2.65894	-3.73586	0.423389	0.955048	0.0960937	0.154477	7.53356	7.71595	7.23345	7.0793	1.58741	1.5993	0.787775	1.47833
Pirform_Cortex_L_2	2	2.69719	3.13838	2.34523	2.15376	2.54713	2.73641	2.33442	2.26657	6.24761	6.15532	6.11352	6.02072	2.23298	2.09268	1.74098	2.22661
Anterior_Ventral_Insular_Area_L_1	2	-7.40045	-6.634	-7.28612	-7.92181	-2.63503	-2.38086	-2.32543	-2.5638	5.33502	5.31738	5.37587	5.0294	0.78685	0.914654	0.931873	0.629545
Anterior_Ventral_Insular_Area_L_2	2	-7.07418	-6.43876	-6.83611	-7.43087	0.222508	0.462357	0.273153	-0.0829002	3.47346	3.53964	3.3479	3.22746	1.86204	1.87765	1.98694	1.58943
Anterior_Agranular_Insula_Complex_L_1	2	-6.05294	-5.20027	-5.83145	-6.88948	-2.76996	-2.50251	-2.45401	-2.67241	6.21666	6.2374	6.0908	5.91627	0.603695	0.685281	0.724026	0.496894
Anterior_Agranular_Insula_Complex_L_2	2	-4.14095	-3.65371	-3.96059	-4.56646	-0.916377	-0.606489	-0.549178	-1.20934	3.8019	3.47	4.1367	3.84914	1.18699	1.11644	1.10625	1.04094
Anterior_Agranular_Insula_Complex_L_3	2	-6.86391	-6.19426	-6.17181	-7.26927	-1.22072	-1.00394	-0.969256	-1.46741	2.91334	2.73944	2.53799	3.18881	1.4432	1.48725	1.63722	1.20117
Frontal_Opercular_Area_1_L_1	1	-2.43369	-2.53428	-2.67592	-2.0374	3.20583	3.39547	2.91074	2.81809	-4.81756	-4.74051	-5.03475	-4.68396	2.33613	2.22533	1.92235	2.34513
Frontal_Opercular_Area_3_L_1	2	-3.87396	-3.80407	-3.8664	-3.70197	3.11775	3.28401	2.88289	2.80322	-2.39979	-2.33128	-2.59544	-2.37183	2.32889	2.2114	1.88447	2.32951
Frontal_Opercular_Area_2_L_1	2	-2.11314	-2.2136	-2.37899	-1.79888	4.17309	4.40902	3.71045	3.62708	-5.00438	-4.93362	-5.15622	-4.8789	1.7243	1.59168	1.28938	1.87497
Area_PFt_L_1	4	-0.695501	-0.994272	-1.04628	-0.216078	3.61583	3.68564	3.36097	3.24094	-8.14692	-8.00278	-8.30554	-7.86684	0.653793	0.756886	0.500228	0.525229
Area_PFt_L_2	4	-0.96463	-1.25435	-1.31327	-0.45151	3.76843	3.86242	3.39973	3.39846	-8.27249	-8.14336	-8.37777	-7.96606	1.06818	1.0414	0.855148	1.07973
Anterior_IntraParietal_Area_L_1	4	0.19046	-0.0912042	-0.0680892	0.544954	2.21527	2.07152	1.64721	2.26918	-7.67328	-7.51664	-7.88347	-7.44388	0.234013	0.373708	0.388918	0.0512868
Anterior_IntraParietal_Area_L_2	4	-0.633478	-0.932011	-0.831741	-0.207102	3.57098	3.70122	3.18195	3.32825	-8.34107	-8.19616	-8.42543	-8.07321	0.296268	0.326744	0.244523	0.316872
Entorhinal_Cortex_L_1	3	10.0369	10.2842	10.9237	9.67039	-1.01032	-1.99344	0.391538	-0.190805	6.5394	6.38734	7.01201	6.8324	-0.225226	-0.338113	-0.646323	0.215047
Entorhinal_Cortex_L_2	3	10.4091	10.374	10.6204	9.86765	-3.36976	-3.75017	-2.70643	-2.50147	6.31081	5.96049	6.28289	6.44736	-0.889387	-0.845278	-1.06434	-0.808102
Entorhinal_Cortex_L_3	3	10.2356	10.1711	10.4766	9.77555	-2.04606	-3.56812	-0.353283	-0.697326	6.67948	6.26209	6.68819	6.89857	0.219436	-0.205637	0.00656299	0.727406
PreSubiculum_L_1	3	9.33348	9.27204	9.47963	8.89104	0.514928	0.443635	-0.22409	0.729963	4.63398	4.35116	4.44291	4.87843	-1.17353	-1.03271	-1.15595	-1.19536
PreSubiculum_L_2	3	10.1523	10.1957	10.4155	9.53416	-2.93721	-2.87772	-2.49718	-2.82883	5.88901	5.57892	5.89083	5.97539	-1.02302	-1.02372	-1.11668	-0.870202
Hippocampus_L_1	3	10.2269	10.1636	10.4703	9.61964	-0.751452	-1.11827	-1.35994	0.217948	5.70926	5.36754	5.65989	5.82052	-0.807195	-0.822773	-1.00178	-0.605229
Hippocampus_L_2	3	9.90567	9.96237	9.86819	9.33129	-0.774818	-0.981813	0.0264926	-0.935829	6.504	6.22525	6.3371	6.50642	-0.473923	-0.651878	-0.780334	-0.0546213
Hippocampus_L_3	3	9.53512	9.63764	9.61593	8.78104	-0.572217	-1.52241	-0.290461	0.535243	5.89567	5.59654	5.83897	5.91532	-1.00981	-1.08757	-1.1838	-0.457971
ProStriate_Area_L_1	4	10.0246	9.98619	10.252	9.4803	4.7365	5.13903	4.2556	3.80941	4.46399	4.13462	4.2542	4.77544	-1.42257	-1.32694	-1.16991	-1.46431
Perirhinal_Ectorhinal_Cortex_L_1	3	6.04273	6.91369	4.33644	6.31706	0.882211	-0.205097	1.30086	1.12362	6.96116	6.604	7.04034	7.12165	0.929676	0.601991	0.288692	1.45235
Perirhinal_Ectorhinal_Cortex_L_2	3	8.44897	8.5005	7.98475	8.24868	-0.805762	-1.70396	-0.437752	0.0008977	6.84506	6.66265	6.70975	6.70248	0.428723	0.0234552	0.425936	0.831504
Perirhinal_Ectorhinal_Cortex_L_3	3	10.592	10.5516	10.5428	10.0679	0.779782	0.891307	0.662651	0.422831	6.16931	5.86603	5.85721	6.29684	-0.457238	-0.259139	-0.671035	-0.42853
Perirhinal_Ectorhinal_Cortex_L_4	3	10.2768	10.2768	10.1427	9.78517	0.93657	0.26245	1.7908	1.34049	6.58006	6.30518	6.33914	6.60703	0.216713	0.141552	-0.112462	0.558646
Perirhinal_Ectorhinal_Cortex_L_5	3	9.76543	9.83242	9.42477	9.25352	-3.14491	-3.74345	-1.7612	-2.0997	6.14352	5.91543	5.93267	6.10159	-0.0147905	-0.172496	0.0695198	0.102083
Perirhinal_Ectorhinal_Cortex_L_6	3	10.3334	10.4553	9.84692	9.72236	-0.427434	-0.627727	0.590972	-0.34125	6.23018	6.04027	5.63174	6.24788	-0.270743	-0.168761	-0.126615	-0.253516
Perirhinal_Ectorhinal_Cortex_L_7	3	10.2395	10.1948	10.0212	9.65232	-1.78976	-1.30129	-0.52422	-2.07281	5.58876	5.27818	5.23519	5.6869	-0.368158	-0.411722	-0.27104	-0.317715
Area_STGa_L_1	2	2.20623	2.36504	1.89717	1.93539	-3.43858	-3.70742	-2.2454	-2.95346	3.95561	3.81948	3.83902	3.83249	0.132539	0.00881077	0.116005	0.240086
Area_STGa_L_2	2	3.36161	3.56467	2.91415	2.94361	-3.16497	-3.11649	-2.65221	-2.74328	3.68544	3.46765	3.3515	3.66607	0.0913161	0.0571212	-0.0388218	0.173796
Area_STGa_L_3	2	3.49867	3.53154	3.54647	3.00741	-1.92695	-2.09461	-0.713197	-1.85466	2.84249	2.64908	2.54442	2.93446	0.306671	0.199471	-0.0109562	0.33556
Area_STGa_L_4	2	3.06611	3.06007	2.76116	2.83582	-0.050685	-0.279597	0.827765	-0.328347	1.83599	1.58975	1.92137	1.85544	1.04488	0.882184	0.933783	1.03273
ParaBelt_Complex_L_1	2	1.64757	1.40897	1.50977	1.74447	3.45795	3.75414	3.0175	2.99634	-4.38465	-4.43412	-4.48885	-4.15937	2.0353	1.85317	1.51428	2.02211
ParaBelt_Complex_L_2	2	2.01613	1.76797	1.97633	2.05145	3.38131	3.6593	3.09139	3.01202	-4.07979	-4.15769	-4.10907	-3.86683	2.01222	1.89127	1.50057	2.00166
ParaBelt_Complex_L_3	2	2.25377	2.03514	2.29969	2.16792	3.65057	4.00213	3.44566	3.04944	-3.83929	-3.95867	-3.74358	-3.6518	1.8604	1.63859	1.15617	1.9993
Auditory_5_Complex_L_1	2	3.20984	2.89167	3.04709	3.12975	2.86029	3.00196	2.43526	2.46486	-1.29061	-1.65633	-1.24965	-0.855692	1.81813	1.79566	1.27026	1.87681
Auditory_5_Complex_L_2	2	2.85051	2.69382	2.70847	2.73938	1.96776	2.027	1.6785	1.97011	-2.86727	-3.00559	-2.84917	-2.65322	0.992889	0.94712	0.446926	1.1795
Auditory_5_Complex_L_3	2	2.97739	2.85793	2.80165	2.83986	-3.13891	-3.59279	-2.13928	-2.33321	-2.96524	-2.99589	-3.14112	-2.854	0.138871	0.0112653	0.0796518	0.243994
Auditory_5_Complex_L_4	2	2.33661	2.15663	2.21711	2.33143	2.04257	2.30676	2.33441	1.62997	-3.72111	-3.7721	-3.79293	-3.54651	1.06423	0.886037	0.548663	1.29252
Auditory_5_Complex_L_5	2	2.51117	2.34868	2.43948	2.46344	2.14888	2.2274	2.30121	1.78729	-3.47988	-3.52482	-3.56343	-3.33005	1.16625	0.966423	0.794603	1.38994
ParaHippocampal_Area_1_L_1	3	10.4114	10.2146	10.7744	10.014	-0.875776	-0.866953	-1.58469	-0.317032	5.37691	4.9484	5.27919	5.75688	-1.42394	-1.34546	-1.3223	-1.39136
ParaHippocampal_Area_1_L_2	3	10.6025	10.4898	10.6398	10.1416	-2.06332	-2.26456	-2.27593	-1.47757	6.10001	5.73403	5.9274	6.31593	-1.29619	-1.23025	-1.26699	-1.16615
ParaHippocampal_Area_3_L_1	3	10.8455	10.7579	11.0524	10.1894	2.71688	2.24987	2.39659	3.12448	5.31331	4.90475	5.02664	5.60805	-1.81845	-1.71899	-1.54693	-1.81764
ParaHippocampal_Area_3_L_2	3	10.7296	10.6319	10.7388	10.1166	3.09413	3.18628	1.83675	2.75504	5.2781	4.84719	4.90586	5.57869	-0.962145	-0.619233	-0.515312	-1.11522
Area_STSd_anterior_L_1	2	4.29847	4.31276	4.33611	3.83372	-2.85986	-3.16299	-2.62113	-2.1298	2.07275	1.79898	1.82928	2.26769	0.170853	0.0531563	0.0917549	0.269552
Area_STSd_anterior_L_2	2	3.24628	3.10097	3.15872	3.0644	-1.73304	-1.90581	-1.22244	-1.4228	-2.23884	-2.38084	-2.24894	-2.09354	0.418962	0.341264	0.23117	0.434804
Area_STSd_anterior_L_3	2	3.75166	3.68655	3.68427	3.42213	-1.41937	-1.51837	-1.64105	-0.796516	-0.521092	-0.641346	-0.535503	-0.498	0.434917	0.371852	0.26331	0.592966
Area_STSd_posterior_L_1	2	2.84714	2.65818	2.75476	2.83321	-2.10873	-2.41889	-0.508567	-1.8753	-3.32898	-3.37333	-3.37432	-3.18898	0.433397	0.455282	0.352166	0.298412
Area_STSd_posterior_L_2	2	2.85763	2.72416	2.7568	2.75717	-2.89818	-2.83383	-1.95901	-2.76423	-3.02461	-3.0659	-3.05104	-2.91208	0.313297	0.331545	0.257109	0.221556
Area_STSv_posterior_L_1	2	3.3751	3.27534	3.28239	3.23174	-4.05889	-4.18748	-3.68087	-3.75081	-2.50324	-2.51474	-2.62398	-2.43278	-0.0601935	-0.0644418	-0.0040353	-0.105143
Area_STSv_posterior_L_2	2	3.79426	3.73386	3.67501	3.59249	-4.40067	-4.55331	-4.0575	-4.01957	-1.76503	-1.7813	-1.93894	-1.70656	-0.256551	-0.257838	-0.251576	-0.267126
Area_STSv_posterior_L_3	2	3.00202	2.79534	2.99256	2.99257	-3.61497	-3.85341	-3.07881	-3.0369	-3.16315	-3.21911	-3.18325	-3.01407	0.119287	0.0845556	0.249512	0.0746388
Area_TG_dorsal_L_1	3	5.79429	5.95303	5.46662	5.57967	-2.70217	-3.72522	-0.846811	-0.8298	6.7756	6.62145	6.58972	6.55862	0.163873	-0.0567297	0.264266	0.387915
Area_TG_dorsal_L_2	3	7.74805	7.79328	7.23565	7.7327	-3.90479	-3.94395	-2.29673	-3.78312	6.58457	6.39454	6.4377	6.36061	-0.232053	-0.286112	-0.290585	-0.145605
Area_TG_dorsal_L_3	3	3.95045	4.10594	3.61699	3.75299	-4.19352	-4.45733	-1.93455	-3.68668	6.60993	6.49047	6.51626	6.35651	-0.193071	-0.276345	-0.127107	-0.138357
Area_TG_dorsal_L_4	3	2.44721	2.8729	2.37712	1.85127	-1.79549	-2.51399	-0.813368	-1.18726	6.68903	6.67354	6.52139	6.31577	0.379972	0.185337	0.243492	0.725877
Area_TG_dorsal_L_5	3	4.05362	4.33315	3.36982	3.70433	-4.33268	-4.61088	-2.44061	-3.84384	6.31431	6.12311	6.31702	6.0135	-0.269194	-0.328668	-0.106752	-0.205991
Area_TG_dorsal_L_6	3	2.34945	2.53347	1.96374	2.18794	-4.32304	-4.52498	-3.70954	-3.84737	6.3086	6.22886	6.27533	6.01412	-0.259903	-0.31767	-0.231365	-0.156677
Area_TG_dorsal_L_7	3	6.82813	6.94182	6.52317	6.42844	-4.58099	-4.76278	-4.09953	-4.18175	5.7616	5.58837	5.61073	5.62651	-0.349107	-0.401392	-0.432747	-0.271546
Area_TG_dorsal_L_8	3	5.04986	5.19417	4.40402	4.66811	-4.50473	-4.59906	-4.00139	-3.89428	5.34974	5.0457	5.25143	5.37588	-0.292597	-0.339827	-0.324802	-0.178331
Area_TG_dorsal_L_9	3	1.66618	1.90586	1.58412	1.29306	-4.16477	-4.40438	-3.74217	-3.49981	5.64462	5.6649	5.49871	5.31095	-0.224524	-0.311154	-0.333551	-0.0679452
Area_TG_dorsal_L_10	3	2.47851	3.04486	0.815495	2.06669	-3.63572	-4.00804	-2.6798	-3.27282	5.22424	5.07228	5.14534	4.96431	-0.151303	-0.244232	-0.222223	-0.0488749
Area_TG_dorsal_L_11	3	5.39081	5.38308	5.02285	5.13189	-4.51245	-4.69185	-4.09195	-4.15047	3.99023	3.8156	3.80678	3.9196	-0.339592	-0.372588	-0.394784	-0.28592
Area_TG_dorsal_L_12	3	7.02409	7.06496	6.93921	6.52319	-4.58307	-4.72129	-4.16918	-4.22678	3.65852	3.57666	3.54947	3.40497	-0.319218	-0.339168	-0.353805	-0.288517
Area_TG_dorsal_L_13	3	5.72392	5.56383	5.52196	5.43529	-4.50912	-4.64167	-4.08136	-4.13159	2.65553	2.46574	2.31339	2.68123	-0.289351	-0.327064	-0.377633	-0.213742
Area_TE1_anterior_L_1	3	6.31821	6.29651	6.11429	5.92568	-4.59589	-4.71056	-4.19951	-4.25756	2.57033	2.41933	2.51091	2.473	-0.32014	-0.319484	-0.326222	-0.316204
Area_TE1_anterior_L_2	3	5.45758	5.35819	5.25512	5.22781	-4.32992	-4.4989	-3.98592	-3.9207	2.14852	1.88294	2.00957	2.22222	-0.231254	-0.276269	-0.288735	-0.174934
Area_TE1_anterior_L_3	3	5.32407	5.24094	5.16184	5.05973	-4.45857	-4.59945	-4.08992	-4.01992	1.25947	1.0808	1.06239	1.33152	-0.336366	-0.360145	-0.340565	-0.31415
Area_TE1_anterior_L_4	3	5.9046	5.80128	5.69963	5.62605	-4.69351	-4.834	-4.40447	-4.27522	1.65346	1.48273	1.24584	1.73848	-0.417957	-0.415262	-0.529968	-0.38944
Area_TE1_anterior_L_5	3	5.15393	4.92781	5.03135	4.81469	-4.63213	-4.74264	-4.31049	-4.21289	1.06141	0.779098	1.14411	1.15715	-0.434243	-0.438865	-0.511277	-0.381837
Area_TE1_anterior_L_6	3	4.62138	4.52766	4.52832	4.33634	-4.44214	-4.5388	-4.20689	-4.05685	-0.334169	-0.446805	-0.320539	-0.312644	-0.463001	-0.459864	-0.585654	-0.417187
Area_TE1_anterior_L_7	3	4.61094	4.69845	4.14033	4.35175	-4.47001	-4.54004	-4.22146	-4.03417	-0.195675	0.0412166	-0.165196	-0.464325	-0.442128	-0.42977	-0.541605	-0.393153
Area_TE1_anterior_L_8	3	4.09213	4.0115	3.85461	3.85533	-4.55275	-4.70181	-4.23135	-4.12765	-1.30323	-1.26393	-1.42927	-1.33476	-0.457349	-0.456269	-0.574709	-0.409317
Area_TE1_anterior_L_9	3	4.70759	4.85668	5.53704	5.17784	-4.67996	-4.81	-4.36687	-4.27891	1.12995	1.03484	0.569833	0.68419	-0.481521	-0.46108	-0.617846	-0.455845
Area_TE1_posterior_L_1	3	6.94294	6.60716	7.5104	6.57811	0.213913	-0.273992	-0.21682	1.07292	0.874063	0.554851	0.989433	1.11207	-0.67578	-0.443718	-0.455301	-0.91688
Area_TE1_posterior_L_2	3	5.83279	5.55029	6.2763	5.38762	-0.362644	-0.776526	-0.722517	0.30164	-0.0449007	-0.264919	-0.040394	0.0611009	-0.595036	-0.415653	-0.336961	-0.76054
Area_TE1_posterior_L_3	3	4.20573	4.02894	4.26206	4.04887	-3.19064	-3.39143	-3.14011	-2.76553	-1.31204	-1.41421	-1.32892	-1.25844	-0.33305	-0.253589	-0.241522	-0.419532
Area_TE1_posterior_L_4	3	3.85928	3.74181	3.95189	3.65646	-4.19662	-4.25957	-3.9736	-3.83108	-1.60575	-1.65501	-1.63592	-1.61982	-0.373513	-0.343393	-0.348067	-0.406662
Area_TE1_posterior_L_5	3	3.47819	3.14558	3.58934	3.56547	-3.25964	-3.45827	-3.16907	-2.72201	-2.29255	-2.4657	-2.38837	-1.96406	-0.181306	-0.125869	-0.0688945	-0.250711
Area_TE1_posterior_L_6	3	5.21534	4.89404	5.38704	5.16044	-2.48193	-2.72834	-2.64288	-1.79174	-0.353818	-0.604262	-0.387088	-0.116502	-0.393035	-0.272518	-0.289359	-0.493567
Area_TE1_posterior_L_7	3	2.88351	2.69709	2.9071	2.82094	-4.16089	-4.31408	-3.67821	-3.81666	-3.05708	-3.11752	-3.08201	-2.91745	-0.153377	-0.163415	-0.0437919	-0.188115
Area_TE1_posterior_L_8	3	2.65929	2.44537	2.6381	2.62915	-3.64906	-3.8784	-3.07079	-3.116	-3.44696	-3.49129	-3.60683	-3.2399	0.0324441	0.00393306	0.238951	0.0250559
Area_TE1_posterior_L_9	3	2.97913	2.79332	2.76311	2.99762	-4.23679	-4.38231	-3.86158	-3.80368	-2.35137	-2.41334	-2.53979	-2.17829	-0.313095	-0.298258	-0.233805	-0.334785
Area_TE1_posterior_L_10	3	3.25485	3.1412	3.22119	2.86108	-4.29039	-4.44547	-3.76909	-3.91877	-2.19157	-2.19021	-2.22856	-2.25005	-0.246273	-0.254269	-0.135486	-0.264841
Area_TE2_anterior_L_1	3	7.42624	7.46211	7.36986	6.82672	-4.49421	-4.60184	-4.08453	-4.22141	3.32385	3.2011	3.1971	3.18173	-0.2229	-0.216675	-0.195602	-0.256849
Area_TE2_anterior_L_2	3	7.24402	7.15978	7.23722	6.28982	-4.37425	-4.53632	-3.93497	-4.03612	2.92753	3.01126	2.32589	2.65971	-0.150253	-0.175948	-0.084891	-0.148505
Area_TE2_anterior_L_3	3	6.56616	6.49355	6.37654	6.22905	-4.63517	-4.77831	-4.33803	-4.27023	1.9076	1.72183	1.65298	1.97292	-0.373939	-0.363755	-0.417052	-0.386223
Area_TE2_anterior_L_4	3	6.83938	6.80981	6.66512	6.26391	-4.30747	-4.53698	-3.71764	-3.67196	1.9951	1.87906	1.49213	1.79782	-0.329433	-0.285596	-0.412835	-0.281833
Area_TE2_anterior_L_5	3	6.01011	5.88463	6.03021	5.69584	-4.26594	-4.4665	-4.04856	-3.58947	0.839738	0.674945	0.741079	0.896989	-0.391561	-0.340486	-0.403391	-0.446104
Area_TE2_anterior_L_6	3	6.52038	6.40156	6.508	6.09547	-2.53975	-2.66801	-1.92331	-1.89313	1.11593	0.957932	1.01042	1.08948	-0.38336	-0.315931	-0.236844	-0.444701
Area_TE2_anterior_L_7	3	5.27769	5.16964	5.45529	4.90109	-3.72672	-3.91261	-3.71552	-3.05662	-0.150074	-0.241156	-0.0989455	-0.224797	-0.391083	-0.342129	-0.352803	-0.448107
Area_TE2_anterior_L_8	3	5.8609	5.28522	5.39269	6.27907	-4.02199	-4.13719	-3.72693	-3.55925	1.28825	0.876322	0.40362	1.77096	-0.386761	-0.329765	-0.31688	-0.38788
Area_TF_L_1	3	9.4311	9.50424	9.33668	8.70562	-2.79247	-3.07088	-1.64031	-2.48492	5.10295	4.97651	4.88613	4.88965	0.244741	0.0777449	0.334133	0.328032
Area_TF_L_2	3	9.43529	9.20151	9.67437	8.94354	2.71546	2.36632	2.57475	2.65835	3.53429	3.09146	3.45444	3.86362	-0.428762	-0.114991	-0.512532	-0.577959
Area_TF_L_3	3	9.44739	9.37419	9.74634	8.68752	0.195938	-0.493999	1.5891	0.0577617	4.54493	4.18791	4.42593	4.64369	-0.652731	-0.497029	-0.510419	-0.73566
Area_TF_L_4	3	8.58163	8.61198	8.74622	7.86054	-3.82365	-4.09439	-2.25565	-3.39349	4.08579	3.89922	4.09	3.92711	-0.0510935	-0.0855165	0.299953	-0.162154
Area_TF_L_5	3	7.99957	7.92648	8.16948	7.3908	-2.35624	-3.17264	-0.493911	-1.59518	2.97153	2.68584	2.91691	3.03397	-0.12263	-0.122984	0.263699	-0.212474
Area_TE2_posterior_L_1	3	7.17425	6.88102	7.65191	6.7524	1.50298	1.22719	1.35957	1.76443	0.989072	0.660539	1.10993	1.16643	-0.380489	-0.228794	-0.235911	-0.558572
Area_TE2_posterior_L_2	3	7.72089	7.52966	8.11619	7.19359	1.11109	0.723589	1.16981	1.25759	2.22934	1.92639	2.4126	2.23128	0.334354	0.54465	0.309892	0.007605
Area_TE2_posterior_L_3	3	6.75535	6.53167	7.13713	6.37318	0.460925	-0.0222825	-0.143769	1.50532	1.04228	0.793134	1.15738	1.13062	-0.0716845	0.137582	0.212743	-0.395209
Area_TE2_posterior_L_4	3	7.45434	7.39906	7.51746	6.91647	-0.403281	-0.745975	-1.00561	0.578669	2.19723	2.02938	1.96328	2.18632	-0.162406	0.248093	-0.251993	-0.371027
Area_TE2_posterior_L_5	3	7.27045	7.03573	7.65117	6.83977	0.135007	-0.172866	-0.748528	0.934381	1.32619	1.03821	1.33407	1.45643	-0.392351	-0.242273	-0.0513259	-0.659619
Area_TE2_posterior_L_6	3	6.41234	6.20151	6.60098	6.12083	-2.52027	-2.86333	-2.81158	-1.50355	0.858241	0.628674	0.906656	0.988124	-0.441527	-0.321027	-0.304155	-0.592229
Area_PHT_L_1	3	2.987	2.70658	2.90259	3.08061	-0.935658	-1.25333	-0.682989	-0.319476	-3.7092	-3.7555	-3.84626	-3.47733	0.679726	0.622897	0.870445	0.449464
Area_PHT_L_2	3	4.6108	4.17486	4.70008	4.79913	1.1164	0.955474	-0.184343	1.71746	-1.49232	-1.76077	-1.63243	-1.02853	-0.35509	-0.077856	-0.0135191	-0.802091
Area_PHT_L_3	3	3.9653	3.53947	4.14792	4.08923	0.954184	1.00666	-0.230362	1.33861	-2.44337	-2.685	-2.45479	-2.00904	0.460657	0.642278	0.721368	0.1641
Area_PHT_L_4	3	3.98559	3.48926	3.72374	4.33118	2.30677	2.34449	1.52275	2.4645	-2.73592	-3.00875	-3.01224	-2.08208	0.366619	0.604222	0.585744	-0.120935
Area_PHT_L_5	3	3.08864	2.77264	2.87892	3.22289	-1.73056	-2.16805	-1.65937	-0.710273	-3.79947	-3.87405	-3.90575	-3.50175	0.473032	0.386059	0.638022	0.310833
Area_PHT_L_6	3	3.2998	2.9804	3.40296	3.41924	-2.3585	-2.63306	-2.57068	-1.89718	-2.5547	-2.66968	-2.68993	-2.25744	0.0776031	0.091425	0.217202	0.0119778
Area_PH_L_1	0	7.39112	6.98991	7.73734	7.1939	4.41369	4.41865	3.8735	4.09388	0.310876	-0.077496	0.207488	0.795757	-1.29795	-1.22333	-0.94055	-1.34795
Area_PH_L_2	0	7.74178	7.30697	8.27739	7.48762	3.14016	2.90563	2.53335	3.06966	0.910373	0.466786	0.967278	1.33447	-0.93094	-0.760899	-0.553279	-0.990346
Area_PH_L_3	0	6.23431	5.80311	6.51363	6.1964	2.08823	1.76055	1.24454	2.64176	-0.114826	-0.478329	-0.12173	0.294979	-0.545434	-0.269911	-0.0875613	-0.946138
Area_PH_L_4	0	6.27009	5.76213	6.26985	6.40317	3.53	3.5499	2.61124	3.54875	-0.672158	-1.07472	-0.915884	0.00557982	-0.486259	-0.216902	-0.0717881	-0.854144
Area_PH_L_5	0	3.63659	2.89018	3.35255	4.44448	1.71137	1.72103	0.0134875	2.14551	-1.80148	-1.84985	-2.44174	-0.979887	-0.0590797	0.237675	0.28018	-0.536606
Area_TemporoParietoOccipital_Junction_1_L_1	4	3.14174	2.87604	3.04978	3.20226	-1.10511	-1.75609	-1.06586	0.131091	-3.71493	-3.79302	-3.81763	-3.45969	0.300472	0.333602	0.441871	0.166773
Area_TemporoParietoOccipital_Junction_1_L_2	4	2.53552	2.32251	2.39622	2.60407	0.545128	0.339286	0.704303	0.730692	-3.83876	-3.85039	-3.93491	-3.68604	0.749771	0.832309	0.598253	0.467713
Area_TemporoParietoOccipital_Junction_1_L_3	4	2.39868	2.22387	2.23765	2.44398	-0.503663	-0.890831	-0.275635	0.209365	-3.76805	-3.77928	-3.85898	-3.61531	0.790673	0.695385	0.753124	0.716792
Area_TemporoParietoOccipital_Junction_2_L_1	4	3.46214	3.15526	3.39285	3.54207	-3.71139	-4.03689	-3.20008	-2.99451	-3.6933	-3.76517	-3.84768	-3.39926	-0.264557	-0.302768	-0.118529	-0.286781
Area_TemporoParietoOccipital_Junction_2_L_2	4	4.77997	4.23181	4.72408	5.11562	-1.36432	-2.32638	-1.95548	0.297658	-2.37606	-2.72934	-2.65971	-1.62104	-0.243109	-0.271186	-0.165346	-0.32345
Area_TemporoParietoOccipital_Junction_2_L_3	4	3.26955	2.94692	3.18656	3.41443	-4.44667	-4.60041	-4.17704	-3.97709	-3.68218	-3.76924	-3.8148	-3.34835	-0.432509	-0.412841	-0.477944	-0.437181
Area_TemporoParietoOccipital_Junction_3_L_1	4	5.67352	5.31887	5.74862	5.65443	-2.11734	-2.70895	-2.49963	-0.5039	-1.49712	-1.75054	-1.70915	-1.05362	-0.944423	-0.844216	-0.950859	-1.09951
Dorsal_Transitional_Visual_Area_L_1	4	6.24122	5.88352	6.69261	6.0503	4.4086	4.58351	3.70087	3.99535	-0.595786	-0.929473	-0.294477	-0.361438	-1.51387	-1.50241	-1.05465	-1.57518
Dorsal_Transitional_Visual_Area_L_2	4	7.74397	7.47503	8.32098	7.38962	4.28948	4.40245	3.83767	3.68272	1.30457	0.930503	1.61962	1.5478	-1.8444	-1.9039	-1.45723	-1.81738
Dorsal_Transitional_Visual_Area_L_3	4	9.31712	9.18803	9.73606	8.7965	2.92107	3.03083	2.03192	2.65617	3.44564	3.0822	3.49288	3.7014	-1.72659	-1.76086	-1.47408	-1.64782
Area_PGp_L_1	4	6.99997	6.699	7.27866	6.75465	2.76395	2.2766	1.68789	3.14736	-0.141972	-0.484315	-0.183058	0.222259	-1.83645	-1.58881	-1.35323	-1.98826
Area_PGp_L_2	4	6.46903	6.14908	6.77702	6.27191	2.54514	2.25034	1.68648	2.87646	-0.678012	-0.947197	-0.842813	-0.324176	-1.60395	-1.33463	-1.24796	-1.74866
Area_PGp_L_3	4	7.03196	6.71718	7.25278	6.86184	3.62192	3.5188	2.82387	3.64666	-0.179091	-0.499894	-0.358446	0.251714	-1.73661	-1.69712	-1.38089	-1.81576
Area_PGp_L_4	4	8.1388	8.05165	8.18832	7.45519	4.18464	4.172	3.68442	3.8695	0.862013	0.67865	0.499007	0.991458	-1.96061	-1.86792	-1.58326	-1.97422
Area_IntraParietal_2_L_1	4	1.06461	0.698097	0.93809	1.42669	-1.48764	-1.54218	-1.88611	-1.14	-6.59001	-6.57776	-6.77245	-6.21002	0.00519983	0.104829	0.218317	-0.133664
Area_IntraParietal_2_L_2	4	0.396301	0.0745392	0.209149	0.76423	-1.11732	-1.15709	-1.21373	-0.72757	-6.98713	-6.90047	-7.15472	-6.69279	0.164043	0.219978	0.419495	0.09422
Area_IntraParietal_2_L_3	4	-0.406243	-0.711175	-0.667009	-0.0114001	2.60534	2.60737	1.82804	2.63512	-8.07411	-7.89645	-8.2657	-7.81408	0.279119	0.335258	0.353401	0.262799
Area_IntraParietal_1_L_1	4	3.54531	3.20971	3.37147	3.75356	-1.4265	-1.34765	-1.6506	-1.40511	-3.77544	-3.87881	-4.0819	-3.35578	-0.465843	-0.317055	-0.35386	-0.567929
Area_IntraParietal_1_L_2	4	3.67757	3.28792	3.64887	3.886	-2.17634	-2.29831	-2.40456	-1.98562	-3.52455	-3.67491	-3.71429	-3.1073	-0.567832	-0.452545	-0.518507	-0.630687
Area_IntraParietal_0_L_1	4	5.54454	5.24161	5.63305	5.48634	2.88806	2.87414	2.15591	2.74683	-1.66932	-1.86245	-1.8465	-1.29757	-1.48493	-1.34138	-1.18183	-1.52447
Area_IntraParietal_0_L_2	4	7.50663	7.23848	7.82666	7.21001	4.94645	5.12162	4.13284	4.48088	0.267449	-0.0532286	0.173203	0.624983	-2.12008	-2.15757	-1.43051	-2.17292
Area_PF_Opercular_L_1	4	-0.505573	-0.790397	-0.822284	-0.0535793	3.10361	3.08505	2.8077	2.8514	-7.42809	-7.30708	-7.58327	-7.1852	1.6138	1.58435	1.43313	1.59807
Area_PF_Opercular_L_2	4	-0.611851	-0.873873	-1.06756	-0.133182	3.48252	3.64656	3.20921	3.04824	-7.4082	-7.24981	-7.80701	-7.1118	1.96956	1.92233	1.52907	2.02492
Area_PF_Opercular_L_3	4	0.20837	0.0150321	-0.410943	0.46825	2.84757	2.96474	2.60837	2.56812	-5.87779	-5.66226	-6.52621	-5.60034	2.11352	2.04129	1.84547	2.0858
Area_PF_Complex_L_1	4	0.572099	0.307052	0.247943	0.898257	1.00841	1.2654	0.778573	0.740013	-6.10402	-5.99861	-6.3041	-5.93273	1.88913	1.93437	1.85729	1.69058
Area_PF_Complex_L_2	4	-0.544191	-0.843474	-0.725642	-0.159463	1.74741	1.53311	1.52841	1.98315	-7.9856	-7.84919	-8.06454	-7.73555	0.636868	0.712268	0.754895	0.538661
Area_PF_Complex_L_3	4	-0.487797	-0.776821	-0.737479	-0.0859234	2.16538	2.00248	1.94223	2.21544	-7.88815	-7.75975	-7.94157	-7.61859	0.860889	0.932959	0.960332	0.794975
Area_PF_Complex_L_4	4	0.246793	-0.0206895	-0.063793	0.608014	2.29983	2.49979	2.0483	2.03511	-6.27201	-6.162	-6.47698	-6.07992	2.01383	2.00272	1.83111	1.93075
Area_PF_Complex_L_5	4	-0.0075785	-0.306259	-0.145444	0.33129	-0.0035828	-0.253438	-0.0986585	0.32623	-6.70454	-6.61532	-6.84946	-6.43156	1.29638	1.27598	1.43145	1.1489
Area_PF_Complex_L_6	4	0.0142715	-0.288561	-0.233763	0.413728	1.65328	1.65807	1.36648	1.56518	-6.82438	-6.7046	-7.05433	-6.61876	1.4724	1.53142	1.548	1.40654
Area_PF_Complex_L_7	4	0.728389	0.444202	0.472172	1.04184	0.838585	1.11381	0.364259	0.847169	-5.80986	-5.7313	-5.94301	-5.662	1.71035	1.79416	1.64318	1.57789
Area_PF_Complex_L_8	4	-0.62997	-0.756149	-1.07196	-0.253248	2.86308	2.78559	2.67387	2.81915	-7.25938	-6.85843	-7.51696	-7.18533	1.25461	1.19763	1.09701	1.287
Area_PFm_Complex_L_1	4	2.18023	1.76028	2.14522	2.52837	-3.932	-4.07021	-3.76722	-3.53887	-4.98141	-5.03287	-5.08166	-4.58652	-0.383672	-0.307249	-0.407662	-0.40963
Area_PFm_Complex_L_2	4	0.995003	0.629595	0.918042	1.33367	-1.91263	-1.9059	-2.30934	-1.48919	-6.33787	-6.30685	-6.47825	-6.02215	-0.0898537	0.0149013	0.143066	-0.201525
Area_PFm_Complex_L_3	4	1.13497	0.641324	1.01559	1.66122	-3.99024	-4.14025	-3.92295	-3.45689	-5.52486	-5.42028	-5.63429	-5.17656	-0.226223	-0.190029	-0.249303	-0.218523
Area_PFm_Complex_L_4	4	0.541954	0.211969	0.400021	0.884459	-2.86374	-3.01116	-2.85	-2.42538	-6.56694	-6.5006	-6.71756	-6.28079	0.0811314	0.103444	0.267599	-0.00646408
Area_PFm_Complex_L_5	4	1.3838	1.06409	1.28711	1.6342	-4.39783	-4.54453	-4.25495	-3.98578	-5.56618	-5.54669	-5.74039	-5.33505	-0.29462	-0.272212	-0.340577	-0.266101
Area_PFm_Complex_L_6	4	1.6948	1.4197	1.54627	1.90314	-4.39958	-4.51605	-4.17286	-3.96743	-5.21296	-5.13237	-5.39997	-5.05601	-0.223974	-0.207671	-0.288409	-0.204231
Area_PFm_Complex_L_7	4	-0.0240253	-0.332366	-0.249006	0.351372	-0.354484	-0.496837	-0.478435	0.0709257	-7.28352	-7.1625	-7.44816	-7.00651	0.381378	0.368773	0.687586	0.270193
Area_PFm_Complex_L_8	4	2.165	1.91641	2.05156	2.2209	-4.40534	-4.50425	-4.17321	-4.03291	-4.59676	-4.48134	-4.87686	-4.37962	-0.206019	-0.18691	-0.250799	-0.204413
Area_PFm_Complex_L_9	4	0.497248	0.111716	0.383432	0.818684	-2.83908	-3.06435	-2.5963	-2.23948	-6.16673	-6.232	-6.30775	-5.77608	0.366778	0.364461	0.613387	0.298912
Area_PFm_Complex_L_10	4	0.440385	0.115176	0.31977	0.782944	-2.35822	-2.45747	-2.33446	-2.02927	-6.43859	-6.36153	-6.46117	-6.29388	0.660971	0.668764	0.742976	0.577249
Area_PGi_L_1	4	3.25511	2.92086	3.25657	3.36656	-4.59601	-4.73404	-4.29919	-4.16529	-4.01913	-4.06754	-4.16854	-3.7705	-0.485206	-0.467599	-0.561151	-0.469139
Area_PGi_L_2	4	3.00935	2.73015	3.0314	3.05748	-4.47463	-4.65895	-4.15385	-4.00768	-4.09232	-4.14883	-4.11516	-3.89078	-0.388559	-0.397092	-0.413501	-0.37513
Area_PGi_L_3	4	2.87723	2.53913	2.68409	3.104	-4.59938	-4.7166	-4.35905	-4.18216	-4.20046	-4.24769	-4.49086	-3.85303	-0.566376	-0.552883	-0.640108	-0.539675
Area_PGi_L_4	4	3.56326	3.23945	3.42758	3.72147	-4.51889	-4.64989	-4.29097	-4.062	-3.52867	-3.61212	-3.73749	-3.20923	-0.560089	-0.544464	-0.611983	-0.540789
Area_PGi_L_5	4	2.86944	2.54571	2.82455	2.9821	-4.60011	-4.73316	-4.31025	-4.19495	-4.24471	-4.28871	-4.40769	-4.00036	-0.419587	-0.409769	-0.484175	-0.407129
Area_PGi_L_6	4	5.21176	4.89365	5.25565	5.16679	-3.97867	-4.23079	-3.85873	-3.20405	-1.79212	-2.00389	-2.03556	-1.4003	-0.724716	-0.6835	-0.802506	-0.753944
Area_PGi_L_7	4	2.2124	1.95664	1.68598	2.35384	-4.64582	-4.76869	-4.37792	-4.20426	-4.55891	-4.55089	-4.84257	-4.25522	-0.436085	-0.408622	-0.489995	-0.421584
Area_PGs_L_1	4	3.71186	3.2658	3.36685	4.12292	-3.83421	-3.97876	-3.70087	-3.3982	-3.32869	-3.44857	-3.75143	-2.77529	-0.541035	-0.480482	-0.568918	-0.550851
Area_PGs_L_2	4	4.67831	4.28522	4.68036	4.8339	-2.38469	-2.53913	-2.49925	-1.87028	-2.33347	-2.56235	-2.48115	-1.8564	-0.916278	-0.814256	-0.959798	-0.927188
Area_PGs_L_3	4	3.5267	3.11171	3.41479	3.79952	-4.32074	-4.43114	-4.04501	-3.91829	-3.55463	-3.6788	-3.87514	-3.0994	-0.637202	-0.593402	-0.723827	-0.613312
Area_PGs_L_4	4	4.91252	4.4723	5.10818	4.96962	-3.25745	-3.48969	-3.45503	-2.47176	-2.11471	-2.34249	-2.28321	-1.69197	-0.881626	-0.796984	-0.941787	-0.89623
Area_PGs_L_5	4	3.65441	3.29574	3.49943	3.85036	-4.45721	-4.56982	-4.23278	-4.01107	-3.41404	-3.51231	-3.78023	-2.96171	-0.632208	-0.58876	-0.72177	-0.608019
Area_PGs_L_6	4	2.46775	2.10466	2.26697	2.76564	-4.58383	-4.70356	-4.35998	-4.16388	-4.61469	-4.63908	-4.95277	-4.22924	-0.491772	-0.462214	-0.568022	-0.466881
Area_V6A_L_1	0	7.00979	6.85229	7.22492	6.58135	4.41181	4.69115	3.30301	4.02081	-0.0049961	-0.269265	0.166256	0.146764	-1.89365	-1.95531	-1.37837	-1.83823
Area_V6A_L_2	0	7.79538	7.6235	7.6839	7.49773	5.08784	5.32315	4.32546	4.50405	0.744288	0.416538	0.560841	1.06168	-2.01725	-2.07454	-1.42722	-2.04204
VentroMedial_Visual_Area_1_L_1	0	11.6337	11.604	11.9946	10.9255	5.33247	5.56764	4.72824	4.62427	5.51806	5.11489	5.30652	5.8823	-1.84565	-1.87393	-1.34006	-1.9718
VentroMedial_Visual_Area_1_L_2	0	11.0687	10.9981	11.286	10.4461	3.86987	3.64141	3.53334	3.66642	5.67237	5.30317	5.55643	5.9108	-2.05168	-2.09649	-1.6068	-2.11567
VentroMedial_Visual_Area_3_L_1	0	11.3907	11.2846	11.6074	10.7211	5.29294	5.46954	4.66085	4.68165	4.95169	4.47262	4.63836	5.38844	-2.16799	-2.14565	-1.48981	-2.20204
ParaHippocampal_Area_2_L_1	3	10.4826	10.5403	10.4626	9.81838	-1.67508	-2.24892	-1.66522	-0.598697	6.10059	5.76387	5.94325	6.19118	-1.27132	-1.1768	-1.23809	-1.20712
Area_V4t_L_1	0	9.34964	9.06164	9.56912	9.02739	5.18739	5.42529	4.50511	4.49895	1.73841	1.31283	1.45388	2.3056	-1.78565	-1.74898	-1.26784	-1.90061
Area_FST_L_1	0	7.67675	7.29027	7.89178	7.50331	5.01722	5.26984	4.43444	4.291	0.326214	-0.0608401	0.113367	0.855233	-1.46823	-1.36682	-1.12884	-1.50427
Area_FST_L_2	0	5.19638	4.74273	5.30031	5.32635	3.9227	4.02182	3.61899	3.60801	-1.90776	-2.21295	-2.0349	-1.38585	-0.467074	-0.329033	-0.472754	-0.634236
Area_V3CD_L_1	0	10.0541	9.85211	10.4528	9.55599	5.31526	5.54497	4.60794	4.71493	2.44058	1.99064	2.27693	2.91812	-2.1974	-2.25123	-1.5016	-2.26995
Area_Lateral_Occipital_3_L_1	0	7.48213	7.14028	7.66546	7.30339	4.4091	4.63249	3.80393	3.95247	0.114244	-0.227051	-0.13899	0.593092	-1.87154	-1.88492	-1.31646	-1.93813
Area_Lateral_Occipital_3_L_2	0	6.94859	6.47603	6.86663	6.96831	4.23095	4.36448	3.69554	3.76762	-0.204709	-0.660865	-0.510733	0.449339	-1.81945	-1.69806	-1.31617	-1.91308
VentroMedial_Visual_Area_2_L_1	0	10.8548	10.7551	11.1826	10.2861	4.95901	5.03052	4.36093	4.47839	5.26829	4.86286	5.18711	5.5459	-2.22813	-2.22464	-1.60361	-2.30047
Area_31pd_L_1	4	-0.952492	-1.10038	-1.09577	-0.67735	-4.51114	-4.6653	-4.29594	-4.07204	-0.60887	-0.326605	-0.3589	-1.00856	-0.626347	-0.587939	-0.708206	-0.61136
Area_31a_L_1	4	-2.89897	-3.1787	-2.68581	-2.50854	-0.431119	-1.08434	-0.300927	0.292277	-2.74273	-2.16524	-2.15809	-3.6354	-0.0085068	0.0470561	-0.0705277	0.0587762
Area_31a_L_2	4	-2.70603	-2.90895	-2.87854	-2.19374	-3.14969	-3.19213	-2.96611	-2.61685	-1.64446	-1.16564	-1.31741	-2.29602	-0.461558	-0.380402	-0.477143	-0.438312
Ventral_Visual_Complex_L_1	0	11.5541	11.4181	11.7684	10.9636	4.65646	4.64465	4.36683	4.12138	5.21395	4.73823	4.89425	5.66965	-2.15052	-2.13284	-1.3919	-2.2168
Ventral_Visual_Complex_L_2	0	11.3518	11.181	11.7263	10.7078	5.20761	5.40557	4.59582	4.63229	4.69013	4.18589	4.41518	5.14476	-2.04229	-2.07881	-1.40386	-2.14548
Ventral_Visual_Complex_L_3	0	11.173	11.063	11.28	10.5439	3.33049	2.72281	2.88435	3.60676	5.14111	4.72644	4.75247	5.49605	-1.84461	-1.56542	-1.35273	-1.83324
Ventral_Visual_Complex_L_4	0	10.774	10.5075	11.3192	10.1854	5.249	5.43736	4.58834	4.62496	3.75913	3.26519	3.67481	4.16518	-1.99792	-2.02234	-1.28533	-2.05376
Area_25_L_1	5	-9.26055	-8.44501	-8.87055	-10.0422	-4.4734	-4.59129	-3.84219	-4.00641	8.87452	9.30516	8.70794	8.18285	-0.689502	-0.687996	-0.799392	-0.648696
Area_25_L_2	5	-9.04463	-8.24849	-8.79395	-9.90375	-4.58595	-4.71991	-4.19792	-4.1991	9.53202	9.91422	9.33421	8.94123	-0.595439	-0.546806	-0.663616	-0.574736
Area_s32_L_1	5	-9.77494	-8.88857	-9.43726	-10.7122	-4.5475	-4.64179	-4.03569	-4.19667	9.67534	10.023	9.59564	9.08036	-0.629971	-0.641761	-0.647634	-0.574592
Posterior_OFC_Complex_L_1	5	-8.01043	-7.21292	-7.8477	-8.82525	-4.55917	-4.6106	-4.18479	-4.20208	9.18335	9.49239	9.0341	8.60051	-0.621995	-0.625501	-0.714687	-0.5833
Posterior_OFC_Complex_L_2	5	-6.37163	-5.48669	-6.47161	-7.26504	-2.34332	-1.98337	-2.37003	-1.94577	8.82901	9.03801	8.73464	8.26424	0.581255	0.639965	0.524739	0.626374
Posterior_OFC_Complex_L_3	5	-6.8199	-5.96995	-6.45731	-7.82065	-1.36716	-1.60058	-1.50173	-0.917146	8.99601	9.21667	8.66755	8.49074	1.02396	0.89678	0.843795	1.17181
Area_Posterior_Insular_1_L_1	2	0.307433	0.0227365	0.0955027	0.663702	3.34478	3.65401	2.91887	2.93402	-4.5106	-4.64019	-4.4806	-4.16166	2.13594	1.95728	1.91602	2.2415
Area_Posterior_Insular_1_L_2	2	1.04146	1.23326	0.78498	0.732206	2.86538	3.0353	2.2862	2.4963	0.268713	-0.148204	0.515461	0.574859	2.30877	2.21249	2.13402	2.33645
Area_Posterior_Insular_1_L_3	2	1.11082	1.18402	0.787988	0.969312	2.59536	2.76759	1.86933	2.51549	3.25845	3.10887	3.25004	3.17606	2.29537	2.08723	1.95645	2.27698
Insular_Granular_Complex_L_1	2	-0.841322	-1.00614	-1.09501	-0.547844	4.13886	4.50147	3.86603	3.4255	-4.87935	-4.87905	-5.04814	-4.70263	1.68043	1.43111	0.999913	2.04044
Area_Frontal_Opercular_5_L_1	2	-6.99776	-6.49758	-6.77543	-7.15762	0.511387	0.761894	0.619142	0.104323	2.44755	2.43278	2.62281	2.2165	2.03081	2.02902	2.07979	1.73769
Area_Frontal_Opercular_5_L_2	2	-7.68681	-7.06901	-7.50925	-7.97555	-1.56206	-1.67295	-0.801667	-1.33351	4.00641	4.00213	4.30505	3.64374	1.19315	1.11009	1.54202	1.13304
Area_posterior_10p_L_1	5	-10.8257	-10.067	-10.5838	-11.1758	-4.51238	-4.63176	-4.15028	-4.11024	7.26181	7.3745	7.66866	6.61572	-0.339118	-0.335585	-0.260568	-0.305073
Area_posterior_10p_L_2	5	-10.8379	-10.1064	-10.5125	-11.0672	-4.25127	-4.24855	-4.10613	-3.92958	6.36512	6.49892	6.66848	5.74363	-0.408287	-0.390223	-0.466701	-0.361338
Area_posterior_10p_L_3	5	-10.8494	-10.1946	-10.5167	-11.0269	-3.94728	-3.88136	-3.75593	-3.67984	6.18858	6.34015	6.59701	5.53896	-0.141893	-0.0750896	-0.0736897	-0.171577
Area_posterior_47r_L_1	5	-9.35121	-8.75175	-9.21496	-9.40564	-2.63685	-2.65798	-2.37416	-2.52593	3.82146	3.76091	4.17669	3.47497	0.248888	0.267635	0.393238	0.222494
Area_posterior_47r_L_2	5	-9.33168	-8.64574	-9.25449	-9.50013	-3.76386	-3.79874	-3.53766	-3.51895	4.54506	4.46881	5.11562	4.1313	-0.0382824	-0.0136399	0.037788	-0.0601359
Area_posterior_47r_L_3	5	-8.55059	-7.96109	-8.10279	-8.5909	-3.20696	-3.28691	-2.60594	-3.08076	3.38534	3.34508	3.48793	3.01791	0.221271	0.217168	0.532452	0.17508
Area_TG_Ventral_L_1	3	9.54125	9.61247	9.40402	8.96918	-3.12956	-3.98629	-1.53486	-2.15791	6.48191	6.29017	6.26083	6.32692	-0.0327029	-0.256269	-0.0686274	0.333802
Area_TG_Ventral_L_2	3	9.36568	9.70036	9.2224	8.38234	-3.10287	-4.03125	-0.333698	-1.8624	5.51391	5.59572	5.33848	5.00773	-0.0179541	-0.18975	-0.204922	0.320726
Area_TG_Ventral_L_3	3	8.74846	8.86901	7.95552	8.20189	-3.81871	-4.4227	-1.84689	-3.11247	5.62939	5.49165	5.5456	5.35392	-0.123841	-0.261993	-0.0546489	0.0755766
Area_TG_Ventral_L_4	3	8.92555	9.1185	8.98216	7.96627	-3.35411	-3.69225	-2.13354	-2.53751	4.77953	4.77215	4.80908	4.33174	0.149478	0.0343607	0.0844975	0.254272
Area_TG_Ventral_L_5	3	8.93801	8.91738	8.85351	8.37595	-4.09609	-4.36782	-3.29118	-3.54768	4.85062	4.67711	4.76464	4.72788	-0.06148	-0.13394	-0.0626353	-0.00023011
Area_TG_Ventral_L_6	3	8.38752	8.38032	8.2473	7.88349	-4.44005	-4.56348	-4.05144	-4.1247	4.54523	4.38254	4.47852	4.37793	-0.208868	-0.22275	-0.242461	-0.204873
Area_TG_Ventral_L_7	3	7.91606	7.78987	8.70593	7.08369	-4.13736	-4.26987	-3.69056	-3.4964	3.56416	3.26696	4.14364	3.25066	-0.0232854	-0.0429291	0.0108823	0.0248036
Medial_Belt_Complex_L_1	2	1.86862	1.59903	1.8145	1.93557	3.25948	3.58954	2.59185	2.79615	-3.93621	-4.11589	-3.90518	-3.63276	2.13313	1.89903	1.81354	2.20817
Medial_Belt_Complex_L_2	2	2.41413	2.17652	2.34549	2.36396	3.4881	3.80775	3.22158	2.97559	-3.37438	-3.55005	-3.31218	-3.11922	2.04768	1.82834	1.46105	2.14983
Lateral_Belt_Complex_L_1	2	1.67469	1.46199	1.47979	1.75794	3.48436	3.87093	3.05967	2.95143	-4.15586	-4.2651	-4.29027	-3.84725	1.88103	1.75137	1.43134	1.94855
Auditory_4_Complex_L_1	2	1.68209	1.52009	1.50348	1.72647	2.82584	3.05919	2.59534	2.56333	-4.34859	-4.30846	-4.43341	-4.28801	2.12589	1.99421	1.524	2.1219
Auditory_4_Complex_L_2	2	1.9585	1.76539	2.27944	1.77033	3.60403	3.88979	3.42185	2.9801	-3.79715	-3.90063	-3.30578	-3.76798	1.88756	1.76596	1.15328	2.03347
Auditory_4_Complex_L_3	2	2.02403	1.77838	2.1596	1.98673	3.5629	3.95091	3.38326	2.97328	-4.0361	-4.18053	-3.8334	-3.85099	1.80354	1.64657	1.07834	1.93358
Auditory_4_Complex_L_4	2	1.87971	1.71442	1.75199	1.87719	3.43311	3.4691	3.18544	3.015	-4.26084	-4.27049	-4.33698	-4.14205	2.06348	2.01069	1.45316	2.09029
Auditory_4_Complex_L_5	2	2.11244	1.56013	2.24302	2.30273	2.78521	3.14111	2.68308	2.21487	-3.77397	-4.08954	-3.4954	-3.46963	1.32525	1.17105	0.857552	1.49833
Auditory_4_Complex_L_6	2	1.82144	1.5665	1.5895	2.0342	2.63878	2.71681	2.6515	2.36718	-3.80186	-3.87116	-3.81902	-3.31899	1.64909	1.61318	0.869804	1.78796
Area_STSv_anterior_L_1	2	5.13628	5.1003	4.95868	4.8283	-4.25074	-4.41063	-3.89169	-3.74468	1.39022	1.20938	1.16161	1.48071	-0.232994	-0.269876	-0.261704	-0.179651
Area_STSv_anterior_L_2	2	4.35596	4.27181	4.24032	4.10415	-4.42622	-4.56251	-4.0706	-3.99494	-0.825318	-0.896421	-0.898062	-0.803692	-0.392092	-0.404853	-0.426521	-0.347523
Area_TE1_Middle_L_1	3	4.4178	4.31589	4.51421	4.15718	-4.30061	-4.41675	-4.12754	-3.94961	-0.993463	-1.05395	-0.976797	-1.0432	-0.386937	-0.348847	-0.429369	-0.40018
Area_TE1_Middle_L_2	3	5.24741	5.11682	5.30479	4.95194	-4.33269	-4.4354	-4.12657	-3.79017	0.0382673	-0.0747723	-0.0018119	-0.0180261	-0.417578	-0.390857	-0.461313	-0.430504
Area_TE1_Middle_L_3	3	5.03565	4.92932	4.88484	4.83744	-4.6756	-4.81452	-4.34242	-4.25511	0.0480302	-0.071701	-0.0933026	0.140399	-0.480116	-0.454453	-0.590719	-0.472695
Area_TE1_Middle_L_4	3	3.70332	3.62236	3.74627	3.4622	-4.54868	-4.6723	-4.21916	-4.17204	-1.91164	-1.93274	-1.88326	-1.9341	-0.350954	-0.342429	-0.367534	-0.354498
Area_TE1_Middle_L_5	3	4.16011	3.89933	4.79615	3.79359	-4.62584	-4.7751	-4.34508	-4.21176	-0.835017	-0.39308	-0.0402796	-1.35509	-0.453114	-0.421012	-0.531274	-0.451894
Para-Insular_Area_L_1	2	3.2915	3.25813	3.02464	3.0644	2.73275	2.99812	2.02832	2.50676	0.02078	-0.17731	-0.0671912	0.178191	2.377	2.18855	2.06969	2.37107
Para-Insular_Area_L_2	2	2.82829	2.93502	2.55406	2.54888	0.519128	-0.220008	0.785943	1.25881	2.64966	2.47713	2.66048	2.57821	1.32938	1.09163	0.965175	1.70115
Area_anterior_32_prime_L_1	5	-7.42182	-7.1713	-7.43142	-7.24028	-2.55616	-2.67381	-2.02125	-2.31706	2.06025	2.47063	2.36192	1.44764	0.709771	0.646157	1.06117	0.651537
Area_anterior_32_prime_L_2	5	-8.32019	-7.9012	-8.22475	-8.40561	-2.76499	-2.95913	-2.21266	-2.45858	3.6743	4.04485	3.91371	3.04464	0.662209	0.533099	0.957974	0.639859
Area_anterior_32_prime_L_3	5	-7.56967	-7.12638	-7.45982	-7.7949	-1.62477	-1.60757	-1.52578	-1.65451	3.25957	3.5713	3.40383	2.75457	1.08791	1.01466	1.23385	0.951775
Area_posterior_24_L_1	5	-9.01835	-8.57701	-8.79344	-9.10271	-1.41076	-1.21863	-1.10968	-1.35581	5.18487	5.74486	5.27514	4.39011	1.07484	1.03225	1.13759	1.0466
Area_posterior_24_L_2	5	-9.41627	-8.78513	-9.08987	-9.85418	-3.27155	-3.07388	-2.71848	-3.16905	5.65522	5.99063	5.65645	5.1603	0.211493	0.251531	0.415572	0.146199
Area_posterior_24_L_3	5	-9.4081	-8.78416	-9.3019	-9.75709	-3.74425	-3.57993	-3.06884	-3.73362	6.30306	6.78537	6.35886	5.59339	-0.148678	-0.155976	0.142115	-0.215292
Right hemisphere (supplementary Fig1)
Primary_Visual_Cortex_R_1		14.8256	14.6897	15.1824	14.4804	4.44695	4.98618	4.21004	3.87241	3.51775	3.40142	3.55957	3.65098	-1.63959	-1.33457	-1.24347	-1.90652
Primary_Visual_Cortex_R_2		12.1609	12.0414	12.4728	11.8429	4.36612	4.80391	4.39243	3.92684	2.85196	2.85536	2.92398	2.79002	-1.10275	-1.09527	-0.889901	-1.21464
Primary_Visual_Cortex_R_3		12.8167	12.6339	13.0124	12.6033	4.39126	4.83477	4.46139	3.93453	3.00974	2.9577	3.06829	3.02274	-1.25159	-1.19158	-0.868544	-1.29024
Primary_Visual_Cortex_R_4		14.9394	14.7441	15.3435	14.6158	3.90103	4.29897	3.65928	3.51696	3.9186	3.78847	3.99296	4.04152	-1.44651	-1.19792	-1.20591	-1.7973
Primary_Visual_Cortex_R_5		12.7189	12.4655	12.9705	12.5365	4.14791	4.59037	4.18907	3.82906	3.26521	3.2139	3.32839	3.27119	-1.38661	-1.33417	-1.0566	-1.45469
Primary_Visual_Cortex_R_6		14.7841	14.6582	15.1093	14.4535	4.36429	4.84943	4.12526	3.89974	3.60191	3.47955	3.68602	3.72733	-1.64102	-1.44655	-1.2116	-1.98539
Primary_Visual_Cortex_R_7		12.6905	12.3844	12.9823	12.5655	4.23488	4.65847	4.23515	3.84548	2.98388	2.90105	3.09918	3.00393	-1.37131	-1.35698	-1.04074	-1.41352
Primary_Visual_Cortex_R_8		14.665	14.531	15.0407	14.3221	4.61066	5.1141	4.64494	4.09191	3.59099	3.46949	3.7381	3.68552	-1.77675	-1.6065	-1.3906	-1.93696
Primary_Visual_Cortex_R_9		13.6573	13.4746	13.8204	13.4905	4.57647	5.09032	4.55794	4.06401	3.21094	3.12954	3.28397	3.27617	-1.45034	-1.4329	-1.08589	-1.50218
Primary_Visual_Cortex_R_10		14.6017	14.444	14.9355	14.3383	4.62059	5.12788	4.65406	4.19516	3.63733	3.52846	3.78527	3.71213	-1.61754	-1.51701	-1.27353	-1.83697
Primary_Visual_Cortex_R_11		15.042	14.9109	15.4117	14.7091	4.33091	4.88342	3.98168	3.84306	3.99221	3.86057	4.09457	4.11417	-1.7062	-1.53879	-1.34175	-1.91417
Primary_Visual_Cortex_R_12		14.8829	14.7223	15.1775	14.6067	4.5852	5.10616	4.51362	4.0725	3.72311	3.60607	3.84461	3.8208	-1.71704	-1.56554	-1.32402	-1.93636
Primary_Visual_Cortex_R_13		14.1769	13.9751	14.3479	13.9941	4.56482	5.07552	4.52642	4.06642	3.59318	3.51573	3.65769	3.66122	-1.49229	-1.41807	-1.04272	-1.61273
Primary_Visual_Cortex_R_14		15.0737	14.9142	15.425	14.7336	4.37932	4.86662	4.32973	3.91703	4.32217	4.23789	4.35429	4.39042	-1.71992	-1.53909	-1.34105	-1.92694
Medial_Superior_Temporal_Area_R_1		7.76317	7.64398	8.46215	7.27298	3.61506	4.04528	3.75149	3.21489	-1.36852	-1.42315	-1.3567	-1.25719	-1.04761	-0.81658	-1.03804	-1.311
Sixth_Visual_Area_R_1		10.1706	9.91336	10.5941	9.99074	3.93508	4.34929	3.67808	3.69095	1.24052	1.23364	1.40173	1.19554	-1.4274	-1.32544	-1.24394	-1.58713
Sixth_Visual_Area_R_2		10.0131	9.91288	10.1653	9.76972	4.51202	5.01388	4.40465	4.07684	0.674204	0.671887	0.612598	0.72675	-1.41711	-1.30491	-1.29265	-1.55736
Second_Visual_Area_R_1		14.9014	14.77	15.2271	14.5764	4.60968	5.10853	4.52849	4.12993	3.38806	3.2689	3.40215	3.53722	-1.768	-1.49281	-1.30448	-2.08167
Second_Visual_Area_R_2		10.8428	10.5832	11.1625	10.7082	3.96949	4.27367	3.86491	3.63234	2.11135	2.11373	2.22028	2.05521	-1.3488	-1.30276	-1.13667	-1.43012
Second_Visual_Area_R_3		14.598	14.5281	14.918	14.2091	4.75187	5.26259	4.73853	4.38564	3.3085	3.22462	3.35349	3.39137	-1.80901	-1.54264	-1.293	-2.23072
Second_Visual_Area_R_4		14.8204	14.6263	15.2505	14.5137	4.64946	5.20927	4.57244	4.25466	3.96418	3.82383	4.03196	4.11647	-1.80323	-1.57379	-1.50427	-2.08981
Second_Visual_Area_R_5		14.5365	14.4435	14.8772	14.181	4.68323	5.22206	4.61259	4.28471	3.36223	3.26318	3.46823	3.44143	-1.89513	-1.69192	-1.43549	-2.22635
Second_Visual_Area_R_6		10.9311	10.5071	11.3284	10.9536	3.25019	3.48791	2.97795	3.16114	2.21218	2.14155	2.35022	2.22418	-1.43834	-1.41406	-1.24818	-1.43123
Second_Visual_Area_R_7		12.403	12.1386	12.4297	12.3457	3.8836	4.28387	3.80418	3.48909	3.42723	3.40571	3.37857	3.41989	-1.52865	-1.41145	-1.25224	-1.7557
Second_Visual_Area_R_8		14.1693	13.9622	14.3129	13.9822	4.66697	5.20754	4.60065	4.27707	3.84095	3.78215	3.86484	3.87938	-1.49851	-1.42142	-1.14959	-1.66193
Second_Visual_Area_R_9		15.0422	14.8845	15.2502	14.7402	4.78607	5.31686	4.69905	4.38543	4.25847	4.17304	4.27746	4.35286	-1.69192	-1.53801	-1.38905	-1.93146
Second_Visual_Area_R_10		15.0437	14.8602	15.3671	14.7606	4.62941	5.18303	4.55822	4.12171	4.30246	4.20405	4.31949	4.40753	-1.78956	-1.6272	-1.44291	-2.03721
Second_Visual_Area_R_11		13.741	13.4846	13.9199	13.6416	4.69275	5.24393	4.64567	4.26908	3.13131	3.01043	3.21589	3.25064	-1.51994	-1.44068	-1.26011	-1.59292
Second_Visual_Area_R_12		14.7198	14.623	15.0584	14.371	4.65713	5.2238	4.63352	4.19132	3.55643	3.4479	3.68369	3.63345	-1.67098	-1.52463	-1.29567	-1.96015
Second_Visual_Area_R_13		14.6436	14.4539	14.8059	14.4344	4.69529	5.22341	4.54598	4.27962	4.02574	3.95767	4.04403	4.09065	-1.59808	-1.48266	-1.20837	-1.89651
Second_Visual_Area_R_14		12.5567	12.2364	12.8769	12.4555	4.24824	4.71765	4.20559	3.77885	2.78262	2.67841	2.92809	2.82037	-1.47736	-1.49418	-1.1825	-1.46291
Third_Visual_Area_R_1		14.7041	14.5686	15.0394	14.3682	4.23697	4.7305	4.07959	3.75488	3.28797	3.16457	3.32944	3.42567	-1.52011	-1.23096	-1.24725	-1.8882
Third_Visual_Area_R_2		14.1222	14.0788	14.4044	13.6877	4.73373	5.26854	4.68386	4.33381	2.82277	2.77482	2.82451	2.87295	-1.85535	-1.63206	-1.38037	-2.23341
Third_Visual_Area_R_3		13.4633	13.3895	13.7616	13.0775	4.75477	5.33578	4.70479	4.36485	2.51775	2.44809	2.52369	2.62415	-1.88008	-1.67341	-1.45508	-2.28316
Third_Visual_Area_R_4		15.0605	14.8759	15.3887	14.7627	4.66304	5.16451	4.50645	4.20741	4.06327	3.96136	4.10739	4.15815	-1.83684	-1.56661	-1.4944	-2.15706
Third_Visual_Area_R_5		15.1685	15.0396	15.3307	14.8512	4.75924	5.30386	4.69683	4.36015	4.3501	4.29702	4.36603	4.39403	-1.73856	-1.60377	-1.40508	-1.98267
Third_Visual_Area_R_6		15.2072	15.079	15.5049	14.8446	4.75182	5.34143	4.64271	4.29892	4.04075	3.92687	4.09266	4.14971	-1.79481	-1.59584	-1.47844	-2.15522
Third_Visual_Area_R_7		14.9964	14.8445	15.1005	14.7398	4.70979	5.26808	4.66984	4.28075	4.26462	4.22374	4.2457	4.30393	-1.61215	-1.52054	-1.26312	-1.80402
Third_Visual_Area_R_8		13.9249	13.8476	14.2078	13.5715	4.71153	5.28095	4.6008	4.31027	2.99193	2.91846	3.07012	3.04978	-1.83534	-1.68349	-1.41622	-2.16199
Third_Visual_Area_R_9		11.0052	10.7054	11.4954	10.8252	3.70897	4.14951	3.43651	3.42341	1.9341	1.88209	2.1334	1.90964	-1.49586	-1.44251	-1.23817	-1.50566
Third_Visual_Area_R_10		12.417	12.2653	12.4552	12.2403	4.50841	5.04698	4.38346	4.00291	2.43032	2.37394	2.45922	2.48314	-1.56041	-1.4535	-1.2114	-1.72523
Fourth_Visual_Area_R_1		14.4415	14.2608	14.9382	14.0563	4.32921	4.78526	4.21813	3.91387	3.00435	2.8784	3.13629	3.09177	-1.56001	-1.28763	-1.27977	-1.96339
Fourth_Visual_Area_R_2		13.5545	13.537	13.7361	13.1177	4.73691	5.25591	4.68084	4.30932	2.24155	2.22349	2.12557	2.30639	-1.83669	-1.60995	-1.3772	-2.18727
Fourth_Visual_Area_R_3		14.8787	14.6798	15.2451	14.5667	4.63952	5.17544	4.57648	4.23228	3.56745	3.44374	3.62771	3.68282	-1.81629	-1.56503	-1.46126	-2.17812
Fourth_Visual_Area_R_4		12.3517	12.3391	12.5997	11.8832	4.72595	5.25008	4.69549	4.28259	1.57806	1.57519	1.54508	1.58627	-1.85189	-1.61953	-1.43977	-2.24825
Fourth_Visual_Area_R_5		13.555	13.5238	13.915	13.02	4.72001	5.25808	4.69085	4.30645	2.28007	2.25654	2.28631	2.27593	-1.80628	-1.58836	-1.42937	-2.11766
Fourth_Visual_Area_R_6		14.6783	14.5897	14.9648	14.2163	4.74318	5.26623	4.69403	4.36698	4.1107	4.06799	4.2031	4.08028	-1.73752	-1.57217	-1.39211	-2.00534
Eighth_Visual_Area_R_1		14.6826	14.4203	15.226	14.3771	4.71799	5.23047	4.65311	4.33108	3.60631	3.49225	3.71865	3.65842	-1.83041	-1.5955	-1.46583	-2.21374
Eighth_Visual_Area_R_2		15.0889	14.98	15.5196	14.5311	4.75034	5.2835	4.71399	4.37985	4.06699	3.98329	4.18311	4.06321	-1.81906	-1.5799	-1.47467	-2.20084
Primary_Motor_Cortex_R_1		-4.11996	-4.07058	-4.45	-3.84453	3.30232	3.59284	3.6523	2.84373	-7.76059	-7.88249	-7.68099	-7.4419	1.46882	1.20626	0.842122	1.95179
Primary_Motor_Cortex_R_2		-4.13492	-4.07225	-4.49951	-3.87574	3.42998	3.7964	3.66186	2.88866	-7.86691	-7.9332	-7.91931	-7.54942	1.30168	0.945843	0.896779	1.85284
Primary_Motor_Cortex_R_3		-4.1114	-4.05419	-4.52551	-3.80819	3.12228	3.4329	3.18246	2.62931	-8.09004	-8.14371	-8.15543	-7.7798	1.53336	1.24552	1.28058	1.94243
Primary_Motor_Cortex_R_4		-4.54678	-4.49301	-4.93585	-4.22892	4.03186	4.6173	4.17694	3.33652	-8.42095	-8.56245	-8.42311	-8.04648	0.303152	-0.0467459	0.00331401	0.983966
Primary_Motor_Cortex_R_5		-4.5241	-4.4953	-4.87221	-4.19048	4.21974	4.80024	4.32681	3.47465	-8.65254	-8.72873	-8.66634	-8.34454	-0.102889	-0.376832	-0.315063	0.607917
Primary_Motor_Cortex_R_6		-4.4554	-4.40279	-4.85683	-4.12371	3.94824	4.56596	4.10822	3.23078	-8.62587	-8.71641	-8.6237	-8.30639	0.423608	-0.0196557	0.156668	1.1823
Primary_Motor_Cortex_R_7		-4.66992	-4.63981	-5.06043	-4.30851	3.96197	4.49468	4.08174	3.16776	-8.16368	-8.22516	-8.10209	-7.93396	0.358859	0.0695928	0.133446	1.11501
Primary_Motor_Cortex_R_8		-4.73683	-4.70275	-5.11575	-4.35225	4.03402	4.52736	4.09169	3.27442	-7.90859	-7.93307	-7.96528	-7.70529	0.215864	-0.0149723	-0.0123699	0.932573
Primary_Motor_Cortex_R_9		-4.96589	-4.98938	-5.3079	-4.51955	3.93829	4.41578	4.03703	3.28734	-7.46769	-7.3958	-7.47447	-7.40893	0.144759	-0.0343043	-0.0117026	0.537282
Primary_Motor_Cortex_R_10		-4.93987	-4.97612	-5.2654	-4.49884	4.19978	4.78552	4.18849	3.53567	-7.07217	-6.99855	-7.08711	-7.02941	-0.0011865	-0.342398	-0.0496286	0.635041
Primary_Motor_Cortex_R_11		-4.97986	-4.98946	-5.33703	-4.54883	4.0778	4.60023	4.10262	3.3743	-7.45591	-7.38236	-7.4532	-7.4159	0.148797	-0.117752	0.00389177	0.711533
Primary_Sensory_Cortex_R_1		-4.04095	-4.03813	-4.31555	-3.75014	3.6769	4.15269	3.95421	3.10168	-8.61083	-8.72887	-8.58915	-8.25242	0.942065	0.557192	0.43018	1.57737
Primary_Sensory_Cortex_R_2		-4.16617	-4.14377	-4.40741	-3.87928	4.06438	4.6215	4.26386	3.34352	-9.05894	-9.15195	-9.09837	-8.68265	0.220046	-0.0903013	-0.19053	0.912534
Primary_Sensory_Cortex_R_3		-4.25719	-4.23116	-4.46546	-3.98138	4.13438	4.69557	4.27896	3.40781	-8.65744	-8.71448	-8.68139	-8.3801	0.130816	-0.166998	-0.148156	0.797278
Primary_Sensory_Cortex_R_4		-4.50762	-4.51349	-4.86464	-4.12225	3.94902	4.43517	4.1086	3.28385	-7.84459	-7.81003	-7.93807	-7.69037	0.163711	-0.0309833	-0.185379	0.624211
Frontal_Eye_Fields_R_1		-4.29874	-4.2684	-4.70161	-3.9447	2.78046	3.10865	2.76357	2.3824	-7.16183	-7.28897	-7.12746	-6.82928	1.47986	1.25091	1.2544	1.76015
Frontal_Eye_Fields_R_2		-4.7971	-4.7932	-5.14966	-4.4311	1.04137	0.941215	1.26904	0.783213	-6.1616	-6.29971	-6.16622	-5.84241	1.18643	1.2789	0.906015	1.15288
Premotor_Eye_Field_R_1		-4.67473	-4.66284	-5.0844	-4.2991	0.671146	0.421263	0.719197	0.95478	-5.89698	-6.05492	-5.82661	-5.54734	1.65827	1.76755	1.53061	1.38345
Premotor_Eye_Field_R_2		-4.93531	-4.89087	-5.42995	-4.56836	-0.876109	-1.07695	-0.725741	-0.541848	-4.97943	-5.16435	-4.78606	-4.69079	0.894042	1.11009	0.812607	0.59266
Area_55b_R_1		-4.23588	-4.23404	-4.632	-3.86536	2.40124	2.55335	2.23258	2.18566	-7.08659	-7.18871	-7.10768	-6.76698	1.85025	1.69288	1.55579	1.95849
Area_55b_R_2		-4.578	-4.57152	-5.0268	-4.16925	0.138963	0.0185067	-0.0245346	0.289283	-5.3182	-5.49436	-5.32721	-4.95014	1.50701	1.66926	1.16393	1.34185
Area_55b_R_3		-5.13731	-5.11021	-5.6613	-4.74636	-2.88484	-3.12608	-2.73085	-2.62689	-4.6442	-4.85801	-4.47512	-4.33064	0.127076	0.229873	0.11343	-0.0066083
Area_V3A_R_1		11.8171	11.7585	12.0791	11.4328	4.7175	5.28492	4.6799	4.30561	1.5821	1.55398	1.60611	1.60671	-1.67798	-1.55196	-1.35071	-1.93864
Area_V3A_R_2		11.3119	11.1324	11.7038	11.0502	4.68124	5.24306	4.56972	4.24492	1.49052	1.41007	1.57531	1.58029	-1.69455	-1.5481	-1.33439	-1.92122
Area_V3A_R_3		12.8602	12.7286	13.1395	12.5777	4.70132	5.28344	4.64052	4.21197	2.44356	2.37575	2.5273	2.49597	-1.74634	-1.59024	-1.36113	-1.99933
RetroSplenial_Complex_R_1		3.07482	2.9071	3.08526	3.2096	-2.20679	-2.26945	-2.63312	-2.01781	0.452228	0.697243	0.540583	0.154513	-1.18681	-1.20826	-1.05996	-1.18795
RetroSplenial_Complex_R_2		-1.99118	-2.06909	-2.20451	-1.69099	-3.27129	-3.18765	-3.5123	-3.20941	-0.541902	-0.0900278	-0.43796	-1.13476	-0.388488	-0.187539	-0.44865	-0.481133
Parieto-Occipital_Sulcus_Area_2_R_1		5.09646	4.81548	5.71444	4.99264	-2.75186	-2.89231	-2.91448	-2.58553	-0.198138	-0.0711011	0.141051	-0.48215	-0.919725	-0.903359	-0.828724	-0.926396
Parieto-Occipital_Sulcus_Area_2_R_2		6.48664	6.24155	6.93175	6.3488	-1.94996	-2.16939	-2.43776	-1.35843	-0.880929	-0.878688	-0.813917	-0.884976	-0.408646	-0.0970407	-0.425431	-0.826815
Parieto-Occipital_Sulcus_Area_2_R_3		4.39663	4.24328	4.77462	4.28399	-3.37325	-3.54258	-3.40436	-3.1398	-0.225213	-0.109508	-0.0505282	-0.413358	-0.871227	-0.912278	-0.794821	-0.852882
Parieto-Occipital_Sulcus_Area_2_R_4		5.02684	4.77759	5.07112	5.15712	-2.25235	-2.44355	-2.31571	-2.21247	-1.25775	-1.20676	-1.39832	-1.19021	-0.643503	-0.413193	-0.699888	-0.829754
Seventh_Visual_Area_R_1		9.78996	9.75013	10.0229	9.40725	4.56812	5.11449	4.5182	4.16531	0.0151092	0.00867952	-0.0348402	0.0719901	-1.63184	-1.48296	-1.35467	-1.93458
Seventh_Visual_Area_R_2		9.19574	9.09737	9.4834	8.87889	4.49861	5.01106	4.4363	4.07443	-0.371636	-0.400666	-0.386856	-0.280067	-1.63478	-1.47073	-1.36004	-1.89375
IntraParietal_Sulcus_Area_1_R_1		6.76368	6.72306	7.0038	6.41417	3.67119	3.95482	3.57496	3.5255	-2.12901	-2.11297	-2.26916	-2.02669	-1.184	-0.929023	-0.973393	-1.55861
IntraParietal_Sulcus_Area_1_R_2		5.89444	5.86838	6.01201	5.60719	3.72505	4.13414	3.41251	3.42561	-2.51809	-2.46674	-2.73901	-2.4106	-1.16951	-0.981697	-0.90478	-1.402
Fusiform_Face_Complex_R_1		13.6363	13.3278	14.2446	13.3237	4.47352	4.95435	4.42203	4.0364	2.732	2.60127	2.83865	2.79304	-1.66179	-1.46921	-1.31774	-1.98463
Fusiform_Face_Complex_R_2		12.2841	11.8886	12.9796	12.0329	2.2738	2.57829	2.96401	1.54828	2.62018	2.50029	2.68901	2.62834	-0.662559	-0.436635	-0.654116	-0.911998
Fusiform_Face_Complex_R_3		12.5843	12.1998	13.2903	12.3197	3.57576	3.71813	4.05705	3.12137	2.28126	2.11279	2.44987	2.36277	-1.27144	-0.984878	-1.19062	-1.41386
Fusiform_Face_Complex_R_4		12.9441	12.5887	13.6584	12.6451	3.95627	4.12533	4.10518	3.51303	2.69996	2.57813	2.83607	2.72968	-1.34031	-1.02846	-1.19017	-1.59221
Fusiform_Face_Complex_R_5		13.7195	13.3607	14.3765	13.4681	4.57685	5.03003	4.52703	4.16538	3.24329	3.08621	3.33852	3.32901	-1.72635	-1.50829	-1.4088	-2.06021
Fusiform_Face_Complex_R_6		13.6104	13.248	14.3654	13.3062	4.43603	4.90431	4.48926	3.94637	2.80842	2.63815	2.97033	2.91428	-1.60684	-1.37099	-1.28108	-1.86774
Area_V3B_R_1		10.5481	10.421	11.0209	10.147	4.62808	5.15997	4.59892	4.22043	0.419287	0.342819	0.534755	0.478006	-1.72607	-1.54528	-1.36257	-2.0208
Area_Lateral_Occipital_1_R_1		12.007	11.7764	12.5852	11.693	4.65395	5.1618	4.5423	4.2527	1.13213	0.987139	1.21792	1.29498	-1.78168	-1.54634	-1.33474	-2.2081
Area_Lateral_Occipital_1_R_2		11.0118	10.966	11.3721	10.5175	4.57755	5.05462	4.54051	4.18465	0.506824	0.45944	0.436074	0.591129	-1.69244	-1.48453	-1.32237	-2.07997
Area_Lateral_Occipital_2_R_1		13.0348	12.8369	13.5672	12.664	4.60875	5.16387	4.57255	4.0797	1.87713	1.75234	1.95963	1.99959	-1.70602	-1.48898	-1.33325	-2.16155
Posterior_InferoTemporal_complex_R_1		12.997	12.7515	13.7524	12.5449	4.25578	4.62455	4.21416	3.85444	2.12021	2.00061	2.34633	2.12855	-1.52722	-1.24468	-1.18804	-1.89264
Posterior_InferoTemporal_complex_R_2		13.7703	13.5806	14.3458	13.3669	4.51377	4.96883	4.46915	4.09576	2.49278	2.36135	2.62668	2.57983	-1.68303	-1.42351	-1.31676	-2.08604
Posterior_InferoTemporal_complex_R_3		14.2613	13.9739	14.9009	13.876	4.54665	4.98685	4.5111	4.13471	3.09173	2.94894	3.27419	3.14782	-1.71493	-1.42882	-1.37668	-2.05703
Middle_Temporal_Area_R_1		8.13017	8.05496	8.59769	7.63304	3.06451	3.53423	2.05175	2.74293	-1.1984	-1.21951	-1.26338	-1.11868	-1.25801	-1.02202	-1.06359	-1.5251
Primary_Auditory_Cortex_R_1		0.777476	0.828445	0.67947	0.688858	2.22377	2.45395	2.0839	1.87381	-5.01391	-5.01718	-5.40815	-4.66426	1.92469	1.64048	1.84085	2.14444
PeriSylvian_Language_Area_R_1		0.191901	0.281662	0.335263	-0.0317661	1.39694	1.23726	1.86928	1.50241	-4.91487	-4.95141	-5.17733	-4.52706	2.06768	2.00912	1.83263	1.98919
PeriSylvian_Language_Area_R_2		-1.13475	-1.04347	-1.10023	-1.2796	0.744054	0.567386	0.903628	0.834218	-5.71418	-5.70296	-5.95955	-5.43055	2.02172	2.00202	1.99608	1.93837
PeriSylvian_Language_Area_R_3		0.0980201	0.16565	0.381147	-0.0859515	-0.385969	-0.561339	-0.222939	-0.156862	-5.17053	-5.17781	-5.42583	-4.82082	1.66366	1.67692	1.71763	1.55181
PeriSylvian_Language_Area_R_4		-0.55379	-0.443595	-0.535413	-0.74519	1.93115	1.83568	2.36162	1.79727	-5.47195	-5.4821	-5.69358	-5.13522	2.09902	2.00547	1.8772	2.13868
PeriSylvian_Language_Area_R_5		-0.71766	-0.691883	-0.408173	-0.870561	-1.00849	-1.25703	-1.14856	-0.753465	-5.92333	-5.95699	-6.07051	-5.61255	1.41129	1.44189	1.40446	1.34185
Superior_Frontal_Language_Area_R_1		-7.44118	-7.37973	-7.72385	-7.07661	-3.19003	-3.41826	-3.1996	-2.78891	-0.737737	-0.624485	-0.620102	-0.904563	0.199981	0.137361	0.208922	0.273131
Superior_Frontal_Language_Area_R_2		-8.67029	-8.60425	-8.85154	-8.27898	-3.64871	-3.97592	-3.68843	-3.22685	1.47766	1.60925	1.56767	1.21177	-0.173287	-0.303981	-0.128662	-0.0573176
Superior_Frontal_Language_Area_R_3		-6.3678	-6.27244	-6.76452	-5.91643	-0.3555	-0.47833	-0.329804	-0.2214	-2.89659	-2.72425	-2.70227	-3.09835	1.5098	1.60443	1.35608	1.45284
Superior_Frontal_Language_Area_R_4		-5.21682	-5.05838	-5.55141	-4.92191	1.85588	1.72041	2.10961	1.62302	-5.29407	-5.27776	-5.13623	-5.21562	1.93022	1.89173	1.80527	1.94139
Superior_Frontal_Language_Area_R_5		-6.79115	-6.79574	-6.96513	-5.94951	-2.68164	-3.05777	-2.58693	-2.14883	-1.11133	-0.782385	-1.09538	-1.59772	0.592524	0.477639	0.550899	0.674028
PreCuneus_Visual_Area_R_1		-1.96497	-1.91661	-1.98248	-1.8933	-1.5496	-2.09428	-1.42626	-0.767498	-2.77317	-2.51181	-2.60611	-3.12367	-0.704985	-0.618363	-0.670225	-0.847279
PreCuneus_Visual_Area_R_2		-3.81393	-3.70394	-4.09697	-3.64762	2.20769	2.12239	2.31975	2.33321	-4.99779	-4.51616	-5.10169	-5.40931	0.472437	0.566909	0.216445	0.386653
PreCuneus_Visual_Area_R_3		-1.29263	-1.27774	-1.08975	-1.29819	-1.89721	-2.10322	-2.09785	-1.30726	-2.76784	-2.56757	-2.83864	-2.9194	-0.792611	-0.737802	-0.727721	-0.821205
Superior_Temporal_Visual_Area_R_1		1.46525	1.57492	1.44763	1.25246	0.781432	0.688404	1.23281	1.00808	-4.45009	-4.45402	-4.84188	-4.06886	1.3523	1.45851	1.06988	0.92388
Superior_Temporal_Visual_Area_R_2		1.49069	1.55874	1.47261	1.3264	-2.09284	-2.14735	-1.84871	-1.78019	-4.6276	-4.63063	-5.03908	-4.25995	0.347005	0.467785	0.33706	0.23685
Superior_Temporal_Visual_Area_R_3		1.78607	1.89035	1.80311	1.54246	-0.292903	-0.709192	0.0728297	0.26463	-4.49617	-4.49292	-4.87451	-4.14	0.444999	0.44577	0.322698	0.289196
Superior_Temporal_Visual_Area_R_4		1.37927	1.48026	1.46656	1.09227	-2.3893	-2.6928	-2.61252	-1.75717	-4.90439	-4.90147	-5.25007	-4.54688	0.274852	0.231579	0.0779641	0.398913
Medial_Area_7P_R_1		1.50489	1.46156	1.7329	1.38143	-1.59197	-1.81597	-1.793	-1.37943	-2.97878	-2.82654	-3.04084	-3.04994	-0.690243	-0.589256	-0.666349	-0.833856
Medial_Area_7P_R_2		2.10175	2.04878	2.32011	1.87733	-2.8473	-3.08078	-2.72136	-2.69341	-2.03581	-1.94732	-1.9482	-2.14448	-0.807554	-0.759894	-0.780999	-0.825203
Area_7m_R_1		0.95874	0.968665	1.23517	0.820991	-3.56999	-3.8818	-3.44457	-3.29715	-1.23487	-1.02704	-1.1075	-1.48749	-0.883339	-0.948082	-0.816963	-0.872719
Area_7m_R_2		0.769931	0.718953	0.982314	0.734367	-3.7201	-4.00607	-3.68554	-3.40608	-0.564592	-0.290626	-0.31556	-0.974149	-1.01622	-1.1352	-0.921482	-0.955842
Area_7m_R_3		3.85484	3.80646	4.58527	3.335	-3.38556	-3.61938	-3.38753	-3.26009	0.165264	0.36595	0.485391	-0.32174	-1.09381	-1.2038	-0.992837	-1.00738
Parieto-Occipital_Sulcus_Area_1_R_1		5.81834	5.67634	6.38114	5.55419	-2.04153	-2.13959	-2.17831	-1.87767	0.689293	0.840334	0.930441	0.379622	-1.22396	-1.20159	-1.10183	-1.24046
Parieto-Occipital_Sulcus_Area_1_R_2		6.0531	5.9123	6.52526	5.82214	-1.58738	-1.54005	-2.00054	-1.24043	1.00722	1.14634	1.22737	0.733552	-1.373	-1.37877	-1.18937	-1.42782
Parieto-Occipital_Sulcus_Area_1_R_3		4.65972	4.54868	4.86686	4.49377	-2.78682	-2.88417	-2.9515	-2.60322	0.33471	0.572523	0.473996	-0.0153057	-1.19301	-1.26441	-1.07059	-1.14339
Parieto-Occipital_Sulcus_Area_1_R_4		3.40274	3.22015	3.7971	3.40364	-2.40161	-2.47721	-2.82679	-2.1543	0.498026	0.679705	0.668781	0.203314	-1.27726	-1.33961	-1.12437	-1.2602
Parieto-Occipital_Sulcus_Area_1_R_5		5.55325	5.08458	7.09129	5.1731	-3.12638	-3.21972	-3.37665	-3.04191	1.06027	1.10186	1.65198	0.680169	-1.21824	-1.31035	-1.062	-1.09543
Area_23d_R_1		-3.5953	-3.72187	-3.6882	-3.16197	-1.83957	-1.90238	-2.04892	-1.80123	-3.01978	-2.69922	-2.77242	-3.49102	0.627348	0.72075	0.408685	0.49216
Area_23d_R_2		-3.62248	-3.66918	-4.02254	-3.19978	-3.45081	-3.52869	-3.558	-3.28554	-2.42345	-2.08618	-2.20451	-2.89349	-0.294092	-0.270539	-0.269393	-0.331695
Area_ventral_23_a+b_R_1		1.05317	0.944896	1.25666	1.07975	-3.70048	-3.92979	-3.78799	-3.47328	-0.108565	0.156166	0.0655844	-0.48512	-1.08324	-1.22126	-0.95474	-0.985533
Area_ventral_23_a+b_R_2		2.85182	2.45706	3.70489	2.89622	-3.29558	-3.46279	-3.40263	-3.08688	0.413911	0.619384	0.771269	0.0221864	-1.096	-1.18623	-0.978198	-1.04011
Area_dorsal_23_a+b_R_1		-1.19877	-1.26748	-1.25976	-0.996156	-3.65372	-3.90026	-3.70107	-3.41013	-1.40591	-1.0513	-1.22934	-1.88087	-0.779948	-0.839395	-0.680405	-0.756422
Area_dorsal_23_a+b_R_2		-0.0785992	-0.191207	-0.0566482	0.12925	-3.81337	-4.06812	-3.84681	-3.56754	-0.767575	-0.456321	-0.589731	-1.2124	-0.956523	-1.05881	-0.840338	-0.890075
Area_31p_ventral_R_1		-1.12165	-1.13369	-1.04543	-1.07914	-3.70825	-3.936	-3.72041	-3.43942	-1.11761	-0.780702	-0.966392	-1.58671	-0.839845	-0.91237	-0.738899	-0.793779
Area_5m_R_1		-4.5914	-4.6102	-4.93139	-4.17165	4.0067	4.50903	4.15907	3.37146	-7.30122	-7.2568	-7.29183	-7.2122	-0.0450602	-0.2912	-0.270774	0.383064
Area_5m_R_2		-4.7268	-4.74975	-5.0574	-4.31046	4.06478	4.70473	4.14676	3.30863	-7.1069	-7.02354	-7.14202	-7.0666	0.192361	-0.256873	-0.0712372	0.996072
Area_5m_R_3		-4.78724	-4.80386	-5.10097	-4.35334	4.22873	4.77312	4.27253	3.53476	-7.66251	-7.637	-7.74669	-7.49437	-0.273398	-0.50232	-0.442986	0.240612
Area_5m_ventral_R_1		-4.33693	-4.36167	-4.64169	-3.93409	3.0134	3.11297	3.26543	2.72342	-5.62431	-5.36446	-5.43656	-5.87368	1.32207	1.19859	1.06599	1.43079
Area_5m_ventral_R_2		-4.70598	-4.74653	-4.95229	-4.31144	3.4772	3.73345	3.88768	2.98782	-4.91022	-4.71585	-4.74452	-5.12904	0.959191	0.799556	0.383869	1.33089
Area_5m_ventral_R_3		-4.09281	-4.09284	-4.27511	-3.7961	3.34907	3.57426	3.65379	2.95429	-6.20914	-6.06151	-6.07759	-6.30174	0.647427	0.600438	0.290444	0.823798
Area_5m_ventral_R_4		-3.18484	-3.07612	-3.34569	-2.95426	2.54773	2.63929	2.6853	2.30877	-5.6281	-5.42165	-5.82209	-5.50704	0.108278	0.298619	-0.184411	0.0379692
Area_23c_R_1		-4.0406	-4.09534	-4.3363	-3.62912	1.33271	1.03076	1.34052	1.49687	-3.40703	-3.12867	-3.35769	-3.71618	1.56192	1.5941	1.44775	1.55011
Area_23c_R_2		-4.35074	-4.39396	-4.65402	-3.95482	1.28077	1.17591	1.88441	1.16132	-3.0451	-2.76424	-3.01591	-3.33946	1.84828	1.7715	1.53368	1.88338
Area_23c_R_3		-3.02799	-2.9296	-3.3004	-2.90124	-0.796705	-0.797065	-1.23552	-0.332265	-3.07882	-2.653	-3.01046	-3.57545	-0.21167	-0.129735	-0.196464	-0.293594
Area_5L_R_1		-4.28587	-4.32415	-4.54067	-3.87801	3.90583	4.38763	4.06907	3.27623	-7.47627	-7.42773	-7.63771	-7.30003	0.211554	-0.0032323	-0.0719303	0.768817
Area_5L_R_2		-3.89731	-3.96298	-4.20412	-3.43923	3.59722	3.89874	3.85822	3.16677	-6.75427	-6.63138	-6.90866	-6.65635	-0.063928	-0.0317332	-0.207089	0.0316708
Area_5L_R_3		-4.40109	-4.43325	-4.6636	-3.9835	4.01363	4.49381	4.12972	3.31074	-7.24343	-7.19523	-7.26973	-7.1361	-0.0284422	-0.193519	-0.299936	0.607586
Dorsal_Area_24d_R_1		-4.86843	-4.94495	-5.13978	-4.42547	3.91026	4.34816	4.05843	3.34138	-4.76305	-4.67145	-4.5653	-4.89622	0.489727	0.258524	0.181447	0.940719
Dorsal_Area_24d_R_2		-4.9128	-4.96268	-5.2132	-4.48606	3.9855	4.58318	4.16002	3.25393	-6.17195	-6.06912	-6.08077	-6.23327	0.379469	-0.0294956	0.00919051	1.06691
Dorsal_Area_24d_R_3		-5.16066	-5.18868	-5.52178	-4.70864	3.12285	3.3686	3.26028	2.76111	-5.61066	-5.51879	-5.50959	-5.66555	1.5599	1.32252	1.39601	1.84687
Dorsal_Area_24d_R_4		-5.38098	-5.38159	-5.69608	-4.98294	3.2157	3.4603	3.4722	2.76582	-4.74822	-4.75072	-4.64603	-4.68437	1.45905	1.22868	1.16616	1.81315
Ventral_Area_24d_R_1		-5.20711	-5.19236	-5.54589	-4.8224	3.20426	3.46076	3.39563	2.72376	-3.12756	-3.01065	-3.02218	-3.28262	1.48918	1.24686	1.22685	1.82367
Ventral_Area_24d_R_2		-5.77874	-5.72551	-6.07781	-5.47174	2.39718	2.30922	2.52359	2.26866	-2.57914	-2.58554	-2.37338	-2.60402	1.95902	1.86816	1.80204	2.08014
Lateral_Area_7A_R_1		-1.96809	-1.97167	-1.82869	-1.88924	3.77421	4.06171	3.81973	3.35727	-6.95892	-6.99051	-6.93962	-6.74155	-0.214918	-0.174783	-0.217609	-0.126702
Lateral_Area_7A_R_2		-3.09881	-3.04878	-3.18791	-2.91058	3.40332	3.68023	3.6434	2.9832	-6.90137	-6.82493	-7.03383	-6.76793	0.620735	0.524012	0.364415	0.762698
Lateral_Area_7A_R_3		-2.45053	-2.46335	-2.64647	-2.22617	3.54785	3.89802	3.67299	3.1532	-6.47082	-6.42197	-6.61418	-6.30788	0.233064	0.194946	0.0603183	0.391602
Supplementary_and_Cingulate_Eye_Field_R_1		-5.26987	-5.27718	-5.59254	-4.87222	2.11701	2.15549	2.21289	1.99356	-5.80087	-5.83472	-5.81197	-5.62245	2.11397	1.95389	2.0281	2.21774
Supplementary_and_Cingulate_Eye_Field_R_2		-6.15401	-5.97291	-6.534	-5.87153	0.725024	0.558335	0.68029	0.814012	-2.19855	-2.22743	-1.98487	-2.22153	2.21718	2.16212	2.12707	2.17846
Supplementary_and_Cingulate_Eye_Field_R_3		-6.92219	-6.75766	-7.2293	-6.67291	-1.0781	-1.28347	-1.15423	-0.940423	-0.164793	-0.0036968	-0.104753	-0.384534	1.55159	1.57159	1.53789	1.43998
Supplementary_and_Cingulate_Eye_Field_R_4		-5.82226	-5.71253	-6.25989	-5.45028	0.995458	0.813062	1.20838	0.903556	-3.71671	-3.70669	-3.42747	-3.75895	2.19764	2.13448	2.09285	2.20174
Area_6m_anterior_R_1		-5.34022	-5.31436	-5.6403	-4.98921	2.73396	2.88939	2.84525	2.47702	-5.63797	-5.68172	-5.62021	-5.43039	1.10791	1.04249	0.872969	1.26552
Area_6m_anterior_R_2		-6.82095	-6.73207	-7.00365	-6.51228	-1.81573	-2.07355	-1.84168	-1.60973	-2.90453	-3.01133	-2.95505	-2.66477	0.665293	0.762063	0.471006	0.647052
Area_6m_anterior_R_3		-7.30805	-7.25053	-7.60592	-6.8991	-2.51489	-2.74531	-2.76014	-2.20546	-2.19271	-2.281	-2.0563	-2.1312	0.260112	0.337851	0.116279	0.288123
Area_6m_anterior_R_4		-6.34643	-6.30395	-6.57585	-5.96651	0.391202	0.123195	0.823294	0.523407	-3.90238	-3.91056	-3.98164	-3.76884	1.48192	1.58012	1.09296	1.37618
Area_6m_anterior_R_5		-5.4924	-5.45449	-5.8705	-5.05479	1.91038	1.77424	2.35459	1.61744	-5.09705	-5.14562	-5.02764	-4.92138	1.77741	1.78044	1.53945	1.80072
Area_6m_anterior_R_6		-5.71794	-5.67065	-6.00006	-5.36092	2.25623	2.39249	2.49167	1.936	-4.91252	-4.93976	-4.99666	-4.74848	1.72397	1.59533	1.52583	1.86976
Area_6m_anterior_R_7		-6.89219	-6.82668	-7.2407	-6.52557	-1.62547	-1.66015	-1.97631	-1.42573	-2.35516	-2.40259	-2.12123	-2.32422	1.24707	1.35209	1.09178	1.16278
Medial_Area_7A_R_1		-0.857979	-0.760922	-1.1267	-0.784716	2.87306	2.96212	2.91017	2.77453	-5.2226	-5.1968	-5.39958	-5.03179	0.0139302	0.15646	-0.107092	-0.179242
Medial_Area_7A_R_2		1.45056	1.44451	1.28017	1.51626	2.49029	2.53887	2.30663	2.50723	-4.41546	-4.4251	-4.66506	-4.11327	-0.325333	-0.080337	-0.295546	-0.59768
Medial_Area_7A_R_3		-1.93357	-1.97957	-2.17805	-1.62286	2.25528	2.24222	2.52281	2.02777	-5.13188	-5.04408	-5.42988	-4.94134	-0.248315	-0.0537542	-0.393676	-0.309777
Medial_Area_7A_R_4		-0.448021	-0.307621	-0.752785	-0.403198	-0.102111	-0.190235	-0.418494	0.306533	-3.59937	-3.45654	-3.79098	-3.59743	-0.585806	-0.335463	-0.473665	-0.820508
Lateral_Area_7P_R_1		2.97804	3.00388	3.10878	2.80708	2.13392	2.15892	1.6335	2.37576	-3.98367	-3.95051	-4.13029	-3.81229	-0.477728	-0.270232	-0.399244	-0.789809
Lateral_Area_7P_R_2		3.5736	3.45124	3.85775	3.46431	0.160919	-0.0850057	0.0579254	0.418872	-3.02928	-3.06679	-3.0922	-2.87425	-0.330593	-0.0799725	-0.475119	-0.49691
Area_7PC_R_1		-2.77648	-2.55365	-2.73123	-2.85751	3.61446	3.91417	3.68188	3.2406	-7.97203	-7.95133	-7.90311	-7.79502	0.0285927	0.0183721	0.0217954	0.13565
Area_7PC_R_2		-2.8626	-2.67714	-2.9453	-2.89357	3.51546	3.67419	3.66989	3.22878	-8.18138	-8.1778	-8.20296	-7.95423	0.14937	0.250708	0.056076	0.174882
Area_7PC_R_3		-1.30856	-1.20899	-1.25237	-1.36922	3.65836	3.93642	3.78791	3.18997	-7.0285	-7.04833	-7.02105	-6.80768	-0.449662	-0.311747	-0.369283	-0.438743
Area_7PC_R_4		-3.16438	-3.03309	-3.27833	-3.08046	3.52569	3.85157	3.77451	3.10834	-7.79755	-7.79477	-7.80635	-7.58468	0.557499	0.44334	0.327536	0.760206
Area_Lateral_IntraParietal_ventral_R_1		-1.08852	-0.990584	-1.21994	-1.07253	3.63538	3.93253	3.51477	3.40652	-6.89687	-6.904	-7.02863	-6.62529	-0.55707	-0.387191	-0.246642	-0.828873
Area_Lateral_IntraParietal_ventral_R_2		1.01279	0.986424	1.21062	0.916427	3.95593	4.32152	3.97963	3.64524	-5.69816	-5.73221	-5.75831	-5.47039	-0.929655	-0.774055	-0.75237	-1.15124
Ventral_IntraParietal_Complex_R_1		0.400334	0.260709	0.536524	0.552143	3.98775	4.35654	3.90318	3.56725	-5.65317	-5.74375	-5.65527	-5.34131	-0.696941	-0.570655	-0.501667	-0.856756
Medial_IntraParietal_Area_R_1		1.45122	1.45086	1.62917	1.30481	1.38784	1.2771	1.3265	1.56876	-5.44981	-5.4579	-5.48188	-5.24428	-0.33028	-0.0691654	-0.303514	-0.641873
Medial_IntraParietal_Area_R_2		3.28666	3.27418	3.63876	2.98754	2.46938	2.52857	2.48551	2.35553	-4.36715	-4.34272	-4.41314	-4.24753	-0.594382	-0.354886	-0.60363	-0.774537
Medial_IntraParietal_Area_R_3		2.26354	2.08312	2.67812	2.23632	2.98034	3.12073	3.05284	2.91363	-4.86296	-4.94853	-4.80477	-4.62907	-0.662234	-0.478426	-0.451052	-0.928898
Medial_IntraParietal_Area_R_4		3.38445	3.27942	3.71238	3.22564	2.5162	2.57552	2.35565	2.54732	-3.96019	-3.95838	-4.01193	-3.80472	-0.35587	-0.10333	-0.318093	-0.689556
Area_1_R_1		-3.81062	-3.78107	-4.02131	-3.58529	3.91147	4.33545	4.1517	3.34192	-8.56514	-8.66335	-8.486	-8.27451	0.51012	0.267381	0.064642	1.12154
Area_1_R_2		-3.91752	-3.87334	-4.13855	-3.6959	3.85292	4.30656	4.08048	3.28764	-8.95322	-9.08417	-8.95532	-8.5564	0.628099	0.322517	0.196403	1.1714
Area_1_R_3		-4.0008	-3.99955	-4.19356	-3.73148	4.06785	4.62131	4.25734	3.45446	-9.27676	-9.36128	-9.32429	-8.90915	0.11924	-0.155721	-0.164679	0.681034
Area_1_R_4		-4.04596	-4.02738	-4.22332	-3.78426	4.25202	4.81203	4.39394	3.56698	-9.24562	-9.32399	-9.30049	-8.886	-0.197577	-0.407474	-0.409148	0.472691
Area_1_R_5		-4.17381	-4.15373	-4.33567	-3.91823	4.23958	4.77214	4.39224	3.58808	-9.05152	-9.14336	-9.05456	-8.70353	-0.135522	-0.332082	-0.395212	0.430952
Area_1_R_6		-3.91801	-3.85462	-4.06449	-3.71494	4.14873	4.61574	4.30632	3.49712	-8.77538	-8.79394	-8.80237	-8.5103	-0.098247	-0.2873	-0.284709	0.417296
Area_1_R_7		-4.1141	-4.04682	-4.3908	-3.85932	3.87966	4.40235	4.14919	3.22878	-8.47123	-8.52091	-8.47144	-8.20745	0.346803	0.109293	-0.0422724	0.901706
Area_1_R_8		-4.30366	-4.26248	-4.6757	-3.9317	3.95118	4.43357	4.20925	3.30107	-7.88114	-7.85673	-8.03553	-7.65969	0.245159	0.0502994	-0.145317	0.730377
Area_2_R_1		-3.74502	-3.69633	-3.91771	-3.53949	3.80656	4.24904	3.98413	3.31362	-8.91118	-8.99161	-8.85755	-8.59552	0.426203	0.192089	0.259123	0.81664
Area_2_R_2		-3.82237	-3.75214	-3.99369	-3.63673	4.12992	4.64837	4.21117	3.54587	-9.13166	-9.18479	-9.15418	-8.82599	-0.197076	-0.376508	-0.233329	0.259135
Area_2_R_3		-3.60908	-3.44511	-3.73896	-3.53186	4.0095	4.44595	4.14018	3.54733	-8.75436	-8.7666	-8.7818	-8.48966	-0.12745	-0.297528	-0.106768	0.0909757
Area_2_R_4		-3.80389	-3.72758	-3.96126	-3.61954	4.05241	4.51946	4.15789	3.4975	-8.4716	-8.50013	-8.54083	-8.19615	0.0477762	-0.14744	-0.0233598	0.375605
Area_2_R_5		-3.57146	-3.5202	-3.77118	-3.36091	3.77387	4.11601	4.03675	3.25583	-7.77047	-7.77336	-7.90996	-7.54228	0.519888	0.397303	0.164147	0.946523
Area_3a_R_1		-4.12647	-4.09269	-4.52463	-3.81482	3.60991	4.02717	3.86392	3.01993	-8.44743	-8.50439	-8.45407	-8.16474	1.03987	0.708056	0.552323	1.6821
Area_3a_R_2		-4.4966	-4.4515	-4.85491	-4.17117	3.92893	4.46314	4.08313	3.18021	-8.50457	-8.59485	-8.47871	-8.2251	0.462661	0.0949302	0.141945	1.20363
Area_3a_R_3		-4.70998	-4.70929	-5.10292	-4.28834	4.20983	4.77001	4.29234	3.48138	-7.7363	-7.70358	-7.8582	-7.58744	-0.139035	-0.371163	-0.358724	0.457326
Dorsal_area_6_R_1		-4.57977	-4.55102	-5.00691	-4.21269	3.7015	4.21415	3.9216	3.1868	-7.78787	-7.91051	-7.78567	-7.44709	0.618609	0.355485	0.324482	0.932989
Dorsal_area_6_R_2		-4.70976	-4.69573	-5.08439	-4.32463	4.12109	4.7175	4.20926	3.4932	-8.21988	-8.32036	-8.26572	-7.88372	0.0515892	-0.257589	-0.108455	0.667692
Dorsal_area_6_R_3		-5.00744	-4.99466	-5.34066	-4.64839	3.8192	4.2882	3.95175	3.35444	-7.59332	-7.70004	-7.65795	-7.2456	0.320735	0.102731	0.152609	0.637687
Dorsal_area_6_R_4		-4.79704	-4.76416	-5.1129	-4.43831	4.10726	4.71586	4.22726	3.43528	-8.07361	-8.14957	-8.07625	-7.7711	0.0940591	-0.224424	-0.0843761	0.683487
Area_6mp_R_1		-5.13493	-5.12293	-5.50409	-4.72917	3.53144	3.95232	3.55269	3.09207	-7.15482	-7.20286	-7.12638	-6.93867	0.848994	0.593212	0.796958	1.18362
Area_6mp_R_2		-4.93579	-4.94388	-5.30793	-4.50541	3.77089	4.314	3.80688	3.18637	-7.29259	-7.3053	-7.30334	-7.13808	0.683191	0.336223	0.596603	1.1627
Area_6mp_R_3		-5.07074	-5.05891	-5.43504	-4.65074	3.27012	3.60531	3.52342	2.81318	-6.67269	-6.68754	-6.66834	-6.5067	1.29207	1.0202	0.857662	1.65319
Area_6mp_R_4		-5.12513	-5.1661	-5.46832	-4.65554	3.33798	3.60801	3.42852	2.93455	-6.50077	-6.45886	-6.34228	-6.48855	1.40219	1.12652	1.17354	1.70257
Ventral_Area_6_R_1		-4.33716	-4.28201	-4.68259	-4.03682	2.99009	3.21312	3.2237	2.58844	-7.01227	-7.09417	-6.8746	-6.79499	1.59107	1.39794	1.27881	1.87029
Ventral_Area_6_R_2		-4.34123	-4.33864	-4.64951	-3.99109	2.96001	3.20447	3.05002	2.58488	-6.98061	-7.00808	-7.0265	-6.73789	1.58327	1.40869	1.31977	1.83803
Ventral_Area_6_R_3		-4.8817	-4.8374	-5.27306	-4.5432	1.30499	1.12252	1.58331	1.2576	-5.33101	-5.51717	-5.13708	-5.0267	1.32737	1.37059	1.16786	1.38568
Ventral_Area_6_R_4		-4.59998	-4.58613	-5.01957	-4.21197	1.3521	1.27116	1.47951	1.41519	-6.04696	-6.15379	-5.92394	-5.79632	1.59338	1.64191	1.39558	1.50866
Area_Posterior_24_prime_R_1		-5.56362	-5.60829	-5.82302	-5.15002	2.32277	2.23465	2.62743	2.21381	-1.83543	-1.64036	-1.83207	-2.05174	2.02184	1.92583	1.84885	2.08625
Area_Posterior_24_prime_R_2		-4.86109	-4.92102	-5.19904	-4.41868	2.55125	2.62761	3.03663	2.13748	-3.71068	-3.49422	-3.69894	-3.94928	1.65264	1.51099	1.24712	1.81105
Area_Posterior_24_prime_R_3		-5.59186	-5.77195	-5.83428	-4.86432	1.45761	1.34163	1.72302	1.28888	-0.289875	-0.192569	0.0140145	-0.574113	2.23778	2.16227	2.13494	2.24073
Area_Posterior_24_prime_R_4		-4.91379	-5.05042	-5.18072	-4.36577	2.0603	1.91139	2.47877	1.80359	-1.94466	-1.8166	-1.58064	-2.23082	1.94885	1.86495	1.67389	1.90009
Area_33_prime_R_1		-5.74361	-5.60864	-6.02819	-5.58676	0.663009	0.532125	0.937661	0.676615	1.89778	2.2347	2.06726	1.39417	2.10022	2.03987	1.985	2.11643
Anterior_24_prime_R_1		-6.64931	-6.56743	-6.9314	-6.34537	0.776999	0.653972	0.907693	0.744421	1.01607	1.17628	1.29024	0.680724	2.32609	2.21338	2.31209	2.30015
Anterior_24_prime_R_2		-7.6723	-7.60202	-7.64901	-7.51325	0.112368	-0.0167	0.173103	0.284291	3.42993	3.68984	3.35254	3.05034	2.12644	2.04196	2.14791	2.10423
Area_p32_prime_R_1		-6.16896	-6.07479	-6.3621	-5.97782	1.12922	0.974462	1.09268	1.1859	-0.295319	-0.145639	-0.338797	-0.416594	2.32361	2.26151	2.23417	2.33825
Area_p32_prime_R_2		-6.62323	-6.47211	-6.82978	-6.50809	-0.105413	-0.200801	0.0768465	-0.137189	1.48968	1.61812	1.56512	1.28044	2.03499	2.05002	2.06253	1.87785
Area_p32_prime_R_3		-6.76318	-6.44925	-7.09261	-6.61504	-0.917258	-1.01081	-0.998441	-0.821585	0.71596	0.8642	0.821007	0.422006	1.58989	1.67208	1.5691	1.47539
Area_a24_R_1		-9.41062	-9.14852	-9.43568	-9.49793	-3.13217	-3.3276	-2.89131	-3.10474	8.88689	9.14519	8.80795	8.36039	-0.285118	-0.432993	-0.0850254	-0.253599
Area_a24_R_2		-9.1941	-8.92924	-9.19925	-9.33935	-3.08746	-3.38634	-2.35548	-3.13131	9.88201	10.1046	9.7876	9.35107	-0.632197	-0.825105	-0.387119	-0.49875
Area_a24_R_3		-9.4359	-9.15429	-9.52237	-9.49873	-2.65335	-2.65377	-2.51877	-2.72582	8.77855	8.94317	8.70955	8.36163	0.114105	0.0833704	0.242767	0.0710835
Area_a24_R_4		-9.01213	-8.75214	-9.10748	-9.15507	-3.33958	-3.3938	-2.43915	-3.34306	10.9173	11.1512	10.9022	10.287	-1.13729	-1.2341	-0.959656	-1.01929
Area_dorsal_32_R_1		-8.5169	-8.34966	-8.6624	-8.39074	-2.91348	-3.01774	-2.8916	-2.79293	5.02528	5.20894	5.18546	4.60164	0.414866	0.482029	0.53938	0.316277
Area_dorsal_32_R_2		-8.94603	-8.68871	-9.22114	-8.87059	-3.65422	-3.84218	-3.72108	-3.43802	6.36442	6.48463	6.68062	5.91604	-0.241721	-0.263005	-0.190358	-0.226597
Area_dorsal_32_R_3		-7.97415	-7.85981	-8.14488	-7.73047	-3.14291	-3.3681	-3.18707	-2.80802	3.81301	4.06471	3.86658	3.39071	0.318675	0.3226	0.3838	0.354929
Area_dorsal_32_R_4		-9.3209	-9.16051	-9.42583	-9.18828	-3.70813	-3.9746	-3.78435	-3.37491	5.36473	5.52641	5.49546	4.9475	-0.249484	-0.341576	-0.218013	-0.162258
Area_8BM_R_1		-7.78275	-7.70448	-8.09169	-7.46672	-2.51153	-2.71199	-2.69468	-2.26507	1.52075	1.79462	1.59507	1.13074	0.678121	0.73242	0.640072	0.615536
Area_8BM_R_2		-8.42833	-8.33035	-8.52795	-8.24217	-3.09127	-3.3024	-3.2173	-2.85765	3.26293	3.44263	3.2343	2.99064	0.212078	0.272339	0.176055	0.170833
Area_8BM_R_3		-9.1678	-9.04736	-9.27991	-8.9976	-3.61173	-3.87013	-3.65959	-3.28266	4.6572	4.83557	4.80656	4.27871	-0.206377	-0.239061	-0.156897	-0.128214
Area_8BM_R_4		-8.30567	-8.20765	-8.57376	-7.98079	-2.90267	-3.19586	-2.89866	-2.51882	1.55669	1.64433	1.71309	1.34058	0.459044	0.429492	0.551356	0.473498
Area_8BM_R_5		-8.6999	-8.55353	-8.93854	-8.45315	-3.05951	-3.26171	-3.06151	-2.84022	3.24234	3.40453	3.3966	2.83909	0.300313	0.346108	0.357253	0.241117
Area_p32_R_1		-9.75335	-9.47277	-9.7102	-9.93228	-3.78488	-3.98149	-3.88129	-3.58879	10.6356	10.9103	10.5284	10.011	-0.629031	-0.69223	-0.53776	-0.614625
Area_p32_R_2		-10.0139	-9.75344	-9.69215	-10.2191	-3.81921	-3.94778	-3.79703	-3.64601	11.1824	11.336	11.0702	10.7044	-0.68958	-0.658181	-0.532309	-0.694786
Area_10r_R_1		-9.76569	-9.50547	-9.67683	-9.95585	-3.75417	-3.9848	-3.77202	-3.52829	11.6195	11.8095	11.4643	11.0822	-0.897497	-0.969183	-0.672287	-0.855184
Area_10r_R_2		-9.37098	-9.23244	-9.19764	-9.47367	-3.86405	-4.119	-3.71576	-3.52464	12.2233	12.4374	11.9888	11.6698	-1.01705	-1.17046	-0.86158	-0.871573
Area_47m_R_1		-6.67591	-6.28875	-6.66402	-7.17282	-3.8496	-4.17113	-3.75197	-3.55453	9.2518	9.22458	8.99096	9.06463	-0.618759	-0.797461	-0.463104	-0.461956
Area_47m_R_2		-6.76673	-6.37868	-6.75928	-7.30187	-3.54884	-3.67489	-3.40735	-3.39185	10.0743	9.99268	9.80365	9.94621	-0.504701	-0.562376	-0.337815	-0.496603
Area_8Av_R_1		-4.99484	-4.82337	-5.58942	-4.76917	-3.19123	-3.41426	-3.30772	-2.92153	-3.42478	-3.64543	-3.2916	-3.1309	0.0280258	0.0954799	0.00878393	-0.0095793
Area_8Av_R_2		-5.1731	-5.03521	-5.56931	-4.9043	-3.43358	-3.62639	-3.49105	-3.21939	-3.38243	-3.51987	-3.35835	-3.1127	-0.139188	-0.0507741	-0.12559	-0.248302
Area_8Av_R_3		-6.91991	-6.82019	-7.30362	-6.62367	-3.61083	-3.86684	-3.6674	-3.36276	-1.63643	-1.81377	-1.53704	-1.43355	-0.310285	-0.288818	-0.253987	-0.307508
Area_8Av_R_4		-5.1288	-4.99482	-5.61234	-4.87771	-2.79301	-2.94797	-2.9901	-2.53282	-4.00915	-4.22845	-3.87017	-3.67869	0.251705	0.360215	0.122895	0.185612
Area_8Av_R_5		-6.76559	-6.68765	-7.0353	-6.46446	-3.34888	-3.5785	-3.36929	-3.14879	-2.31761	-2.49602	-2.27534	-2.06509	-0.257287	-0.183852	-0.226201	-0.318871
Area_8Av_R_6		-8.32106	-8.23265	-8.59182	-7.98196	-3.43429	-3.72869	-3.42078	-3.16555	-0.234632	-0.390613	-0.0248464	-0.147613	-0.228904	-0.219641	-0.197513	-0.237736
Area_8Av_R_7		-9.03323	-9.00956	-9.2808	-8.59528	-3.49083	-3.76727	-3.38297	-3.25841	0.595619	0.516079	0.850021	0.525795	-0.413514	-0.43631	-0.352015	-0.399903
Area_8Av_R_8		-7.92489	-7.91962	-8.20189	-7.4408	-3.4808	-3.77097	-3.40815	-3.1987	-1.0804	-1.14889	-0.924318	-1.03491	-0.416254	-0.445211	-0.426924	-0.370281
Area_8Ad_R_1		-9.11935	-9.06756	-9.43916	-8.64267	-3.51395	-3.72972	-3.37987	-3.27472	0.74693	0.639124	1.16258	0.63807	-0.737634	-0.799592	-0.67562	-0.674437
Area_8Ad_R_2		-9.48372	-9.4396	-9.66394	-9.07283	-3.85734	-4.11576	-3.76077	-3.60845	1.53356	1.49474	1.74072	1.40181	-0.744958	-0.819398	-0.671174	-0.661133
Area_8Ad_R_3		-10.0602	-10.006	-10.3038	-9.65097	-3.93272	-4.24694	-3.95053	-3.6283	3.15758	3.10717	3.50391	2.94297	-0.724482	-0.806219	-0.659467	-0.618254
Area_8Ad_R_4		-10.0007	-9.94924	-10.2457	-9.56441	-3.67856	-3.92469	-3.7222	-3.37626	2.55535	2.49787	2.88021	2.35899	-0.705054	-0.761739	-0.643182	-0.648072
Area_9_Middle_R_1		-10.3718	-10.2412	-10.4903	-10.1462	-3.95714	-4.249	-3.87743	-3.67624	6.36771	6.42946	6.64242	5.96958	-0.653184	-0.808057	-0.467811	-0.549076
Area_9_Middle_R_2		-9.76807	-9.41852	-9.86226	-9.91762	-3.88386	-4.14263	-3.9727	-3.58261	8.73104	8.78657	8.78257	8.40884	-0.64577	-0.764607	-0.609372	-0.553349
Area_9_Middle_R_3		-10.1833	-9.85809	-10.2196	-10.3376	-3.93794	-4.21964	-3.96463	-3.63013	9.9612	10.1638	9.90699	9.46751	-0.758395	-0.881278	-0.668124	-0.654525
Area_9_Middle_R_4		-10.3302	-10.1349	-10.4582	-10.2209	-3.9855	-4.22653	-3.90595	-3.74056	7.2651	7.32293	7.54133	6.86565	-0.74056	-0.89541	-0.523668	-0.648812
Area_9_Middle_R_5		-9.60558	-9.31239	-9.80793	-9.59863	-3.98026	-4.25606	-3.97021	-3.68197	7.22783	7.23334	7.53637	6.88585	-0.685442	-0.802651	-0.530177	-0.617634
Area_9_Middle_R_6		-10.174	-9.80125	-10.2888	-10.3054	-4.01359	-4.30248	-4.04045	-3.7254	8.70432	8.70666	8.90307	8.37037	-0.866108	-1.03705	-0.678509	-0.765534
Area_9_Middle_R_7		-10.5055	-10.1531	-10.4863	-10.6632	-4.01832	-4.28026	-4.04365	-3.72884	9.90837	9.94025	9.96191	9.53644	-0.841434	-1.00231	-0.679996	-0.750006
Area_9_Middle_R_8		-9.76563	-9.57182	-9.89881	-9.64625	-3.96248	-4.23039	-3.96839	-3.67718	6.14939	6.2385	6.34931	5.79843	-0.656756	-0.81877	-0.513815	-0.553393
Area_9_Middle_R_9		-10.1873	-9.94197	-10.2022	-10.1556	-4.02067	-4.283	-3.9938	-3.74847	7.73113	7.78374	7.91126	7.33986	-0.833116	-1.00684	-0.669847	-0.729374
Area_8B_Lateral_R_1		-9.57123	-9.49205	-9.77868	-9.19483	-3.99428	-4.28355	-3.99833	-3.71527	2.4251	2.43744	2.7005	2.18886	-0.705365	-0.794388	-0.639172	-0.626175
Area_8B_Lateral_R_2		-9.92946	-9.83682	-10.0436	-9.56064	-4.0015	-4.30428	-3.98341	-3.7161	3.80105	3.75079	4.09124	3.55923	-0.692325	-0.808265	-0.579241	-0.612226
Area_8B_Lateral_R_3		-9.24179	-9.19585	-9.37758	-8.9218	-3.90066	-4.19696	-3.86573	-3.55157	2.50409	2.63414	2.53887	2.2511	-0.4661	-0.583947	-0.344575	-0.357569
Area_8B_Lateral_R_4		-10.1553	-10.0917	-10.2401	-9.86228	-3.96632	-4.2585	-3.89933	-3.66408	5.07483	5.17281	5.31861	4.68172	-0.644154	-0.773936	-0.47399	-0.564312
Area_8B_Lateral_R_5		-9.64018	-9.60668	-9.75923	-9.27829	-3.91797	-4.21944	-3.83526	-3.61653	3.406	3.53351	3.48782	3.07905	-0.516209	-0.682039	-0.364748	-0.425818
Area_8B_Lateral_R_6		-9.86356	-9.77669	-9.93386	-9.62559	-3.93286	-4.22111	-3.86225	-3.62683	5.08641	5.1896	5.26929	4.73854	-0.588602	-0.728205	-0.424697	-0.506861
Area_8B_Lateral_R_7		-9.59777	-9.52586	-9.7469	-9.29753	-3.79274	-4.10427	-3.78339	-3.49152	4.65541	4.85655	4.77617	4.19746	-0.401487	-0.515578	-0.30487	-0.33862
Area_9_Posterior_R_1		-10.3012	-10.2165	-10.5026	-9.92493	-3.6376	-3.94722	-3.81295	-3.17468	4.17724	4.18054	4.47789	3.85428	-0.198838	-0.268659	-0.283515	-0.0360319
Area_9_Posterior_R_2		-10.4613	-10.3688	-10.5876	-10.1686	-3.86649	-4.15015	-3.85874	-3.50634	5.48277	5.4732	5.82215	5.16065	-0.404953	-0.504151	-0.330453	-0.281513
Area_9_Posterior_R_3		-10.5385	-10.4053	-10.6245	-10.3597	-3.93197	-4.23883	-3.83744	-3.65399	6.88261	6.89117	7.19041	6.53872	-0.578969	-0.751641	-0.376436	-0.497792
Area_10d_R_1		-10.5483	-10.2586	-10.4998	-10.5431	-3.95908	-4.26345	-3.97455	-3.69387	9.13281	9.02904	9.56938	8.67157	-0.727919	-0.840439	-0.686104	-0.615678
Area_10d_R_2		-10.3135	-9.96135	-10.2871	-10.4833	-4.0043	-4.30901	-4.01223	-3.75325	10.3681	10.4529	10.3183	9.93457	-0.792854	-0.907478	-0.748831	-0.711047
Area_10d_R_3		-10.2026	-9.87981	-10.0071	-10.4517	-3.99885	-4.27216	-4.00111	-3.73636	11.3484	11.5649	11.2103	10.7673	-0.917302	-1.05204	-0.7981	-0.839006
Area_10d_R_4		-10.4405	-10.0788	-10.4384	-10.6228	-4.02924	-4.32882	-4.01509	-3.75439	10.2758	10.3318	10.3418	9.86771	-0.873888	-1.01529	-0.743549	-0.775577
Area_10d_R_5		-10.2983	-10.0169	-10.1104	-10.5093	-3.89542	-4.13565	-3.92827	-3.64985	11.3388	11.5336	11.1565	10.79	-0.809209	-0.90175	-0.665043	-0.742945
Area_8C_R_1		-7.22924	-7.11663	-7.5455	-6.95642	-3.39248	-3.64158	-3.55548	-3.12585	-0.768687	-0.946689	-0.65481	-0.580185	-0.0690352	-0.0030927	-0.112691	-0.104595
Area_8C_R_2		-5.91664	-5.78426	-6.44646	-5.6536	-3.20972	-3.49729	-3.34673	-2.81643	-2.40831	-2.5381	-2.21355	-2.2591	-0.077869	-0.0706604	-0.060396	-0.092884
Area_8C_R_3		-8.55222	-8.44388	-8.96675	-8.12146	-3.06848	-3.19052	-3.16411	-2.84244	0.703546	0.560918	1.15112	0.632022	0.184777	0.318685	0.11501	0.111215
Area_8C_R_4		-5.14395	-5.03749	-5.65335	-4.84809	-2.4145	-2.48429	-2.42921	-2.07728	-4.09201	-4.26988	-3.92729	-3.82473	0.361792	0.491672	0.297609	0.262146
Area_8C_R_5		-7.18736	-7.083	-7.63645	-6.87769	-3.61837	-3.85767	-3.75933	-3.33846	-1.09521	-1.22354	-0.925552	-1.01193	-0.296295	-0.264923	-0.359286	-0.273233
Area_8C_R_6		-5.62	-5.45046	-6.23147	-5.38289	-2.63261	-3.00345	-2.4607	-2.12108	-2.82275	-3.01852	-2.52054	-2.59889	0.0406741	0.0518442	0.149509	0.00163751
Area_44_R_1		-5.28676	-5.06767	-5.65721	-5.19229	-2.17294	-2.16494	-2.48858	-1.96143	-3.09309	-3.42522	-2.71692	-2.76051	0.76299	0.922237	0.608277	0.671452
Area_44_R_2		-5.97474	-5.69748	-6.25723	-6.03189	-2.29834	-2.33004	-2.59748	-2.16601	-1.60834	-2.03278	-1.37363	-1.11244	0.800249	0.907547	0.729715	0.648312
Area_44_R_3		-5.65324	-5.48492	-6.04171	-5.43216	-2.32884	-2.56519	-2.29294	-1.91932	-2.33762	-2.47554	-2.23879	-2.14151	0.500517	0.570992	0.567784	0.460653
Area_44_R_4		-6.37261	-6.15285	-6.57005	-6.3412	-2.61926	-2.59396	-2.69977	-2.50135	-0.690808	-0.91554	-0.734478	-0.407171	0.543274	0.696335	0.546469	0.37711
Area_44_R_5		-6.5345	-6.31136	-6.78711	-6.53646	-1.31658	-1.46888	-1.26158	-1.17941	-0.643811	-0.992019	-0.439613	-0.200985	1.47771	1.51899	1.58907	1.37111
Area_44_R_6		-5.19076	-5.11776	-5.55166	-4.91115	-1.18526	-1.32085	-1.31929	-0.901387	-3.50606	-3.64565	-3.34115	-3.28809	0.920618	1.00063	0.97494	0.890915
Area_45_R_1		-6.94195	-6.67365	-7.20699	-6.9297	-2.79461	-3.0104	-2.54222	-2.26441	0.57794	0.347603	0.834828	0.74823	0.188066	0.162347	0.381603	0.26684
Area_45_R_2		-7.17787	-6.87346	-7.33384	-7.23543	-2.45112	-2.45964	-2.34641	-2.25417	1.8865	1.66323	1.94571	2.0913	0.442961	0.528072	0.573952	0.382055
Area_45_R_3		-6.95988	-6.5585	-7.08479	-7.2397	-2.848	-2.95436	-2.5442	-2.67529	3.53519	3.22371	3.79894	3.6652	0.362215	0.355869	0.64213	0.253916
Area_45_R_4		-7.21556	-6.8602	-7.39388	-7.40894	-2.66224	-2.72425	-2.56172	-2.61183	3.2104	3.0097	3.4262	3.24591	0.505062	0.603462	0.622814	0.299279
Area_47l_(47_lateral)_R_1		-7.20822	-6.73616	-7.31256	-7.66277	-3.71554	-4.01373	-3.66548	-3.43551	6.85209	6.70101	7.02361	6.69178	-0.346684	-0.423703	-0.190672	-0.315377
Area_47l_(47_lateral)_R_2		-6.6536	-6.22608	-6.70401	-7.08583	-3.70402	-4.03855	-3.58991	-3.28408	6.4313	6.332	6.46674	6.29857	-0.351632	-0.543041	-0.142352	-0.20076
Area_47l_(47_lateral)_R_3		-7.08367	-6.68173	-7.27395	-7.45975	-3.80619	-4.14535	-3.66657	-3.54117	8.28887	8.25176	8.02329	8.15701	-0.466576	-0.601906	-0.258311	-0.42972
Area_anterior_47r_R_1		-8.61454	-8.22022	-8.88655	-8.75793	-3.3749	-3.61672	-3.43225	-3.25284	8.52206	8.47623	8.45906	8.19752	-0.10787	-0.0458957	-0.0652838	-0.163452
Area_anterior_47r_R_2		-7.66635	-7.2382	-7.93052	-8.01625	-3.4657	-3.74892	-3.45493	-3.35128	9.33915	9.20098	9.21208	9.20508	-0.195119	-0.183085	-0.0757263	-0.261133
Area_anterior_47r_R_3		-10.0324	-9.84983	-10.2258	-9.79433	-3.21759	-3.45888	-3.43236	-2.99727	7.68222	7.76296	7.92733	7.09328	0.046993	0.135085	-0.0449779	0.01451
Area_anterior_47r_R_4		-9.22172	-8.89761	-9.29223	-9.3669	-3.37845	-3.60782	-3.48486	-3.18688	9.19373	9.23563	9.14647	8.74967	-0.0413254	0.0496518	0.014995	-0.138929
Area_anterior_47r_R_5		-10.2497	-10.0108	-10.3644	-10.1886	-3.36003	-3.62025	-3.44191	-3.11177	8.93943	9.01446	8.8845	8.49959	-0.0543629	-0.0091476	-0.0508788	-0.100274
Area_anterior_47r_R_6		-7.51243	-7.10276	-7.73289	-7.89586	-3.46687	-3.70707	-3.4243	-3.30323	9.8356	9.79529	9.50186	9.6367	-0.286656	-0.237088	-0.156016	-0.3773
Rostral_Area_6_R_1		-4.91642	-4.82714	-5.10847	-4.74555	0.935407	0.90036	1.05326	0.914554	-4.93372	-5.15072	-4.89751	-4.58076	2.22185	2.16549	2.19235	2.2285
Rostral_Area_6_R_2		-5.29328	-5.16264	-5.5754	-5.17531	-0.349231	-0.507983	-0.357398	-0.247829	-3.66707	-3.96575	-3.50472	-3.23837	1.83145	1.85281	1.85826	1.75958
Rostral_Area_6_R_3		-5.00069	-4.94663	-5.35253	-4.67459	0.652355	0.507284	0.229326	0.872529	-4.90342	-5.06441	-4.72288	-4.65622	1.57655	1.58821	1.48795	1.58867
Rostral_Area_6_R_4		-5.17772	-5.11029	-5.63897	-4.82012	-0.262714	-0.540379	-0.533997	0.139482	-4.30409	-4.46293	-4.11427	-4.07889	0.940727	1.09585	0.774989	0.844955
Rostral_Area_6_R_5		-5.2382	-5.13066	-5.6621	-4.96947	-0.773622	-0.879092	-1.13683	-0.54732	-3.70497	-3.87418	-3.52504	-3.4424	1.19572	1.2801	1.13416	1.18534
Area_IFJa_R_1		-5.85491	-5.68476	-6.37789	-5.65162	-2.00456	-2.18724	-1.90901	-1.60773	-2.23094	-2.42981	-2.03673	-1.99206	0.387796	0.501509	0.424272	0.219887
Area_IFJp_R_1		-5.21345	-5.14282	-5.79419	-4.83365	-0.942231	-1.31515	-1.23087	-0.327421	-3.80488	-3.93482	-3.55208	-3.64198	0.565288	0.783928	0.509716	0.297776
Area_IFSp_R_1		-7.25985	-7.06478	-7.67174	-7.06289	-2.19089	-2.47057	-2.10581	-1.81636	0.60683	0.455141	0.945493	0.627929	0.375532	0.440245	0.452516	0.406304
Area_IFSp_R_2		-7.54601	-7.31502	-7.98711	-7.34521	-1.59292	-1.82165	-1.56375	-1.39643	1.11694	0.907476	1.54933	1.12783	0.582863	0.680236	0.64322	0.558663
Area_IFSp_R_3		-6.84255	-6.61701	-7.13854	-6.7865	-2.64761	-2.87578	-2.29446	-2.39786	-0.596618	-0.821585	-0.487757	-0.338571	0.109745	0.185132	0.414578	-0.0536432
Area_IFSa_R_1		-7.65994	-7.38945	-7.96895	-7.60744	-1.17822	-1.37645	-0.938756	-1.11416	2.49647	2.36668	2.82393	2.44888	1.2242	1.21577	1.44654	1.12313
Area_IFSa_R_2		-7.77524	-7.43836	-7.99817	-7.78865	-2.29262	-2.31546	-2.1127	-2.3814	3.52212	3.44291	3.8107	3.33035	0.747696	0.884261	0.934946	0.47598
Area_IFSa_R_3		-8.50335	-8.2226	-9.03827	-8.27924	-0.751459	-1.02845	-0.675133	-0.596631	3.35013	3.1651	3.95692	3.1354	1.41172	1.39638	1.55692	1.40076
Area_IFSa_R_4		-9.38884	-9.15144	-9.72327	-9.20207	-1.78707	-1.87495	-2.06687	-1.66942	5.41501	5.36257	5.64047	5.1847	1.00755	1.12756	1.00075	0.874793
Area_posterior_9-46v_R_1		-5.95374	-5.86693	-6.29662	-5.63122	-3.02636	-3.33408	-3.28037	-2.6707	-1.79623	-1.8204	-1.57849	-1.80466	0.0990573	0.138857	0.047236	0.0674058
Area_posterior_9-46v_R_2		-7.11338	-7.04541	-7.45377	-6.78931	-2.72673	-2.94911	-2.92999	-2.43667	-0.147424	-0.158993	-0.0114208	-0.189554	0.205711	0.30695	0.128765	0.171772
Area_posterior_9-46v_R_3		-8.34255	-8.24047	-8.61387	-8.01171	-2.29438	-2.44685	-2.54475	-2.13979	1.58716	1.50286	1.81785	1.52271	0.417763	0.532449	0.333135	0.332732
Area_posterior_9-46v_R_4		-8.86704	-8.73074	-9.20809	-8.52891	-1.70981	-1.83315	-1.9022	-1.65568	2.62064	2.52363	2.96021	2.47988	0.703353	0.872172	0.667986	0.574467
Area_posterior_9-46v_R_5		-7.94101	-7.77783	-8.36082	-7.64191	-1.9272	-1.97511	-2.0943	-1.76657	1.17104	1.06228	1.51386	1.08773	0.494536	0.649137	0.547433	0.378738
Area_posterior_9-46v_R_6		-8.70115	-8.58761	-9.02462	-8.3351	-2.28137	-2.37181	-2.42219	-2.1636	1.49565	1.35566	1.81439	1.45845	0.603612	0.775337	0.510799	0.509147
Area_posterior_9-46v_R_7		-9.42312	-9.21449	-9.90168	-9.04687	-1.36445	-1.48207	-1.41374	-1.40838	3.56738	3.31058	4.27326	3.37978	1.07906	1.23244	1.12632	0.873174
Area_46_R_1		-9.80805	-9.74024	-10.058	-9.35413	-1.47792	-1.49172	-1.5595	-1.50461	3.4018	3.29667	3.77574	3.21923	1.15076	1.29135	1.0956	0.953489
Area_46_R_2		-9.64728	-9.54955	-9.91332	-9.25599	-1.77678	-1.94521	-1.8262	-1.73411	2.22127	2.07234	2.52011	2.17151	0.907432	1.01321	0.907518	0.734213
Area_46_R_3		-10.253	-10.1283	-10.4951	-9.89517	-1.2041	-1.31407	-1.242	-1.09055	4.53665	4.41767	4.79757	4.36829	1.41941	1.5258	1.46644	1.26156
Area_46_R_4		-10.172	-10.1473	-10.4167	-9.66586	-1.06203	-1.22736	-1.00408	-0.924128	3.23554	3.24631	3.5309	2.9588	1.37505	1.42897	1.33448	1.2988
Area_46_R_5		-9.81933	-9.76846	-10.0369	-9.37846	-0.883052	-0.93462	-1.03197	-1.05441	2.62184	2.5731	2.88427	2.43191	1.44945	1.51938	1.33934	1.2117
Area_46_R_6		-9.99341	-9.98267	-10.2688	-9.4215	-3.01529	-3.31261	-2.75264	-2.81472	2.56589	2.54025	2.91462	2.30016	-0.0016947	0.0056843	0.125782	-0.0824511
Area_anterior_9-46v_R_1		-9.13851	-9.00121	-9.69216	-8.78853	-1.50916	-1.62136	-1.64541	-1.42441	3.85236	3.7538	4.45532	3.61047	1.10367	1.20215	1.17756	0.955737
Area_anterior_9-46v_R_2		-10.0143	-9.86345	-10.2645	-9.64644	-2.23049	-2.4214	-2.27401	-2.07709	5.09035	5.08283	5.23837	4.76644	0.731081	0.841353	0.827019	0.581836
Area_anterior_9-46v_R_3		-10.1618	-9.96851	-10.4353	-9.89883	-3.02711	-3.25852	-3.04213	-2.75799	6.15604	6.09473	6.32782	5.89409	0.237937	0.29854	0.254777	0.203399
Area_anterior_9-46v_R_4		-10.665	-10.4977	-10.7648	-10.3699	-3.27168	-3.54394	-3.2726	-2.99311	7.0554	6.85882	7.6187	6.71339	0.065734	0.0689849	0.130631	0.0565382
Area_9-46d_R_1		-10.4498	-10.341	-10.6034	-10.073	-2.30632	-2.38405	-2.26351	-2.2115	5.40967	5.41674	5.59615	5.0573	0.809952	0.906032	0.904342	0.632974
Area_9-46d_R_2		-10.6147	-10.5756	-10.756	-10.1012	-1.70595	-1.86167	-2.01968	-1.37812	4.80548	4.82791	4.9795	4.49715	1.22317	1.28838	1.15928	1.14213
Area_9-46d_R_3		-10.6873	-10.5179	-10.875	-10.4282	-2.93278	-3.11443	-2.89811	-2.69575	6.51495	6.43367	6.79106	6.24139	0.378826	0.430701	0.471373	0.308449
Area_9-46d_R_4		-10.3836	-10.3401	-10.6128	-9.90524	-1.96694	-2.26801	-2.53817	-1.27759	3.69949	3.75109	4.01501	3.32314	1.01778	0.998692	0.685279	1.22967
Area_9-46d_R_5		-10.5324	-10.4801	-10.7585	-10.0759	-0.743139	-0.929553	-1.47016	-0.467116	4.44405	4.41609	4.80331	4.12354	1.64366	1.66061	1.26706	1.60689
Area_9-46d_R_6		-10.5419	-10.4518	-10.7224	-10.1549	-2.93685	-3.12781	-3.42323	-2.46456	5.21297	5.21485	5.5174	4.84679	0.440018	0.476884	0.114976	0.5146
Area_9-46d_R_7		-10.6727	-10.5472	-10.8249	-10.3943	-3.24991	-3.48906	-3.48684	-2.82972	6.29675	6.15785	6.70141	6.04176	0.160795	0.147011	-0.0356715	0.24991
Area_9_anterior_R_1		-10.6552	-10.4918	-10.8041	-10.4308	-3.49557	-3.7475	-3.63346	-3.11388	6.75958	6.63695	7.08295	6.47663	-0.105693	-0.0910142	-0.196327	-0.026094
Area_9_anterior_R_2		-10.5492	-10.2845	-10.5765	-10.5599	-3.79256	-4.09727	-3.84394	-3.47963	8.43266	8.25984	8.85298	8.1508	-0.485436	-0.554104	-0.492447	-0.381179
Area_9_anterior_R_3		-10.5516	-10.4177	-10.5318	-10.2784	-3.75305	-3.98342	-3.83471	-3.43854	6.45182	6.4237	6.76997	6.0831	-0.282946	-0.3261	-0.273854	-0.229087
Area_9_anterior_R_4		-10.6247	-10.4497	-10.6972	-10.4753	-3.9376	-4.19837	-3.86577	-3.63572	7.03406	6.98512	7.40168	6.69362	-0.549589	-0.672779	-0.431113	-0.454302
Area_9_anterior_R_5		-10.499	-10.2609	-10.5232	-10.4664	-3.99792	-4.26118	-3.91356	-3.73421	8.25518	8.189	8.65756	7.87291	-0.771415	-0.901066	-0.693991	-0.670986
Area_10v_R_1		-8.07329	-7.96961	-8.23189	-8.00418	-4.00482	-4.32984	-3.86207	-3.66914	11.8857	12.2308	11.4841	11.0961	-0.979494	-1.16975	-0.695276	-0.849039
Area_10v_R_2		-9.40698	-9.19749	-9.08561	-9.61486	-3.85511	-4.1487	-3.90111	-3.55023	12.1451	12.393	11.7558	11.5408	-1.07104	-1.20187	-0.89933	-0.980526
Area_10v_R_3		-8.68902	-8.56843	-8.48393	-8.81007	-3.70719	-4.1628	-2.85123	-3.16229	12.8168	12.9885	12.5158	12.2749	-0.948703	-1.1124	-0.663465	-0.781511
Area_10v_R_4		-8.10414	-7.86102	-8.02021	-8.4181	-3.86734	-4.17522	-3.53167	-3.47927	12.619	12.7443	12.206	12.286	-0.919881	-1.10073	-0.598766	-0.831175
Area_anterior_10p_R_1		-9.69359	-9.47675	-9.54116	-9.72574	-3.28415	-3.49145	-3.48318	-3.05903	9.59601	9.70286	9.66499	9.03026	0.109996	0.211387	0.0618973	0.0323666
Area_anterior_10p_R_2		-9.03416	-8.74586	-8.91484	-9.25845	-3.38854	-3.56691	-3.54108	-3.1383	10.293	10.4252	10.1329	9.80194	0.0460696	0.155597	0.0200281	-0.0637508
Area_anterior_10p_R_3		-9.83952	-9.53027	-9.78136	-10.0259	-3.64879	-3.82982	-3.93502	-3.41854	10.3452	10.4436	10.2411	9.88113	-0.298942	-0.210289	-0.438621	-0.361187
Polar_10p_R_1		-7.52666	-7.27447	-7.14247	-7.935	-3.67428	-3.879	-3.65057	-3.44009	10.9889	11.0881	10.6262	10.6224	-0.279255	-0.232461	-0.242683	-0.343074
Polar_10p_R_2		-7.00586	-6.65567	-7.14561	-7.39989	-3.70461	-4.11618	-2.75268	-2.80327	11.5264	11.6369	11.1408	11.1484	-0.480571	-0.616219	0.0188644	-0.31493
Polar_10p_R_3		-9.5402	-9.30858	-9.16829	-9.78534	-4.03972	-4.33463	-4.0991	-3.73718	11.1102	11.2776	10.8813	10.5646	-0.864142	-0.912768	-0.764703	-0.827272
Polar_10p_R_4		-8.60887	-8.39677	-8.40671	-8.80146	-4.04585	-4.31371	-3.99251	-3.7209	11.4274	11.7043	11.1264	10.7306	-0.924335	-1.12085	-0.679258	-0.81915
Area_11l_R_1		-8.39994	-8.17681	-8.27341	-8.51703	-3.23277	-3.41509	-3.24632	-3.01826	10.3502	10.346	10.0986	10.0337	0.0755651	0.201001	0.179264	-0.0355297
Area_11l_R_2		-7.25823	-6.87465	-7.42635	-7.62005	-2.92636	-3.08601	-2.86773	-2.77915	10.6236	10.5769	10.2932	10.3907	0.142214	0.231654	0.33125	0.0300549
Area_11l_R_3		-7.93435	-7.57819	-8.21484	-8.25035	-2.58186	-2.69158	-2.85669	-2.40267	10.6946	10.7724	10.3659	10.3336	0.456012	0.618444	0.391306	0.387556
Area_11l_R_4		-6.85302	-6.50735	-6.93011	-7.30783	-1.69322	-1.78673	-1.15315	-1.91504	11.1215	11.1522	10.7623	10.8661	0.655719	0.717835	1.13885	0.320216
Area_11l_R_5		-7.20586	-6.83501	-7.48105	-7.56957	-1.82731	-1.93772	-2.10702	-1.7158	11.0043	11.0468	10.6701	10.7312	0.801757	0.866826	0.862632	0.703256
Area_11l_R_6		-6.86209	-6.51298	-6.9899	-7.27721	-2.72962	-3.03839	-2.68436	-2.46404	11.3162	11.4144	11.0734	10.9383	0.31109	0.376794	0.216095	0.245675
Area_13l_R_1		-6.32163	-5.94886	-6.28636	-6.89598	-2.04485	-2.22479	-1.39828	-1.80494	11.1193	11.1241	10.8012	10.8798	0.821464	0.8035	1.25077	0.746842
Area_13l_R_2		-6.57395	-6.21325	-6.62827	-7.06721	-2.39004	-2.62543	-2.1011	-2.22202	12.0086	12.1241	11.6421	11.6031	0.633138	0.616437	0.99978	0.584665
Orbital_Frontal_Complex_R_1		-6.34454	-6.02803	-6.27386	-6.72992	-3.64414	-3.87308	-3.6153	-3.2077	11.8722	11.9094	11.4502	11.5161	-0.350558	-0.442328	-0.222236	-0.193958
Orbital_Frontal_Complex_R_2		-7.63489	-7.43869	-7.75327	-7.81414	-3.66061	-3.15298	-3.61825	-3.54893	12.1086	12.2501	11.8632	11.6857	-0.574664	-0.686137	-0.398001	-0.454482
Orbital_Frontal_Complex_R_3		-7.60037	-7.35747	-7.60681	-7.91097	-3.824	-4.17101	-3.76515	-3.58975	12.523	12.6908	12.2103	12.1024	-0.709205	-0.805238	-0.469264	-0.599488
Orbital_Frontal_Complex_R_4		-7.05693	-6.74151	-7.23484	-7.55021	-3.12708	-3.34735	-3.6836	-0.500962	11.9062	12.1144	11.4333	11.5929	-0.922062	-0.958315	-0.454821	-1.13088
Orbital_Frontal_Complex_R_5		-8.14929	-7.97644	-8.2595	-8.28414	-2.94851	-2.82763	-2.63772	-2.01263	12.7756	13.0716	12.3385	12.1621	-0.68143	-0.700921	-0.106721	-0.729373
Area_47s_R_1		-6.2234	-5.83572	-6.09743	-6.75523	-3.66318	-3.8901	-3.63549	-3.34219	8.51177	8.52219	8.35377	8.25179	-0.331593	-0.468185	-0.206621	-0.20871
Area_47s_R_2		-5.99604	-5.67303	-5.87267	-6.53009	-3.66082	-3.91041	-3.58861	-3.31056	10.0796	10.0826	9.80851	9.89177	-0.38596	-0.514665	-0.240828	-0.258195
Area_47s_R_3		-6.28499	-6.01765	-6.00245	-6.88065	-2.66005	-2.78075	-2.46983	-2.29902	11.2392	11.3175	10.7807	10.9754	0.186967	0.0791678	0.344011	0.277273
Area_Lateral_IntraParietal_dorsal_R_1		0.792539	0.841771	0.97597	0.612274	0.639686	0.28674	0.416339	1.3148	-5.99337	-6.00794	-6.01006	-5.78088	-0.0020963	0.31595	-0.102367	-0.233656
Area_6_anterior_R_1		-5.2218	-5.21961	-5.52223	-4.85356	2.7619	2.8396	3.03716	2.43095	-6.5705	-6.65033	-6.57392	-6.32384	0.872831	0.899515	0.702832	0.908532
Area_6_anterior_R_2		-5.43489	-5.46227	-5.77551	-4.98661	2.44082	2.32928	2.61059	2.3545	-5.98962	-6.06054	-5.95036	-5.78597	0.611046	0.742076	0.743208	0.443556
Area_6_anterior_R_3		-5.32825	-5.32014	-5.66661	-4.93798	3.35569	3.69554	3.42387	3.02293	-6.65059	-6.70612	-6.67367	-6.42664	0.516704	0.392259	0.53227	0.6451
Area_6_anterior_R_4		-6.3524	-6.31379	-6.72545	-5.93218	-0.415711	-0.769493	-0.855055	0.125806	-3.91284	-4.03283	-3.8224	-3.71266	0.258058	0.395508	0.0145051	0.264761
Area_6_anterior_R_5		-5.69195	-5.64768	-6.01778	-5.30589	2.68697	2.70807	3.03708	2.38611	-5.42767	-5.48166	-5.47768	-5.21087	0.820571	0.908136	0.440855	1.0065
Area_6_anterior_R_6		-7.46183	-7.38218	-7.76243	-7.06116	-2.18552	-2.52935	-2.21331	-1.79442	-2.27355	-2.41892	-2.07609	-2.10226	-0.195918	-0.151988	-0.301594	-0.156596
Inferior_6-8_Transitional_Area_R_1		-5.43676	-5.31661	-5.91129	-5.16848	-2.4241	-2.50642	-2.62834	-2.2476	-4.12403	-4.32943	-3.98938	-3.85704	0.185495	0.315537	0.101353	0.165675
Inferior_6-8_Transitional_Area_R_2		-5.37097	-5.30252	-5.73076	-5.01476	0.419355	0.145594	0.761868	0.521993	-5.22273	-5.38204	-5.17606	-4.90013	0.6735	0.83118	0.551717	0.635116
Inferior_6-8_Transitional_Area_R_3		-6.74514	-6.65958	-7.1427	-6.38837	-2.32352	-2.65391	-2.46508	-1.91553	-2.95281	-3.18223	-2.85456	-2.65539	-0.0107928	0.0567744	-0.153704	0.0358179
Inferior_6-8_Transitional_Area_R_4		-8.11913	-8.07037	-8.42347	-7.69092	-3.1325	-3.40484	-2.92426	-2.77543	-1.04856	-1.17053	-0.923984	-0.945338	-0.454344	-0.499297	-0.473125	-0.369093
Superior_6-8_Transitional_Area_R_1		-8.93848	-8.88104	-9.15509	-8.51477	-3.82304	-4.12838	-3.76315	-3.53921	0.620299	0.558301	0.734161	0.594678	-0.559901	-0.61362	-0.485618	-0.497554
Superior_6-8_Transitional_Area_R_2		-8.18343	-8.15689	-8.258	-7.78046	-3.57595	-3.84977	-3.5626	-3.23796	-0.632432	-0.61881	-0.698522	-0.678635	-0.183477	-0.174605	-0.120533	-0.138126
Superior_6-8_Transitional_Area_R_3		-8.61236	-8.6639	-8.75388	-8.06789	-3.61135	-3.88439	-3.58295	-3.32158	-0.170484	-0.110414	-0.0533603	-0.330908	-0.439777	-0.464426	-0.440425	-0.4215
Superior_6-8_Transitional_Area_R_4		-8.2659	-8.22063	-8.44168	-7.88743	-3.75379	-3.9773	-3.78069	-3.40258	-0.133717	-0.118926	-0.0765153	-0.197466	-0.248536	-0.28982	-0.194144	-0.160317
Area_43_R_1		-4.327	-4.27039	-4.64894	-4.06234	1.98661	2.08331	2.08813	1.73255	-6.83293	-7.00824	-6.57199	-6.56887	2.23194	2.05524	2.00584	2.37112
Area_43_R_2		-4.12821	-4.08033	-4.25331	-3.96865	2.27866	2.25563	2.58585	2.12563	-6.65884	-6.80853	-6.65777	-6.31671	2.22334	2.07035	2.04053	2.37385
Area_43_R_3		-4.05112	-4.01779	-4.13601	-3.9284	2.57115	2.5538	2.8263	2.34931	-6.1541	-6.3206	-6.20137	-5.78021	2.10333	1.93095	1.93867	2.27011
Area_OP4-PV_R_1		-3.40191	-3.30839	-3.67876	-3.27261	3.02819	3.21917	3.39696	2.66117	-7.86396	-7.97257	-7.81193	-7.55572	1.70042	1.46508	1.23478	2.02768
Area_OP4-PV_R_2		-3.71457	-3.69183	-3.85691	-3.53904	2.92125	3.05311	3.36295	2.61492	-7.44738	-7.57895	-7.36684	-7.14251	1.81222	1.59401	1.28579	2.12404
Area_OP4-PV_R_3		-3.3763	-3.29063	-3.55133	-3.28844	3.0185	3.1619	3.34197	2.75045	-7.06223	-7.20292	-6.96515	-6.73584	1.74235	1.53192	1.3386	1.99372
Area_OP1-SII_R_1		-2.61338	-2.51354	-2.70645	-2.62452	3.37335	3.72827	3.64882	2.90409	-6.99081	-7.13314	-7.03636	-6.58425	1.31078	0.982062	0.899427	1.78243
Area_OP1-SII_R_2		-2.59058	-2.4809	-2.74021	-2.61797	3.47168	3.8731	3.69701	2.92309	-6.50254	-6.60142	-6.51206	-6.13484	1.18283	0.807184	0.781406	1.78116
Area_OP2-3-VS_R_1		-3.19382	-3.12018	-3.26155	-3.13795	3.28669	3.60892	3.67688	2.80304	-5.83099	-5.96316	-5.94846	-5.4553	1.36602	1.02541	0.732299	1.94696
Area_52_R_1		0.358154	0.292417	0.226533	0.44273	2.28285	2.43064	2.56785	1.92069	-4.07118	-4.10631	-4.45904	-3.70144	2.04643	1.75834	1.82343	2.20505
RetroInsular_Cortex_R_1		0.0940771	0.169784	-0.0948251	-0.0068005	2.63732	2.83713	3.0554	2.29113	-5.09425	-5.15342	-5.19388	-4.77256	1.82243	1.54417	1.39082	2.04155
RetroInsular_Cortex_R_2		-0.764136	-0.687995	-1.18563	-0.717148	3.49626	3.9308	3.74488	2.95136	-5.36243	-5.3994	-5.62974	-4.96625	0.967735	0.624546	0.470803	1.51757
Area_PFcm_R_1		-1.54898	-1.38517	-1.71977	-1.65582	2.49202	2.47997	2.90753	2.27238	-6.31403	-6.35507	-6.31665	-6.07	1.89255	1.74066	1.65903	2.03924
Area_PFcm_R_2		-2.18666	-2.04942	-2.44553	-2.20526	3.21681	3.50806	3.5548	2.76627	-6.86561	-6.95219	-6.93267	-6.51177	1.42764	1.1718	1.03119	1.8333
Posterior_Insular_Area_2_R_1		-2.34139	-2.32585	-2.16843	-2.35976	2.59194	2.69122	2.74783	2.27072	-5.57806	-5.70479	-5.65121	-5.12162	1.87319	1.68949	1.73479	2.06381
Posterior_Insular_Area_2_R_2		-3.9521	-3.94029	-3.49652	-3.99863	1.46299	1.42177	2.02701	1.31742	-4.44692	-4.50523	-4.88324	-4.02935	2.38848	2.22531	2.25931	2.36308
Posterior_Insular_Area_2_R_3		-2.98933	-2.86905	-2.88337	-3.14318	1.46494	1.33574	2.05649	1.40974	-0.43855	-0.608081	-0.564694	-0.172067	2.36206	2.21813	2.15424	2.43484
Posterior_Insular_Area_2_R_4		-3.10902	-3.10488	-2.98895	-2.99679	3.13692	3.33209	3.50823	2.63828	-5.70222	-5.77518	-5.96435	-5.29516	1.62504	1.36694	1.20759	2.08091
Posterior_Insular_Area_2_R_5		-3.77693	-3.77083	-3.66706	-3.71888	2.9103	3.04423	3.34163	2.53872	-5.16068	-5.32705	-5.32655	-4.67898	1.67134	1.51547	1.19876	1.9476
Area_TA2_R_1		3.05358	3.11595	3.18065	2.60725	1.5791	1.49856	1.84663	1.52142	-0.969467	-0.918076	-1.5946	-0.764617	2.11706	1.96535	1.98485	2.08335
Area_TA2_R_2		2.53295	2.97974	2.00503	2.0579	2.28547	2.55516	2.35717	1.8329	-2.45907	-2.32618	-2.94687	-2.29621	1.99873	1.70485	1.86481	2.12646
Area_TA2_R_3		2.4714	3.34993	3.4251	1.0741	1.19266	1.32859	1.40252	1.08586	0.977917	1.0891	0.616126	1.04191	1.94696	1.79664	1.81936	1.85668
Area_TA2_R_4		3.0873	3.2504	2.85701	2.70575	1.8027	2.21561	1.94169	1.29913	-1.6892	-1.57062	-2.322	-1.54716	1.98302	1.75664	1.5411	2.01495
Frontal_Opercular_Area_4_R_1		-6.37599	-6.14859	-6.48859	-6.38539	-0.388623	-0.627836	-0.187276	-0.2182	-1.12659	-1.50879	-1.27806	-0.518997	1.95153	1.91757	2.05693	1.89601
Frontal_Opercular_Area_4_R_2		-6.15987	-5.99742	-6.16072	-6.19165	0.743648	0.566348	0.960511	0.801325	-1.47278	-1.72875	-1.72286	-0.960928	2.35106	2.25716	2.34422	2.34386
Frontal_Opercular_Area_4_R_3		-6.71505	-6.36609	-6.83819	-6.92404	0.159331	-0.0654685	0.297183	0.233452	1.3337	1.09274	1.45702	1.54359	2.07045	2.05265	2.14464	2.01242
Middle_Insular_Area_R_1		-5.12841	-5.02556	-5.06007	-5.14038	1.25892	1.19789	1.54049	1.17566	-3.06264	-3.26385	-3.31772	-2.60857	2.35881	2.243	2.31034	2.35337
Middle_Insular_Area_R_2		-6.62564	-6.2715	-6.72935	-6.79513	0.207114	0.00129655	0.445123	0.336152	1.07892	0.798395	0.935646	1.45933	2.21528	2.13341	2.28147	2.169
Middle_Insular_Area_R_3		-6.20271	-5.90462	-6.24333	-6.25514	0.708985	0.555197	0.898552	0.737108	-0.208724	-0.292474	-0.453013	0.0396101	2.31701	2.24873	2.32278	2.27482
Pirform_Cortex_R_1		-0.718036	-0.625897	-0.810211	-0.950385	1.53667	1.06938	2.14269	1.59907	7.04844	7.18605	6.90443	6.70575	2.03481	1.85408	1.67191	2.19464
Pirform_Cortex_R_2		-0.786583	-0.97891	-0.456956	-0.825911	-0.128308	-0.184499	0.475418	-0.0767529	9.00553	9.34309	8.41666	8.54343	0.772827	0.63875	0.522589	0.980322
Pirform_Cortex_R_3		-4.72026	-4.36236	-4.98922	-5.15193	-1.33658	-1.31245	-2.28531	-0.961171	11.2664	11.3851	10.9694	10.8558	1.02769	1.04837	0.43979	1.16673
Anterior_Ventral_Insular_Area_R_1		-6.61916	-6.19526	-6.48121	-7.09871	-1.97157	-1.9888	-2.21735	-1.93046	6.41968	6.31225	6.05083	6.46195	1.13528	1.26338	1.07316	0.919858
Anterior_Ventral_Insular_Area_R_2		-6.91252	-6.47091	-6.88031	-7.28173	-1.19452	-1.33626	-1.32036	-1.06933	4.15854	3.83163	4.15543	4.3606	1.48348	1.55112	1.48289	1.37222
Anterior_Agranular_Insula_Complex_R_1		-6.46715	-6.17855	-6.81454	-6.53956	-0.646745	-0.830615	-0.450809	-0.422252	3.206	2.994	3.17057	3.42007	1.82257	1.72558	1.95628	1.80055
Anterior_Agranular_Insula_Complex_R_2		-4.79938	-4.40493	-4.79904	-5.36319	-2.41612	-2.48052	-2.22156	-2.43733	6.49485	6.40743	6.24107	6.49262	0.776237	0.797661	0.977087	0.578796
Anterior_Agranular_Insula_Complex_R_3		-3.98487	-3.74137	-3.956	-4.43398	-3.27012	-3.51816	-3.22963	-2.8774	9.83653	9.9044	9.68751	9.47961	-0.22692	-0.413165	-0.134389	-0.0140861
Frontal_Opercular_Area_1_R_1		-5.17054	-5.07477	-5.27748	-5.04254	1.41873	1.3324	1.68589	1.40355	-4.07217	-4.31236	-4.05372	-3.71064	2.41926	2.28953	2.30291	2.41524
Frontal_Opercular_Area_1_R_2		-5.29364	-5.1794	-5.40549	-5.20645	2.01398	2.00773	2.42926	1.93372	-4.00332	-4.26053	-4.00303	-3.57942	2.25411	2.10526	2.0566	2.31571
Frontal_Opercular_Area_3_R_1		-5.60459	-5.40933	-5.73797	-5.64432	1.67397	1.57713	1.96655	1.60538	-1.82137	-2.04681	-1.95113	-1.43194	2.40064	2.25788	2.2616	2.48425
Frontal_Opercular_Area_2_R_1		-4.47639	-4.38019	-4.56246	-4.41192	3.34391	3.62453	3.69877	2.88536	-4.99616	-5.17252	-5.03101	-4.60587	1.38515	1.08525	0.850114	1.78943
Area_PFt_R_1		-3.17562	-3.06061	-3.33091	-3.09301	3.06577	3.21271	3.36875	2.81423	-8.29074	-8.32495	-8.27948	-8.03377	1.04493	0.936437	0.853391	1.19015
Area_PFt_R_2		-2.9612	-2.85758	-2.97144	-2.94092	3.11658	3.37024	3.28387	2.79167	-8.35491	-8.40074	-8.2566	-8.11442	0.504572	0.410123	0.453602	0.678438
Area_PFt_R_3		-3.0085	-2.88846	-3.18911	-2.92731	3.59243	3.97456	3.71496	3.11506	-8.50866	-8.55824	-8.47458	-8.22229	0.258969	0.0944138	0.392828	0.436628
Anterior_IntraParietal_Area_R_1		-2.59091	-2.4606	-2.64822	-2.59565	3.06049	3.278	3.17589	2.78509	-8.2979	-8.33835	-8.27767	-8.04235	0.219786	0.179773	0.332815	0.230499
Anterior_IntraParietal_Area_R_2		-2.37355	-2.25812	-2.48874	-2.34384	2.27695	2.14168	2.67908	2.25805	-8.14203	-8.19032	-8.15827	-7.86589	0.406569	0.575854	0.500803	0.128913
Anterior_IntraParietal_Area_R_3		-1.42383	-1.30331	-1.47578	-1.46203	1.22541	0.840774	1.27787	1.70555	-7.42175	-7.42889	-7.49118	-7.16476	0.393193	0.676946	0.512665	-0.0462763
Entorhinal_Cortex_R_1		10.6576	10.2138	10.9285	10.8766	-0.242213	-0.979679	0.172466	0.414923	4.7994	5.08678	4.96516	4.29443	-0.502789	-1.02802	-0.106785	0.284101
Entorhinal_Cortex_R_2		8.03383	7.89235	8.22391	7.99756	-2.41663	-2.53844	-2.12157	-2.22894	2.11608	2.27915	2.36192	1.72716	-1.25386	-1.33152	-1.11792	-1.10785
Entorhinal_Cortex_R_3		10.6859	10.5436	10.84	11.06	-1.76677	-2.18618	-1.2901	-1.31335	4.73177	4.9798	4.84168	4.37511	-0.442732	-0.73819	-0.235815	-0.135342
PreSubiculum_R_1		10.2437	10.0278	10.5272	10.0192	-1.86327	-1.85506	-1.78531	-1.71683	3.17241	3.28354	3.34573	2.82131	-1.1267	-1.05055	-1.04926	-1.10792
PreSubiculum_R_2		9.18348	9.01105	8.85009	9.27367	1.74395	1.73165	1.56662	1.84413	2.47312	2.51111	2.497	2.37377	-1.292	-1.09611	-1.15391	-1.43529
Hippocampus_R_1		11.3769	11.0358	11.4871	11.4598	-0.827171	-0.838532	-0.41641	-1.01234	4.42705	4.46878	4.48137	4.24521	-1.02404	-1.09753	-0.950113	-0.856357
Hippocampus_R_2		11.4251	11.1864	11.6461	11.3403	0.0867242	0.641297	-1.0691	-0.137832	3.67583	3.76182	3.65101	3.52248	-0.707599	-0.672451	-0.835948	-0.615378
Hippocampus_R_3		11.1498	10.7288	11.2577	11.3658	-1.21588	-1.52788	0.550553	-1.94225	4.79264	4.92708	4.83242	4.48255	-0.926561	-1.17198	-0.646877	-0.754074
ProStriate_Area_R_1		9.67603	9.39103	10.0914	9.59846	3.27999	3.604	3.32251	2.88816	2.38477	2.40215	2.56555	2.27352	-1.38197	-1.35106	-1.22998	-1.46483
Perirhinal_Ectorhinal_Cortex_R_1		12.5888	12.2008	12.6596	12.5969	-0.544256	-1.1109	0.375755	-0.205094	4.75596	4.89449	4.59286	4.48412	-0.581434	-0.34985	-0.576393	-0.831899
Perirhinal_Ectorhinal_Cortex_R_2		11.7972	11.4546	11.7378	11.9099	0.244797	0.277575	1.28567	-0.282644	4.99554	5.15967	4.92194	4.68119	-0.345917	-0.290888	-0.597045	-0.139568
Perirhinal_Ectorhinal_Cortex_R_3		11.2397	10.8629	11.2729	11.4663	-0.0707123	-0.726371	0.496123	-0.190282	4.35667	4.43795	4.2804	4.20061	-0.529911	-0.350706	-0.781787	-0.846861
Perirhinal_Ectorhinal_Cortex_R_4		10.8665	10.5344	10.4421	11.2168	-0.783734	-0.982094	-0.56483	-0.348854	5.00822	5.20723	5.06626	4.60175	0.416438	0.155021	0.260072	0.62496
Perirhinal_Ectorhinal_Cortex_R_5		10.3882	10.0416	10.4576	10.5333	-2.14829	-2.31291	-1.40911	-2.01266	4.35072	4.49337	4.43048	4.09601	-0.11177	-0.300092	0.0507156	-0.0599644
Perirhinal_Ectorhinal_Cortex_R_6		6.99521	6.64972	7.58523	7.5759	-0.846359	-1.20886	-0.671195	-0.993425	6.55327	6.87777	6.19051	6.02877	0.19247	0.116466	0.232886	0.125979
Area_STGa_R_1		3.84728	3.68525	4.20492	3.71178	0.0311625	-0.174212	0.805896	0.231991	2.35437	2.51379	1.72679	2.36333	0.0372445	-0.0775456	-0.0811164	-0.0362851
Area_STGa_R_2		2.75709	2.55277	3.16535	2.67963	-0.42476	-0.696446	0.0392293	-0.125959	3.74416	4.06146	2.81719	3.59459	0.744266	0.586696	0.501306	0.902398
Area_STGa_R_3		3.38344	2.95873	3.7286	3.57048	-2.57986	-2.99244	-1.81408	-2.20755	5.10331	5.41639	4.38769	4.81075	-0.525722	-0.696824	-0.388344	-0.522721
ParaBelt_Complex_R_1		1.02391	1.07347	1.19592	0.79517	2.30934	2.44021	2.66988	1.95284	-4.93553	-4.94882	-5.05878	-4.67717	1.89687	1.68149	1.62269	2.04804
ParaBelt_Complex_R_2		1.40013	1.47859	1.549	1.13821	2.48388	2.64337	2.74679	2.23021	-4.68869	-4.69868	-4.94023	-4.40591	1.84289	1.54924	1.61325	2.04119
Auditory_5_Complex_R_1		2.33811	2.34417	2.42498	2.15177	1.18588	1.50086	1.72776	0.852628	-4.12593	-4.17778	-4.41435	-3.77538	0.788816	0.749484	0.455174	0.852353
Auditory_5_Complex_R_2		2.39292	2.41574	2.44155	2.20338	2.03932	2.13644	2.64331	1.85989	-4.09355	-4.13213	-4.3977	-3.7388	0.643415	0.516378	0.303345	0.76719
Auditory_5_Complex_R_3		3.03043	3.08969	3.01021	2.80165	0.705072	0.647759	1.15569	0.908845	-3.48563	-3.4942	-3.83326	-3.19759	0.282945	0.123673	0.0627077	0.480988
Auditory_5_Complex_R_4		3.15195	3.26261	3.08949	2.88728	2.01646	2.47025	2.54763	1.59171	-2.86715	-2.8712	-3.22345	-2.60363	0.519756	0.475761	0.155309	0.478785
Auditory_5_Complex_R_5		3.08209	3.10584	3.12724	2.88137	0.925391	0.890303	1.36716	0.704161	-3.54629	-3.57512	-3.84437	-3.2321	0.508617	0.493587	0.294451	0.441573
Auditory_5_Complex_R_6		3.87865	3.98186	3.90102	3.52253	1.82247	1.92179	2.183	1.64114	-0.47314	-0.397124	-0.868101	-0.384544	0.924779	0.871967	0.492233	1.0209
ParaHippocampal_Area_1_R_1		11.0672	10.7195	11.0555	11.2687	-1.23117	-1.45064	-1.35351	-0.672114	3.91132	3.96162	3.91944	3.77708	-1.46237	-1.3664	-1.24412	-1.55903
ParaHippocampal_Area_1_R_2		11.7391	11.4237	11.8939	11.7921	0.371323	0.368339	0.488165	0.66272	3.62792	3.62821	3.64945	3.56171	-1.53726	-1.34067	-1.42931	-1.70492
ParaHippocampal_Area_3_R_1		13.0085	12.6927	13.4064	12.8699	3.11155	3.33821	2.68488	3.15696	4.07875	4.07891	4.046	4.00398	-1.73261	-1.45078	-1.43963	-1.96793
Area_STSd_anterior_R_1		4.36447	4.44166	4.34878	4.03882	-0.417905	-0.448736	0.116854	-0.380037	-0.936183	-0.923554	-1.33351	-0.733933	0.0588905	-0.0854365	0.0764628	0.0613487
Area_STSd_anterior_R_2		4.49512	4.53545	4.50708	4.23849	-1.15252	-1.51177	-0.537386	-0.283717	1.1188	1.22365	0.561945	1.16809	-0.05516	-0.153666	-0.0270011	0.0212032
Area_STSd_anterior_R_3		5.09067	5.11307	5.01071	4.84543	-1.61305	-1.99205	-1.20477	-0.800659	-0.254503	-0.300859	-0.757264	0.0449886	-0.281679	-0.417887	-0.254126	-0.248884
Area_STSd_anterior_R_4		4.65089	4.18833	5.04695	4.85269	-3.21278	-3.53505	-3.00401	-2.889	4.03112	4.30513	3.48502	3.8349	-0.67095	-0.834082	-0.437619	-0.659365
Area_STSd_posterior_R_1		2.95461	2.96714	2.94908	2.78477	0.782723	0.671726	1.1232	1.07549	-3.63107	-3.66778	-3.92511	-3.27864	0.785043	0.790915	0.586289	0.60245
Area_STSd_posterior_R_2		4.36211	4.45096	4.24232	4.09415	-0.730893	-1.03416	-0.280544	-0.258493	-2.15665	-2.14545	-2.56352	-1.90629	0.361534	0.367426	0.34123	0.194338
Area_STSd_posterior_R_3		4.15867	4.0648	4.13549	4.05123	-1.99295	-2.20586	-1.25036	-1.31833	-2.68629	-2.78888	-2.97127	-2.30871	0.263857	0.199383	0.196075	0.157849
Area_STSv_posterior_R_1		5.25426	5.21155	5.47594	4.92731	-3.75425	-4.05046	-3.70986	-3.47451	-1.66728	-1.67856	-1.76916	-1.51937	-0.650222	-0.739369	-0.520408	-0.643489
Area_STSv_posterior_R_2		3.88931	3.92026	3.84591	3.72216	-3.45546	-3.68979	-3.30088	-3.14056	-2.87636	-2.85542	-3.16823	-2.6247	-0.388211	-0.444886	-0.245287	-0.427773
Area_STSv_posterior_R_3		3.19204	3.12251	3.32875	3.05403	-3.28289	-3.45493	-3.22857	-3.00323	-3.27928	-3.35787	-3.47169	-2.91553	-0.310677	-0.319885	-0.195328	-0.365666
Area_STSv_posterior_R_4		4.52357	4.42024	4.56451	4.47904	-3.19439	-3.31137	-3.03411	-2.82872	-2.35766	-2.46126	-2.59202	-1.98059	-0.239231	-0.253422	-0.0848403	-0.309691
Area_TG_dorsal_R_1		8.20205	7.69557	8.15291	8.58699	-3.662	-3.86056	-3.51929	-3.44707	4.11276	4.22725	3.99172	3.86782	-0.830101	-1.02986	-0.65839	-0.682371
Area_TG_dorsal_R_2		6.13531	5.66769	5.93428	6.63398	-3.73589	-3.99864	-3.60257	-3.51185	5.32938	5.53705	5.22087	4.90994	-0.879598	-1.06922	-0.685238	-0.772875
Area_TG_dorsal_R_3		10.3454	9.87829	9.99616	10.769	-3.74642	-4.02432	-3.71329	-3.51339	4.44044	4.57791	4.28382	4.14043	-0.796331	-0.965722	-0.624729	-0.663192
Area_TG_dorsal_R_4		2.57641	2.37617	2.28689	2.75267	-3.05559	-3.40919	-2.2044	-2.77914	6.74881	6.95477	6.47659	6.39714	-0.653918	-0.809458	-0.382393	-0.66519
Area_TG_dorsal_R_5		1.26845	1.06792	1.16828	1.44168	-3.17444	-3.44577	-3.31504	-2.5872	6.56523	6.91611	5.97303	6.1394	-0.542304	-0.736149	-0.535464	-0.326428
Area_TG_dorsal_R_6		5.38118	4.90786	5.32931	5.82557	-3.5803	-3.83223	-3.35814	-3.25147	6.39782	6.6746	6.17429	5.93676	-0.845516	-1.05032	-0.626434	-0.668509
Area_TG_dorsal_R_7		9.36986	8.59382	9.05	10.0605	-3.1871	-3.53746	-2.4611	-2.69951	5.47082	5.55327	5.75219	4.94348	-0.722364	-0.983322	-0.435357	-0.457046
Area_TG_dorsal_R_8		2.01127	1.71343	2.0387	2.2123	-3.12329	-3.34018	-2.09854	-2.99367	8.12964	8.50126	7.68162	7.61097	-0.654235	-0.842933	-0.363659	-0.535232
Area_TG_dorsal_R_9		3.38287	3.12162	1.48334	4.28097	-3.20352	-3.53227	-2.64748	-2.99083	7.73479	7.98891	7.81607	7.10721	-0.662459	-0.838469	-0.412136	-0.58378
Area_TG_dorsal_R_10		7.90612	7.01031	8.1175	8.50784	-2.46086	-2.96568	-2.05749	-1.89513	6.55374	6.81948	6.36295	5.95205	-0.659486	-0.904737	-0.454061	-0.516951
Area_TG_dorsal_R_11		10.4984	10.0791	10.1896	10.8806	-3.3325	-3.71588	-2.90952	-3.15812	5.27751	5.46831	5.29694	4.88552	-0.645096	-0.855519	-0.431817	-0.509507
Area_TG_dorsal_R_12		5.58233	5.19718	4.57606	6.29825	-1.84758	-2.59896	-1.98322	-1.00642	7.47715	7.66725	7.54101	6.85543	-0.201414	-0.617587	-0.0471413	0.185416
Area_TG_dorsal_R_13		9.89413	9.51053	8.76341	10.5544	-1.22726	-1.58877	-0.764951	-1.19623	5.9265	6.11805	6.18014	5.3555	-0.206775	-0.374423	-0.247459	-0.0995381
Area_TG_dorsal_R_14		8.6743	8.07979	8.68977	9.2607	-1.75574	-2.39022	-1.62705	-0.883427	5.96818	6.24967	5.76565	5.59648	-0.0775063	-0.329325	-0.103717	0.33494
Area_TE1_anterior_R_1		7.39022	7.19689	7.33913	7.39743	-3.9728	-4.29339	-3.94145	-3.69635	0.703881	0.646167	0.540718	0.852879	-0.929078	-1.07244	-0.79202	-0.839061
Area_TE1_anterior_R_2		6.9917	6.73564	6.89427	7.08217	-3.67003	-3.93954	-3.58315	-3.34926	0.752936	0.644973	0.636019	0.949898	-0.979489	-1.13829	-0.843059	-0.888707
Area_TE1_anterior_R_3		8.42738	8.10532	8.20099	8.54008	-4.00452	-4.32335	-3.94803	-3.72601	2.12937	1.99791	2.12105	2.26004	-0.911026	-1.06729	-0.724776	-0.80376
Area_TE1_anterior_R_4		7.48401	7.25777	7.31666	7.51312	-3.61968	-3.87209	-3.53021	-3.32491	1.84398	1.80096	1.58325	2.01243	-0.817978	-0.981	-0.608348	-0.730719
Area_TE1_anterior_R_5		8.85584	8.47895	8.79886	9.05871	-3.89267	-4.18843	-3.82228	-3.64116	2.87724	2.9059	2.6192	2.82823	-0.777604	-0.946974	-0.606865	-0.709395
Area_TE1_anterior_R_6		7.38606	7.10371	7.25638	7.55719	-3.56954	-3.81375	-3.32944	-3.29884	2.64226	2.67673	2.36698	2.65879	-0.754228	-0.943241	-0.550063	-0.665465
Area_TE1_anterior_R_7		9.10013	8.67106	9.11478	9.29254	-3.85023	-4.13428	-3.81773	-3.61262	3.58128	3.59963	3.43974	3.50164	-0.792089	-0.967156	-0.619484	-0.700789
Area_TE1_posterior_R_1		3.02907	2.90215	3.24637	2.8705	-3.33919	-3.54803	-3.327	-3.07074	-3.23646	-3.29393	-3.3923	-2.9474	-0.333442	-0.276608	-0.257878	-0.393904
Area_TE1_posterior_R_2		4.2769	4.17518	4.35395	4.08702	-3.57197	-3.83756	-3.55527	-3.28193	-2.38283	-2.44614	-2.60272	-2.12449	-0.43575	-0.444688	-0.338298	-0.464122
Area_TE1_posterior_R_3		3.98039	3.80202	4.29208	3.90996	-2.9117	-3.14715	-2.92117	-2.77468	-2.33314	-2.41241	-2.50859	-2.04045	-0.191568	-0.0966797	-0.151946	-0.336253
Area_TE1_posterior_R_4		5.20178	4.98982	5.40816	5.20088	-2.97331	-3.26821	-3.10644	-2.71402	-1.52225	-1.62678	-1.60185	-1.24355	-0.271638	-0.190836	-0.248261	-0.39648
Area_TE1_posterior_R_5		6.32531	6.11088	6.48682	6.2913	-2.66942	-2.97018	-3.09117	-2.22244	-0.871419	-0.960231	-0.967723	-0.654419	-0.202662	-0.0718858	-0.255229	-0.339137
Area_TE1_posterior_R_6		6.55712	6.27615	7.04582	6.43988	-1.16813	-1.47748	-1.64819	-0.803426	-0.914635	-1.0571	-0.980815	-0.663098	-0.242139	0.046308	-0.309971	-0.478361
Area_TE1_posterior_R_7		8.70657	8.43801	9.07663	8.51162	0.654864	0.388588	0.373588	0.872349	0.385946	0.238871	0.336694	0.568965	-0.567004	-0.241124	-0.55087	-0.827212
Area_TE1_posterior_R_8		6.58452	6.28156	7.16283	6.41858	-0.364158	-0.762329	-0.559002	0.183936	-1.09006	-1.22201	-1.10498	-0.85542	-0.153776	0.11833	-0.152172	-0.509963
Area_TE1_posterior_R_9		10.9268	10.5239	11.8888	10.5488	1.94818	1.60664	1.8207	2.13411	1.40362	1.19452	1.69197	1.43592	-0.748241	-0.237841	-0.611604	-1.2467
Area_TE2_anterior_R_1		8.21161	7.92182	8.26821	8.21478	-2.32501	-2.63306	-2.7856	-1.96285	0.45459	0.307647	0.401243	0.678406	-0.164574	-0.0105295	-0.222202	-0.233129
Area_TE2_anterior_R_2		8.80383	8.57725	8.87574	8.6718	-2.6738	-2.99095	-2.77248	-2.10302	1.05012	0.990359	1.05427	1.08071	-0.249471	-0.159917	-0.344896	-0.296054
Area_TE2_anterior_R_3		9.31795	8.93353	9.22514	9.39964	-3.93996	-4.28798	-3.78301	-3.63249	2.04294	1.86457	2.35025	2.10371	-0.685556	-0.803798	-0.516978	-0.63186
Area_TE2_anterior_R_4		9.26934	8.96187	9.98469	8.97433	-0.0988924	-0.251988	-0.378893	0.151733	0.906143	0.741724	1.08627	0.976017	-0.241162	0.061816	-0.311036	-0.423762
Area_TE2_anterior_R_5		10.1699	9.84318	10.1409	10.1636	-3.88069	-4.13925	-3.80024	-3.6372	2.95005	2.91365	2.97185	2.89204	-0.613508	-0.747891	-0.441764	-0.548092
Area_TE2_anterior_R_6		9.094	8.77623	9.12618	9.17232	-3.974	-4.26781	-3.90495	-3.71234	2.25758	2.19292	2.18881	2.32105	-0.735287	-0.857451	-0.549355	-0.70599
Area_TE2_anterior_R_7		10.6105	10.3196	10.7796	10.2035	-3.61329	-3.77388	-3.41494	-3.44192	3.17838	3.19966	3.32776	2.80968	-0.511369	-0.613497	-0.313739	-0.496491
Area_TE2_anterior_R_8		10.3906	10.0569	10.2965	10.43	-3.76538	-4.05492	-3.67349	-3.49908	3.55946	3.61829	3.48679	3.40008	-0.610949	-0.765925	-0.430602	-0.560235
Area_TE2_anterior_R_9		10.286	9.78623	10.2411	10.5665	-3.75327	-3.96899	-3.72298	-3.55432	4.2869	4.4847	4.25585	3.91977	-0.755565	-0.873146	-0.618232	-0.672521
Area_TF_R_1		11.9041	11.6153	12.0541	11.7632	-1.27996	-1.90353	-0.792825	-0.884425	3.69326	3.76387	3.51954	3.55106	-0.632627	-0.488057	-0.146478	-0.946452
Area_TF_R_2		12.026	11.7476	12.3878	11.8401	1.54204	1.39049	2.63736	1.10766	3.77093	3.80139	3.70676	3.6448	-0.881063	-0.49698	-0.83511	-1.25758
Area_TF_R_3		11.9298	11.6162	11.9949	11.899	-2.13286	-2.1963	-2.03924	-1.61903	4.44553	4.58013	4.37495	4.19088	-0.220055	-0.314902	-0.0745382	-0.274707
Area_TF_R_4		12.8126	12.4989	13.1804	12.6304	3.36299	3.19065	3.99845	2.72167	3.50837	3.48295	3.47904	3.45859	-1.18838	-0.923285	-1.1486	-1.29736
Area_TF_R_5		12.8016	12.4097	13.0804	12.7172	1.56007	1.36225	2.32456	0.75526	4.32931	4.38207	4.17448	4.17361	-0.909338	-0.701071	-0.790043	-0.989692
Area_TE2_posterior_R_1		10.4914	10.2308	11.0088	10.1369	0.204224	0.536342	0.054589	0.0534308	1.89323	1.7834	1.98924	1.93138	0.101664	0.348024	-0.247411	0.00617604
Area_TE2_posterior_R_2		11.2492	10.9426	11.72	11.0601	0.936592	1.27487	0.662837	0.699653	2.61187	2.49652	2.61857	2.67727	0.0599289	0.323474	-0.110495	-0.195176
Area_TE2_posterior_R_3		10.5203	10.0961	11.3798	10.3238	2.60778	2.46427	3.02146	2.49166	1.29409	1.08532	1.51865	1.46183	-0.307387	-0.0215789	-0.360411	-0.687084
Area_TE2_posterior_R_4		11.4596	11.0507	12.2715	11.2541	3.41327	3.59708	3.97619	3.04942	1.94535	1.74375	2.12634	2.08405	-0.820696	-0.506385	-0.765095	-1.14116
Area_PHT_R_1		2.46912	2.43205	2.7101	2.30892	-1.8027	-1.68429	-2.2271	-1.59751	-3.816	-3.8922	-4.01627	-3.42378	0.331908	0.495728	0.265622	-0.0350418
Area_PHT_R_2		3.31937	3.19437	3.55477	3.23182	-2.07739	-1.96717	-2.6114	-2.06822	-3.03048	-3.09851	-3.269	-2.67807	0.244791	0.512232	0.0104273	0.0320589
Area_PHT_R_3		4.69181	4.47283	5.23645	4.53292	-0.0477173	0.0588299	-0.471257	0.0739237	-2.58701	-2.71868	-2.64193	-2.2742	0.598029	0.888279	0.58634	0.245446
Area_PHT_R_4		5.27314	4.96171	5.80243	5.24209	-0.762931	-0.927363	-1.40284	-0.505076	-1.80174	-1.96054	-1.88487	-1.45607	0.0728136	0.370311	-0.0410613	-0.187437
Area_PHT_R_5		6.59743	6.22466	7.36328	6.50979	1.42311	1.39763	1.0071	1.58405	-1.52539	-1.70294	-1.45534	-1.20917	0.0311879	0.396719	0.0310614	-0.313225
Area_PHT_R_6		9.77598	9.52306	10.5061	9.42893	2.33282	2.11552	2.01273	2.53509	0.547517	0.425144	0.608919	0.663219	-0.875088	-0.491538	-0.720886	-1.32509
Area_PH_R_1		9.15697	8.9489	10.1922	8.62953	3.26478	3.42227	3.20633	3.03017	-0.149673	-0.270865	0.0914008	-0.0789328	-0.836731	-0.485601	-0.708436	-1.12709
Area_PH_R_2		10.9227	10.689	11.7696	10.3841	4.24543	4.6487	4.26169	3.86346	0.719669	0.607888	0.916829	0.7326	-1.34447	-1.1189	-1.0016	-1.69835
Area_PH_R_3		11.5108	11.2449	12.1944	11.0898	3.89906	4.16029	3.91886	3.63636	1.30975	1.17764	1.43036	1.38431	-1.28896	-0.979958	-1.04311	-1.65137
Area_PH_R_4		9.97145	9.70482	10.816	9.58785	3.75585	3.85972	3.90071	3.5865	0.376585	0.231939	0.539231	0.480362	-1.02804	-0.642475	-0.875808	-1.40035
Area_TemporoParietoOccipital_Junction_1_R_1		2.14332	2.21468	2.23769	1.87937	1.30791	1.35243	1.62378	1.26384	-4.15952	-4.18637	-4.47737	-3.81032	0.856691	0.899493	0.641553	0.701495
Area_TemporoParietoOccipital_Junction_1_R_2		2.50585	2.5516	2.53985	2.31442	-1.49961	-1.61369	-1.96912	-0.966002	-4.09597	-4.17402	-4.43319	-3.65107	0.0218289	0.0548102	0.159906	-0.226568
Area_TemporoParietoOccipital_Junction_1_R_3		2.72385	2.76148	2.85072	2.47994	0.262359	0.02532	0.109547	0.737315	-3.90831	-3.99103	-4.15443	-3.50703	0.559485	0.72038	0.454275	0.278323
Area_TemporoParietoOccipital_Junction_1_R_4		2.734	2.75064	2.85424	2.50904	-1.44336	-1.55283	-1.895	-0.535579	-4.08222	-4.14102	-4.44118	-3.65225	-0.177267	-0.170954	-0.0655305	-0.335412
Area_TemporoParietoOccipital_Junction_1_R_5		2.66865	2.68815	2.66137	2.48213	1.20795	0.986971	1.8327	1.46223	-3.87048	-3.91001	-4.206	-3.50647	0.549785	0.656083	0.315655	0.363063
Area_TemporoParietoOccipital_Junction_2_R_1		3.1943	3.18001	3.19312	3.04179	-1.67321	-1.62941	-2.27406	-1.32019	-3.57481	-3.64469	-3.90247	-3.18218	0.0350804	0.15863	-0.027585	-0.166232
Area_TemporoParietoOccipital_Junction_2_R_2		4.55338	4.41419	5.00875	4.29349	0.804238	0.776729	0.77217	0.974459	-2.90027	-3.00874	-2.98616	-2.5682	0.293517	0.625889	-0.0646719	0.036221
Area_TemporoParietoOccipital_Junction_2_R_3		3.36386	3.3798	3.4041	3.14297	-3.24146	-3.40258	-3.45566	-2.72049	-3.77645	-3.83635	-4.03887	-3.41716	-0.713699	-0.804472	-0.520076	-0.730904
Area_TemporoParietoOccipital_Junction_2_R_4		4.27775	4.25328	4.403	4.01989	-1.33069	-1.63448	-2.27634	-0.137628	-3.33732	-3.42058	-3.57259	-2.96986	-0.841785	-0.862179	-0.663918	-0.828599
Area_TemporoParietoOccipital_Junction_3_R_1		4.57053	4.5199	4.94545	4.21863	-3.3045	-3.50252	-3.50907	-2.84734	-3.23873	-3.25362	-3.298	-3.05819	-0.955361	-1.07273	-0.814016	-0.92266
Area_TemporoParietoOccipital_Junction_3_R_2		4.83737	4.70281	5.30387	4.57704	-3.02209	-3.27205	-3.22222	-2.25685	-3.14589	-3.24605	-3.22434	-2.80903	-0.878819	-0.978402	-0.73289	-0.947435
Dorsal_Transitional_Visual_Area_R_1		8.43872	8.22434	8.82594	8.26122	1.01118	1.1348	0.320009	1.26472	0.968524	1.03963	1.1172	0.814057	-1.4081	-1.25047	-1.26687	-1.56482
Dorsal_Transitional_Visual_Area_R_2		7.25685	7.19748	7.42287	6.97948	2.54779	2.60833	1.69039	2.60925	-1.18161	-1.14406	-1.30443	-1.12711	-1.00241	-0.668828	-0.81153	-1.31039
Dorsal_Transitional_Visual_Area_R_3		7.21909	6.95658	7.75088	7.03171	-1.81866	-2.08383	-2.29819	-1.40523	-0.363525	-0.355175	-0.0507166	-0.455712	-0.682993	-0.483435	-0.659053	-0.912459
Dorsal_Transitional_Visual_Area_R_4		5.16103	5.00729	5.4229	5.02241	1.09504	0.843944	1.06645	1.22515	-2.47696	-2.46027	-2.59125	-2.35027	-0.0634556	0.275641	-0.212746	-0.302387
Area_PGp_R_1		4.45497	4.39781	4.99294	4.00852	-2.9828	-3.18603	-3.10755	-2.76247	-3.27513	-3.28409	-3.2824	-3.16714	-1.01998	-1.07659	-0.917805	-0.985505
Area_PGp_R_2		4.22438	4.17913	4.60276	3.87022	-3.01209	-3.2447	-3.10439	-2.7968	-3.45862	-3.45572	-3.48113	-3.35978	-0.918852	-0.907292	-0.882288	-0.886748
Area_PGp_R_3		7.21144	7.09233	7.7861	6.79394	2.47969	2.50858	1.94296	2.65103	-1.75941	-1.80114	-1.70268	-1.68769	-1.31734	-0.855814	-1.20253	-1.74513
Area_PGp_R_4		6.44287	6.19831	7.16013	6.20362	0.207013	-0.29425	-0.162705	1.09239	-2.23665	-2.3315	-2.1269	-2.06502	-0.910864	-0.582334	-0.889545	-1.2793
Area_PGp_R_5		8.37345	8.19849	9.03768	7.95309	3.40118	3.66355	2.88591	3.25409	-1.05547	-1.12458	-0.944515	-0.993606	-1.56196	-1.30081	-1.22349	-1.86425
Area_PGp_R_6		5.78724	5.48506	6.58023	5.554	-0.371162	-0.689392	-0.78747	0.201867	-2.61051	-2.75994	-2.47129	-2.40233	-0.870349	-0.691692	-0.80759	-1.1297
Area_IntraParietal_2_R_1		-2.03001	-1.87423	-1.90679	-2.17346	1.00485	0.773861	1.06472	1.2913	-7.74807	-7.7401	-7.70557	-7.56329	0.476009	0.568064	0.561888	0.411877
Area_IntraParietal_2_R_2		-0.685324	-0.613378	-0.405789	-0.875464	-1.10926	-1.4283	-1.80069	-0.558287	-6.75743	-6.78323	-6.76603	-6.52606	0.343185	0.548422	0.286549	0.118523
Area_IntraParietal_2_R_3		0.288132	0.370577	0.585803	0.0270518	-1.49448	-1.74078	-2.10364	-1.11875	-6.20246	-6.22693	-6.19368	-5.95475	0.148988	0.391006	0.0889583	-0.0723455
Area_IntraParietal_1_R_1		2.06574	2.04032	2.34369	1.85391	-1.8546	-2.14611	-2.41257	-1.44737	-5.08648	-5.09487	-5.1512	-4.91025	-0.110244	0.104703	-0.199315	-0.319501
Area_IntraParietal_1_R_2		3.70559	3.72432	3.90851	3.3781	-1.03449	-1.21452	-1.72853	-0.472733	-4.04626	-4.01028	-4.20575	-3.92401	-0.416623	-0.195887	-0.474425	-0.742265
Area_IntraParietal_1_R_3		4.42651	4.30563	4.77641	4.25065	0.0917352	-0.319604	-0.455962	0.601832	-3.61042	-3.64232	-3.66075	-3.40943	-0.614758	-0.283201	-0.635271	-0.926313
Area_IntraParietal_0_R_1		8.88255	8.77075	9.16253	8.60584	4.3474	4.81352	4.29774	3.97851	-0.76492	-0.824076	-0.82305	-0.612729	-1.74523	-1.50366	-1.40355	-2.06405
Area_IntraParietal_0_R_2		5.71037	5.60161	6.01424	5.50406	3.1229	3.1247	2.51992	3.17415	-2.84996	-2.90039	-2.94148	-2.62654	-1.18205	-0.862044	-0.994192	-1.56466
Area_PF_Opercular_R_1		-3.34254	-3.23117	-3.55414	-3.2354	3.13299	3.36388	3.5073	2.72245	-8.22248	-8.2844	-8.23376	-7.92878	1.4537	1.28608	1.01595	1.74337
Area_PF_Opercular_R_2		-2.71173	-2.61807	-2.90737	-2.63637	2.0451	1.96747	2.36622	1.97711	-7.46687	-7.52239	-7.49693	-7.14848	1.97483	1.91422	1.78262	1.98867
Area_PF_Opercular_R_3		-2.32102	-2.23776	-2.46608	-2.29228	2.26474	2.15328	2.74476	2.15489	-7.04079	-7.11745	-7.04397	-6.70982	2.05994	1.93656	1.79625	2.17514
Area_PF_Complex_R_1		-2.55114	-2.47921	-2.66176	-2.45488	1.84745	1.78402	2.07366	1.69996	-7.25923	-7.28377	-7.3361	-6.95529	1.68405	1.63311	1.65384	1.72355
Area_PF_Complex_R_2		-1.96198	-1.91777	-1.84608	-1.92168	0.422511	0.198909	0.428061	0.560039	-6.49843	-6.52383	-6.50744	-6.24307	1.7042	1.71769	1.76332	1.68935
Area_PF_Complex_R_3		-2.80365	-2.71105	-2.812	-2.77264	1.77274	1.65155	1.96463	1.77683	-7.70521	-7.72417	-7.72417	-7.44103	1.24314	1.28413	1.2462	1.27823
Area_PF_Complex_R_4		-2.29839	-2.20942	-2.47595	-2.27214	1.8102	1.79583	2.21208	1.72639	-7.09783	-7.15786	-7.17289	-6.76958	1.99483	1.93079	1.88086	2.06548
Area_PF_Complex_R_5		-2.02704	-1.95446	-2.02975	-2.01927	-0.60664	-0.920684	-0.67889	-0.314504	-7.10699	-7.13979	-7.14011	-6.83733	1.2778	1.34169	1.37204	1.21959
Area_PF_Complex_R_6		-3.1387	-2.96913	-3.26671	-3.06985	1.80928	1.63165	1.8309	1.85457	-8.34072	-8.29274	-8.3209	-8.09739	0.874271	0.85967	0.864198	1.00874
Area_PF_Complex_R_7		-1.9004	-1.79506	-1.94071	-1.91605	1.24108	1.05866	1.5381	1.29407	-6.84232	-6.84814	-6.92539	-6.56975	1.95246	1.91288	2.00352	1.95908
Area_PFm_Complex_R_1		0.288378	0.22149	0.673058	0.285165	-2.90795	-3.1949	-3.06582	-2.45596	-5.31657	-5.36455	-5.57564	-4.92107	0.287087	0.306397	0.256542	0.282302
Area_PFm_Complex_R_2		0.996074	0.982961	1.11488	0.91267	-3.41974	-3.70195	-3.52878	-2.97915	-5.04612	-5.07163	-5.34696	-4.71715	-0.170127	-0.198381	-0.18724	-0.104231
Area_PFm_Complex_R_3		-1.64725	-1.57697	-1.41091	-1.772	-1.36957	-1.77693	-1.58374	-0.880143	-6.83521	-6.85976	-6.83461	-6.60458	0.816261	0.839108	0.769027	0.874872
Area_PFm_Complex_R_4		-0.690674	-0.731379	-0.204454	-0.835564	-3.09621	-3.37876	-3.16609	-2.72501	-5.91464	-5.98058	-5.97793	-5.59388	0.147726	0.168647	0.22376	0.142999
Area_PFm_Complex_R_5		-1.05338	-1.01022	-0.717304	-1.23781	-2.13094	-2.36783	-2.37676	-1.75106	-6.58336	-6.60323	-6.57174	-6.35486	0.640445	0.72332	0.51663	0.597627
Area_PFm_Complex_R_6		-2.57903	-2.34843	-2.50066	-2.70633	0.701561	0.292354	0.898719	1.12178	-7.89382	-7.81286	-7.84964	-7.76227	0.552848	0.667641	0.533549	0.582767
Area_PFm_Complex_R_7		-0.406711	-0.366595	-0.0951204	-0.52876	-3.23177	-3.52053	-3.40338	-2.90045	-5.87258	-5.89455	-5.94437	-5.61984	-0.035244	-0.0001486	-0.0542754	-0.07881
Area_PFm_Complex_R_8		-1.18154	-1.14869	-0.805096	-1.32123	-2.26182	-2.4898	-2.60697	-1.98291	-6.69948	-6.74327	-6.68139	-6.45111	0.314542	0.425986	0.305872	0.207742
Area_PFm_Complex_R_9		-0.675879	-0.656883	-0.498412	-0.726334	-2.40528	-2.66753	-2.84161	-2.00911	-6.42115	-6.52805	-6.40069	-6.10179	0.104027	0.219375	0.108559	-0.0586926
Area_PFm_Complex_R_10		0.524228	0.466288	0.833172	0.426443	-2.79771	-3.03568	-3.11018	-2.53917	-5.72097	-5.75427	-5.77318	-5.45571	-0.186187	-0.0532778	-0.188961	-0.278665
Area_PGi_R_1		2.03457	2.08332	2.07395	1.85601	-3.72623	-4.00836	-3.73035	-3.3681	-4.45673	-4.47755	-4.66442	-4.15116	-0.641854	-0.717501	-0.566966	-0.566799
Area_PGi_R_2		1.6342	1.67507	1.68674	1.4558	-3.61993	-3.87269	-3.63846	-3.23921	-4.83422	-4.84078	-5.07782	-4.53023	-0.591038	-0.656626	-0.518266	-0.532179
Area_PGi_R_3		2.04992	2.01365	2.26867	1.84572	-3.89042	-4.1813	-3.91568	-3.57562	-4.53376	-4.56231	-4.67494	-4.27979	-0.712581	-0.789313	-0.633811	-0.638374
Area_PGi_R_4		2.87497	2.813	3.10894	2.70717	-3.83049	-4.12039	-3.85685	-3.51814	-4.10368	-4.17452	-4.26281	-3.76925	-0.848202	-0.977637	-0.735481	-0.77877
Area_PGi_R_5		1.37997	1.36349	1.48463	1.2715	-3.77772	-4.07815	-3.82986	-3.51257	-4.98175	-5.02316	-5.09144	-4.68111	-0.653578	-0.698872	-0.593263	-0.613504
Area_PGi_R_6		0.650022	0.732709	0.722035	0.450391	-3.62417	-3.93121	-3.65433	-3.33799	-5.59841	-5.61801	-5.74856	-5.32567	-0.437665	-0.47254	-0.371601	-0.438258
Area_PGi_R_7		2.84409	2.73476	3.09226	2.73517	-3.70918	-4.03374	-3.7091	-3.46828	-4.36946	-4.44306	-4.40207	-4.09471	-0.788254	-0.855093	-0.694348	-0.753109
Area_PGs_R_1		0.174073	0.183977	0.330333	0.0723344	-3.43827	-3.69238	-3.57654	-3.1588	-5.62293	-5.63262	-5.74671	-5.38273	-0.253362	-0.222662	-0.248658	-0.268052
Area_PGs_R_2		1.44143	1.49619	1.52979	1.23966	-3.56661	-3.85921	-3.6372	-3.30618	-5.09544	-5.0842	-5.22852	-4.87314	-0.571763	-0.57102	-0.524756	-0.573746
Area_PGs_R_3		3.14947	2.98077	3.41117	3.07893	-3.09421	-3.43186	-3.18602	-2.72111	-4.17907	-4.22299	-4.27594	-3.95446	-0.733876	-0.718038	-0.697438	-0.772915
Area_PGs_R_4		2.39878	2.33783	2.77869	2.22857	-2.87125	-3.28383	-3.06632	-2.49427	-4.52194	-4.55906	-4.53031	-4.26036	-0.507915	-0.439135	-0.480631	-0.630383
Area_V6A_R_1		8.22592	8.31505	8.72138	7.37655	4.30237	4.865	3.91291	3.87803	-0.962314	-0.830999	-0.842971	-1.23033	-1.58445	-1.39613	-1.30791	-1.83142
Area_V6A_R_2		5.39319	5.69126	5.1766	4.84706	3.55351	3.91382	3.11494	3.18471	-2.79706	-2.54601	-3.07326	-2.86705	-1.14405	-0.977058	-0.823683	-1.31518
VentroMedial_Visual_Area_1_R_1		13.4273	13.228	13.4849	13.2805	4.49706	4.98955	4.47817	4.02952	3.82894	3.81057	3.82019	3.82	-1.58623	-1.49751	-1.29413	-1.73236
VentroMedial_Visual_Area_1_R_2		14.1414	13.9507	14.2038	13.9511	4.63051	5.13185	4.59206	4.18464	3.90858	3.87245	3.89311	3.9326	-1.53413	-1.43835	-1.18389	-1.67194
VentroMedial_Visual_Area_3_R_1		14.4712	14.2091	15.0042	14.1497	4.67308	5.12762	4.63881	4.27215	3.96239	3.88859	4.00376	3.99408	-1.76449	-1.55324	-1.43017	-2.05629
VentroMedial_Visual_Area_3_R_2		14.9496	14.7903	15.3622	14.4231	4.74199	5.20039	4.68531	4.3444	4.14022	4.06816	4.21664	4.12195	-1.77926	-1.52855	-1.4237	-2.07126
ParaHippocampal_Area_2_R_1		11.7748	11.463	11.9122	11.8064	0.173302	0.118091	-0.408778	0.692535	4.27234	4.32213	4.28161	4.10888	-1.49384	-1.35258	-1.30584	-1.49526
Area_V4t_R_1		11.047	10.857	11.7035	10.6216	4.39797	4.95093	4.42972	3.90597	0.569677	0.46161	0.680718	0.662461	-1.48651	-1.30051	-1.18925	-1.94095
Area_V4t_R_2		12.4675	12.2608	13.1695	12.012	4.58289	5.07748	4.55661	4.04549	1.50431	1.37211	1.68036	1.5789	-1.58221	-1.37834	-1.24775	-1.91065
Area_FST_R_1		5.7034	5.56617	6.23846	5.43091	2.14316	2.3044	2.01473	2.01637	-2.31738	-2.39832	-2.45207	-2.01011	0.103818	0.389111	-0.0283075	-0.0846806
Area_FST_R_2		8.58827	8.36485	9.17128	8.28257	4.23425	4.68207	4.34403	3.74389	-0.82301	-0.929241	-0.865387	-0.62552	-1.17313	-0.95234	-1.0742	-1.43678
Area_FST_R_3		12.2068	12.102	12.7533	11.6069	4.58222	5.07469	4.60937	4.06403	1.48394	1.45051	1.54503	1.45181	-1.58835	-1.41171	-1.24551	-1.83515
Area_V3CD_R_1		10.288	10.203	10.827	9.77846	4.50032	4.98636	4.46971	4.11948	0.109945	0.0642054	0.14648	0.146533	-1.78636	-1.54278	-1.42817	-2.19867
Area_V3CD_R_2		11.3087	11.241	11.6332	10.8711	4.65494	5.13589	4.60712	4.24747	0.680266	0.623933	0.63756	0.77518	-1.83549	-1.58472	-1.44051	-2.16802
Area_V3CD_R_3		11.256	11.2676	11.522	10.7313	4.60829	5.12772	4.62209	4.16176	0.693392	0.697626	0.637966	0.700292	-1.78813	-1.56836	-1.38906	-2.14761
Area_Lateral_Occipital_3_R_1		7.06908	7.03169	7.54947	6.5922	1.77174	2.08135	0.380618	1.9854	-1.83119	-1.82411	-1.87036	-1.75466	-1.3623	-1.13785	-1.17352	-1.61041
Area_Lateral_Occipital_3_R_2		9.12947	9.04421	9.93908	8.49065	4.27183	4.79227	4.29002	3.7725	-0.654044	-0.687913	-0.469353	-0.679942	-1.62541	-1.3749	-1.303	-2.01261
VentroMedial_Visual_Area_2_R_1		13.6203	13.3929	13.8871	13.4158	4.54764	5.01868	4.50192	4.17489	3.97944	3.94655	4.02142	3.95359	-1.73344	-1.57085	-1.44728	-1.97483
Area_31pd_R_1		-0.724194	-0.636148	-0.799022	-0.785053	-3.68186	-3.97111	-3.64941	-3.42534	-1.3406	-0.987475	-1.16648	-1.88511	-0.857894	-0.912663	-0.789461	-0.832127
Area_31a_R_1		-2.3992	-2.36691	-2.42558	-2.35051	-2.95423	-3.16247	-3.0765	-2.659	-1.96859	-1.57059	-1.8276	-2.52245	-0.604312	-0.591424	-0.546375	-0.626059
Area_31a_R_2		-3.69639	-3.60402	-3.3595	-3.69156	-1.56527	-1.79033	-1.9192	-1.11018	-3.53473	-2.9307	-2.6382	-4.4644	0.519316	0.536881	0.330205	0.545451
Ventral_Visual_Complex_R_1		14.203	13.8661	14.7502	13.9735	4.61785	5.07502	4.5808	4.2307	3.57705	3.48473	3.60582	3.62335	-1.7468	-1.51853	-1.40107	-2.1074
Ventral_Visual_Complex_R_2		13.3623	13.0881	13.746	13.1549	3.36631	3.40293	3.45092	2.86376	3.97321	3.95574	3.82838	3.93074	-1.40043	-1.15084	-1.14346	-1.62132
Ventral_Visual_Complex_R_3		14.8602	14.5853	15.3494	14.5632	4.669	5.16559	4.62502	4.28519	3.91013	3.82545	4.00478	3.92025	-1.78247	-1.57813	-1.43229	-2.15231
Ventral_Visual_Complex_R_4		13.8978	13.626	14.3308	13.6366	3.60956	3.83734	3.34098	3.43729	3.90448	3.88696	3.89942	3.8365	-1.81053	-1.61127	-1.52751	-2.01567
Area_25_R_1		-7.52695	-7.26508	-7.57371	-7.75973	-3.64151	-3.82208	-3.46407	-3.54611	11.0882	11.3802	10.8218	10.4585	-1.11098	-1.28967	-0.957949	-0.985418
Area_25_R_2		-8.00742	-7.79554	-8.07866	-8.15573	-3.69512	-3.86104	-3.59587	-3.53642	11.5368	11.7999	11.5011	10.832	-1.11434	-1.26396	-0.98689	-0.984746
Area_s32_R_1		-8.68482	-8.50917	-8.61628	-8.82605	-3.44892	-3.53344	-3.48496	-3.52418	11.4588	11.673	11.3419	10.8865	-1.14265	-1.30491	-0.977969	-0.991525
posterior_OFC_Complex_R_1		-5.8998	-5.56779	-5.99399	-6.3771	-1.36165	-1.66124	-1.15176	-1.20688	12.0909	12.2263	11.7739	11.6823	1.33896	1.18915	1.44437	1.29174
posterior_OFC_Complex_R_2		-6.5002	-6.18282	-6.65355	-6.91181	-3.55027	-3.72093	-3.74528	-3.23842	11.7492	11.8571	11.5337	11.4011	-0.392029	-0.410967	-0.419957	-0.262493
posterior_OFC_Complex_R_3		-5.7397	-5.67236	-5.52784	-5.96132	-3.73386	-3.94877	-3.45063	-3.44011	10.7114	11.054	10.1392	10.1217	-1.08419	-1.27452	-1.01362	-0.978765
Area_Posterior_Insular_1_R_1		-1.72558	-1.70041	-1.76067	-1.67209	2.5498	2.68777	2.7709	2.23637	-5.36823	-5.39712	-5.63642	-5.02135	1.90747	1.70504	1.71623	2.12586
Area_Posterior_Insular_1_R_2		0.319646	0.486588	0.518227	-0.0363018	1.36306	1.27509	1.90279	1.22844	2.01912	1.77849	2.12317	2.17765	2.15623	2.04629	1.9962	2.24651
Insular_Granular_Complex_R_1		-2.95515	-2.91324	-2.91283	-2.90763	3.34046	3.70923	3.68807	2.80616	-5.45235	-5.52044	-5.74932	-5.00557	1.36321	0.97019	0.775609	1.96483
Area_Frontal_Opercular_5_R_1		-7.02654	-6.70438	-7.25594	-7.137	-0.349376	-0.358194	-0.326372	-0.333956	1.86346	1.6007	2.04004	2.06318	1.93252	1.95884	1.94214	1.81964
Area_Frontal_Opercular_5_R_2		-7.05675	-6.6274	-7.14937	-7.42897	-1.00924	-1.06132	-1.516	-0.76449	4.80116	4.49088	4.85737	4.97895	1.56404	1.59924	1.25546	1.53012
Area_posterior_10p_R_1		-10.5467	-10.307	-10.7039	-10.4713	-3.38315	-3.65267	-3.30897	-3.15611	8.27214	8.21405	8.39843	7.98052	-0.187688	-0.18739	-0.105589	-0.199339
Area_posterior_10p_R_2		-10.238	-9.93771	-10.2516	-10.2874	-3.43379	-3.67001	-3.53191	-3.19878	9.21133	9.25323	9.25538	8.78143	-0.147572	-0.118615	-0.13426	-0.186491
Area_posterior_10p_R_3		-10.4216	-10.0975	-10.4936	-10.4606	-3.65525	-3.90036	-3.72975	-3.3793	9.04329	8.94618	9.13861	8.79658	-0.384849	-0.397094	-0.389426	-0.326574
Area_posterior_10p_R_4		-10.1909	-9.82188	-10.0449	-10.4253	-3.71681	-3.90249	-3.92656	-3.52748	10.3354	10.4171	10.0232	9.95121	-0.447549	-0.386308	-0.530658	-0.477732
Area_posterior_47r_R_1		-8.10976	-7.68011	-8.33187	-8.26521	-3.20532	-3.30087	-3.21047	-3.0667	5.53774	5.42449	5.84604	5.29301	0.145714	0.306605	0.246966	0.0119357
Area_posterior_47r_R_2		-8.79432	-8.43057	-9.00748	-8.86075	-3.14167	-3.28641	-3.31207	-2.98306	6.93877	6.88828	7.27948	6.51963	0.137073	0.271506	0.0926095	0.0597793
Area_posterior_47r_R_3		-9.51978	-9.25974	-9.76808	-9.40824	-2.89617	-3.04456	-3.16992	-2.69288	6.1058	6.02045	6.16603	5.9437	0.310045	0.448422	0.20459	0.222651
Area_TG_Ventral_R_1		11.2036	10.8975	11.0114	11.2421	-3.32475	-3.49244	-3.32536	-3.0871	4.25806	4.34822	4.12873	4.01509	-0.593064	-0.752177	-0.431424	-0.485681
Area_TG_Ventral_R_2		11.3754	11.3967	10.5576	11.5028	-2.04529	-2.27785	-1.17885	-1.64737	4.16983	4.51037	3.61253	3.94747	-0.28051	-0.33798	-0.130982	-0.315535
Area_TG_Ventral_R_3		11.602	11.1707	11.5048	11.7368	-2.6642	-2.72222	-2.28956	-2.11921	4.87744	5.07267	4.80802	4.50696	-0.431974	-0.696502	-0.0932202	-0.298961
Area_TG_Ventral_R_4		11.959	11.6292	11.7608	11.8838	-1.48435	-1.75138	-1.31843	-1.31921	4.67646	4.86232	4.60819	4.24845	-0.186381	-0.32746	-0.0318755	-0.234478
Area_TG_Ventral_R_5		12.1028	11.7727	11.9033	12.1411	-0.720789	-0.484169	-1.53905	-0.411222	5.18211	5.36102	5.1013	4.8383	0.213616	0.227975	-0.17439	0.15156
Area_TG_Ventral_R_6		11.2564	10.8384	11.0543	11.4124	-1.05631	-0.864384	-1.36854	-1.25692	5.29248	5.45521	5.09097	4.95448	-0.0641928	-0.300595	0.0546345	0.14245
Area_TG_Ventral_R_7		10.9607	10.4476	10.6556	11.3595	-1.64434	-1.79921	-1.74882	-1.26404	5.55118	5.74364	5.49867	5.11298	0.0688651	-0.0455061	-0.160175	0.278005
Medial_Belt_Complex_R_1		1.46972	1.65556	1.333	1.19709	2.19936	2.46153	2.31627	1.85099	-4.35476	-4.30557	-4.77561	-4.05302	2.00038	1.71296	1.76199	2.17744
Medial_Belt_Complex_R_2		0.762881	0.776253	0.75513	0.702236	2.16233	2.48134	2.0848	1.76157	-4.76883	-4.83046	-5.09162	-4.36571	1.94334	1.64814	1.72446	2.15481
Lateral_Belt_Complex_R_1		0.995235	0.960165	1.21563	0.865055	2.15881	2.44694	2.04564	1.68674	-4.97937	-5.03091	-5.20203	-4.63685	1.86493	1.55926	1.73277	1.9984
Lateral_Belt_Complex_R_2		0.771801	0.765756	0.692642	0.74126	2.6319	3.06132	2.55538	2.04364	-5.00958	-5.0645	-5.3142	-4.60757	1.63332	1.27849	1.39305	1.89797
Auditory_4_Complex_R_1		1.58259	1.61364	1.7264	1.37006	1.85784	2.16571	2.26808	1.54046	-4.51379	-4.54611	-4.76799	-4.17641	1.53776	1.45765	0.974771	1.44021
Auditory_4_Complex_R_2		0.945257	1.03749	0.962406	0.712722	2.01754	2.17781	2.21713	1.68063	-4.734	-4.74549	-4.97872	-4.41592	1.6694	1.57387	1.39721	1.67337
Auditory_4_Complex_R_3		1.37234	1.47681	1.60509	0.97619	2.39661	2.49926	2.79632	2.26959	-4.78186	-4.76081	-4.89077	-4.62858	1.84148	1.63937	1.40545	2.01851
Auditory_4_Complex_R_4		1.98542	2.09517	2.1208	1.67247	2.77503	2.98592	3.15693	2.36315	-4.36099	-4.33803	-4.60221	-4.13072	1.07239	0.903018	0.581974	1.44224
Auditory_4_Complex_R_5		1.60773	2.04605	1.29397	1.1439	2.56149	2.76505	2.94709	2.31882	-4.09843	-3.90941	-4.50868	-3.95256	1.80639	1.5352	1.48022	1.99584
Area_STSv_anterior_R_1		6.13962	5.91234	6.30488	6.07462	-3.78306	-4.04656	-3.77142	-3.50237	-0.607285	-0.677415	-0.678115	-0.38405	-0.889332	-1.03274	-0.754696	-0.828114
Area_STSv_anterior_R_2		6.6045	6.34114	6.71282	6.65568	-3.47493	-3.72774	-3.45065	-3.18765	0.215974	0.0531241	0.19167	0.473942	-0.892749	-1.00221	-0.748542	-0.838117
Area_STSv_anterior_R_3		7.47923	7.20943	7.34697	7.53728	-3.33784	-3.5859	-3.32937	-2.77618	1.86475	1.81767	1.60189	1.99308	-0.761729	-0.914057	-0.581733	-0.743584
Area_STSv_anterior_R_4		6.29166	6.03604	6.25156	6.37219	-3.21133	-3.48546	-3.22643	-2.65782	-0.39386	-0.547067	-0.708371	0.0178318	-0.529299	-0.609242	-0.370886	-0.482926
Area_TE1_Middle_R_1		5.0218	4.91753	5.31974	4.72784	-3.68614	-3.999	-3.70463	-3.37691	-1.8311	-1.84753	-1.95699	-1.65694	-0.482781	-0.551074	-0.405905	-0.448527
Area_TE1_Middle_R_2		6.56313	6.29686	6.63763	6.60737	-3.79368	-4.10035	-3.80951	-3.51397	-0.517628	-0.613637	-0.682531	-0.250525	-0.546831	-0.576217	-0.472548	-0.529351
Area_TE1_Middle_R_3		6.8331	6.61883	6.95021	6.78199	-3.19293	-3.56342	-3.23343	-2.79237	-0.414072	-0.490292	-0.49606	-0.241069	-0.330483	-0.244432	-0.403375	-0.388579
Area_TE1_Middle_R_4		7.98666	7.7167	8.02552	7.99841	-3.48555	-3.76272	-3.5274	-3.18442	0.642103	0.64252	0.50279	0.682917	-0.45474	-0.443393	-0.415324	-0.468112
Area_TE1_Middle_R_5		8.11209	7.779	8.26607	8.14989	-3.30276	-3.5195	-3.49108	-3.08756	0.755922	0.632786	0.659749	0.954331	-0.401122	-0.280105	-0.479759	-0.446941
Para-Insular_Area_R_1		3.23511	3.11659	3.47087	3.09289	1.34137	1.37521	1.58037	1.32388	1.84647	2.01186	1.16308	1.89266	1.99541	1.87955	1.78581	2.01872
Para-Insular_Area_R_2		3.11992	3.15057	3.35893	2.83549	1.26249	1.24725	1.72455	1.16664	0.261	0.122457	0.0583253	0.493884	2.20629	2.06713	2.07398	2.19997
Area_anterior_32_prime_R_1		-7.56138	-7.40862	-7.71878	-7.42298	-1.71375	-1.80259	-1.81017	-1.80827	3.59465	3.78539	3.73981	3.22786	1.24607	1.31179	1.25165	1.00015
Area_anterior_32_prime_R_2		-7.23937	-7.12015	-7.47577	-7.05648	-1.8997	-2.00033	-1.94998	-1.87579	2.2328	2.36953	2.37577	1.99068	1.13921	1.22892	1.13554	0.949558
Area_posterior_24_R_1		-8.80542	-8.67103	-8.87688	-8.64576	-1.94603	-1.7964	-2.0083	-1.95278	6.20018	6.50125	6.30578	5.5896	0.95302	1.03571	0.995099	0.802599
Area_posterior_24_R_2		-8.90379	-8.63629	-9.10529	-8.92596	-2.40504	-2.34323	-2.55643	-2.41572	7.24771	7.52819	7.32181	6.69454	0.352469	0.391444	0.256468	0.30687
Area_posterior_24_R_3		-8.17287	-7.97551	-8.3944	-8.08833	-0.809172	-0.857722	-0.901283	-0.915279	5.00681	5.21443	5.21719	4.54908	1.67031	1.61727	1.69256	1.52452

## Sheet: Suppl 2AB
regions	stdev_grad1_SC_cohort	stdev_grad1_SC_Ctrl	stdev_grad1_SC_CNA	stdev_grad1_SC_CI	stdev_grad1_FC_cohort	stdev_grad1_FC_Ctrl	stdev_grad1_FC_CNA	stdev_grad1_FC_CI	stdev_grad2_SC_cohort	stdev_grad2_SC_Ctrl	stdev_grad2_SC_CNA	stdev_grad2_SC_CI	stdev_grad2_FC_cohort	stdev_grad2_FC_Ctrl	stdev_grad2_FC_CNA	stdev_grad2_FC_CI
Primary_Visual_Cortex_L_1	3.09068	3.06684	2.24532	3.44864	1.74222	1.85524	1.87095	1.53433	1.19131	1.02879	1.14655	1.48978	0.652338	0.710833	0.563234	0.629389
Primary_Visual_Cortex_L_2	3.08184	3.25128	2.09337	3.24738	1.68521	1.78979	1.71585	1.52905	1.2817	1.18148	1.07535	1.53192	0.671536	0.718361	0.67888	0.606982
Primary_Visual_Cortex_L_3	3.01063	3.02305	2.10824	3.34024	1.70994	1.82469	1.85715	1.48575	1.13852	1.03624	1.0378	1.38267	0.663387	0.724342	0.566691	0.631034
Primary_Visual_Cortex_L_4	3.1777	3.22706	2.26445	3.46938	1.68833	1.76463	1.68201	1.5971	1.09258	0.966964	0.989395	1.37016	0.662925	0.743076	0.553413	0.599455
Primary_Visual_Cortex_L_5	3.13015	3.17624	2.35087	3.38452	1.90136	1.93092	2.20835	1.71542	1.28335	1.17195	1.09085	1.56572	0.64029	0.709994	0.506851	0.57854
Primary_Visual_Cortex_L_6	3.28441	3.33778	2.28685	3.60188	1.6697	1.7864	1.4343	1.58958	1.12129	0.980585	1.04059	1.40592	0.620775	0.718332	0.497112	0.536645
Primary_Visual_Cortex_L_7	3.02737	3.05464	2.42759	3.24211	1.79391	1.85162	1.94191	1.64895	1.175	1.03021	1.17447	1.41505	0.68856	0.756686	0.583513	0.66652
Primary_Visual_Cortex_L_8	3.04581	3.16532	2.30162	3.19008	1.97026	2.06648	2.22598	1.6905	1.22237	1.09271	1.14998	1.46221	0.697551	0.755269	0.644372	0.66009
Primary_Visual_Cortex_L_9	2.70336	2.69369	1.91517	3.01937	1.72417	1.8609	1.92338	1.43189	1.06812	0.98415	0.933537	1.3005	0.721444	0.784564	0.600372	0.697008
Primary_Visual_Cortex_L_10	2.41224	2.4792	1.94521	2.538	1.60188	1.66598	1.65616	1.45924	1.03557	1.00018	0.982464	1.12948	0.671553	0.71467	0.623336	0.646891
Primary_Visual_Cortex_L_11	2.8855	2.90614	2.24846	3.11657	1.76745	1.89767	2.03098	1.4417	1.17444	1.01397	1.19924	1.41915	0.70474	0.756078	0.588474	0.700122
Primary_Visual_Cortex_L_12	2.51236	2.57851	2.03395	2.63843	1.86521	1.8706	2.15373	1.69538	1.01949	0.946316	0.952017	1.18122	0.681276	0.738132	0.556263	0.637085
Primary_Visual_Cortex_L_13	3.48787	3.13293	4.26821	3.57282	1.69408	1.73574	1.73173	1.63679	1.37079	1.00995	1.71042	1.67731	0.643902	0.712691	0.531632	0.605442
Primary_Visual_Cortex_L_14	2.62388	2.78547	1.94878	2.69275	1.92838	2.01409	1.99464	1.71969	1.38809	1.39045	1.25486	1.45829	0.882101	0.95317	0.766185	0.874117
Medial_Superior_Temporal_Area_L_1	2.16111	2.03503	1.93494	2.39694	1.99211	2.18163	2.34407	1.50625	1.52901	1.55378	1.25506	1.64234	0.696724	0.712948	0.619076	0.70923
Sixth_Visual_Area_L_1	2.86557	2.85161	2.25705	3.12168	1.63656	1.65688	1.95509	1.41969	1.9794	1.81408	1.80678	2.31636	0.709575	0.751337	0.741113	0.630021
Sixth_Visual_Area_L_2	2.44193	2.55922	1.78877	2.55129	1.69764	1.78237	2.06076	1.35796	1.52044	1.43833	1.40495	1.70787	0.676508	0.722434	0.580533	0.661256
Second_Visual_Area_L_1	3.02333	2.99806	2.06773	3.4113	1.8052	1.89916	1.86974	1.62448	1.20383	1.0572	1.08379	1.51967	0.684731	0.755951	0.607332	0.639979
Second_Visual_Area_L_2	3.02872	3.08676	2.06446	3.32317	1.67247	1.77737	1.8534	1.42662	1.28092	1.16404	1.03876	1.58508	0.720385	0.754013	0.667144	0.717297
Second_Visual_Area_L_3	3.46971	3.6099	2.39309	3.70996	1.86215	2.01142	2.30216	1.39179	1.53807	1.38538	1.28867	1.88031	0.680509	0.718285	0.571522	0.669622
Second_Visual_Area_L_4	2.92986	2.90415	1.93213	3.32424	1.59546	1.64013	1.76553	1.4175	1.04481	0.907591	0.848769	1.37625	0.677914	0.715655	0.571485	0.686792
Second_Visual_Area_L_5	2.87557	2.93274	2.05314	3.12127	1.65027	1.68685	1.72285	1.52227	1.14637	1.02266	1.05282	1.40484	0.701253	0.731353	0.615323	0.707237
Second_Visual_Area_L_6	3.04649	3.06921	2.16906	3.35018	1.56734	1.61181	1.79853	1.36033	0.983644	0.874873	0.924372	1.22134	0.697203	0.740174	0.668684	0.651414
Second_Visual_Area_L_7	2.8871	2.94101	2.1751	3.10422	1.71771	1.77884	1.8701	1.53266	1.1337	0.980675	1.06238	1.41176	0.684361	0.718866	0.577054	0.688662
Second_Visual_Area_L_8	3.18703	3.1842	2.62764	3.42535	1.68152	1.72328	1.73269	1.58265	1.10976	0.970855	1.05222	1.37662	0.627736	0.698476	0.550776	0.572129
Second_Visual_Area_L_9	2.60254	2.59914	1.9819	2.86252	2.03361	2.12471	2.53962	1.63249	1.35811	1.37295	1.03859	1.5039	0.649188	0.680913	0.525315	0.622945
Second_Visual_Area_L_10	3.14621	3.39864	2.39961	3.11559	1.96596	2.05251	2.12806	1.73967	1.30789	1.2165	1.26288	1.45995	0.733111	0.748129	0.719014	0.728507
Second_Visual_Area_L_11	2.89905	2.94667	2.17298	3.11784	1.66659	1.68539	1.84857	1.54514	1.06446	0.952325	1.00182	1.29568	0.656353	0.688629	0.526029	0.682613
Second_Visual_Area_L_12	2.4596	2.65775	1.94163	2.39484	1.87482	1.99652	2.38501	1.39759	1.19975	1.1142	1.03523	1.39312	0.667615	0.734939	0.548578	0.612824
Second_Visual_Area_L_13	2.84255	2.87321	2.23528	3.04826	1.71798	1.65169	2.05319	1.62911	1.14281	1.0165	1.06525	1.38927	0.665605	0.748811	0.567493	0.603979
Third_Visual_Area_L_1	3.96432	4.16634	3.55407	3.89717	1.90507	2.0026	2.23389	1.58945	2.30611	2.18451	1.98221	2.59317	0.752124	0.781802	0.835701	0.657008
Third_Visual_Area_L_2	3.02	3.19517	1.97206	3.19756	1.78892	1.79961	2.19682	1.55986	1.41868	1.42574	1.00155	1.60367	0.740707	0.781559	0.647672	0.732129
Third_Visual_Area_L_3	3.88714	3.86081	3.79339	3.98232	2.14484	2.19135	2.63985	1.81023	2.36533	2.28487	2.08731	2.57721	0.633021	0.70185	0.48703	0.597763
Third_Visual_Area_L_4	2.91182	2.99082	2.04734	3.1501	1.63118	1.6542	1.77601	1.48895	1.2697	1.1526	1.08017	1.55281	0.733218	0.717265	0.719006	0.765789
Third_Visual_Area_L_5	2.84671	2.93762	1.96213	3.07054	1.55121	1.61008	1.77333	1.32985	1.02916	0.929504	0.866079	1.28146	0.732135	0.740766	0.697022	0.746218
Third_Visual_Area_L_6	2.85927	3.00996	1.93891	3.01633	1.56082	1.63717	1.75792	1.34587	0.944511	0.898896	0.836579	1.09801	0.698419	0.723507	0.641336	0.69837
Third_Visual_Area_L_7	2.72941	2.79446	2.13857	2.88533	1.62322	1.64301	1.76201	1.49991	0.99532	0.919313	0.958225	1.15893	0.671297	0.676864	0.599753	0.702537
Third_Visual_Area_L_8	2.66622	2.77373	1.79218	2.85331	1.55518	1.61823	1.78396	1.33964	0.984652	0.889444	0.873703	1.21287	0.724792	0.745792	0.677174	0.721483
Third_Visual_Area_L_9	2.79781	2.87759	2.30648	2.9137	1.79809	1.9134	1.79094	1.61269	1.21445	1.07145	1.22243	1.42427	0.745247	0.777353	0.621496	0.758556
Third_Visual_Area_L_10	2.67754	2.68017	2.2866	2.82668	1.6445	1.61383	1.91708	1.52828	1.0162	0.882632	1.03046	1.21814	0.629812	0.67852	0.54246	0.622088
Third_Visual_Area_L_11	6.01951	5.42231	6.85563	6.42757	1.7408	1.70513	2.00686	1.64735	2.42805	1.96759	2.58506	3.00089	0.720232	0.776385	0.639504	0.673849
Fourth_Visual_Area_L_1	2.92829	3.09993	2.36766	2.9593	1.66489	1.77579	1.76362	1.43797	1.7948	1.71544	1.94747	1.81266	0.744909	0.760119	0.641892	0.740688
Fourth_Visual_Area_L_2	2.39315	2.30819	2.11058	2.60339	1.61923	1.70661	1.86375	1.35258	0.889094	0.834877	0.899818	1.0223	0.754947	0.773761	0.578957	0.802427
Fourth_Visual_Area_L_3	2.45341	2.45513	1.94236	2.64547	1.60372	1.65712	1.92941	1.348	0.920203	0.857068	0.842601	1.09766	0.730913	0.755486	0.624672	0.746442
Fourth_Visual_Area_L_4	2.69407	2.77793	2.34015	2.75359	1.63055	1.69202	1.7141	1.48618	1.25664	1.16179	1.24994	1.40516	0.712369	0.740644	0.637884	0.704688
Fourth_Visual_Area_L_5	2.52857	2.46195	2.18206	2.72514	1.60602	1.67243	1.77601	1.40181	1.0122	0.906972	0.98265	1.21183	0.681751	0.703134	0.611983	0.687947
Fourth_Visual_Area_L_6	2.61967	2.64581	2.36755	2.70826	1.63481	1.68425	1.77822	1.47641	1.13635	1.02092	1.1296	1.31307	0.667814	0.705266	0.532067	0.669586
Fourth_Visual_Area_L_7	3.1802	2.86309	4.08827	3.13627	1.67883	1.65745	1.87143	1.58963	1.23617	0.977174	1.48542	1.43543	0.616566	0.679046	0.551671	0.570155
Eighth_Visual_Area_L_1	2.37685	2.37824	2.04011	2.49999	1.5542	1.64804	1.71078	1.30935	0.942838	0.917874	0.905342	1.04202	0.696749	0.733648	0.632732	0.676234
Eighth_Visual_Area_L_2	2.50606	2.31802	3.11331	2.44551	1.52959	1.59248	1.7059	1.30428	1.12075	1.05467	1.22381	1.17568	0.652492	0.717436	0.542727	0.620222
Primary_Motor_Cortex_L_1	1.32315	1.33177	1.24663	1.31537	1.59842	1.68752	1.76125	1.29573	1.45904	1.38109	1.40893	1.61308	0.57048	0.515504	0.590234	0.620655
Primary_Motor_Cortex_L_2	1.32013	1.33801	1.25309	1.29959	1.5892	1.67127	1.65079	1.34805	1.4477	1.37383	1.43817	1.56893	0.641013	0.564848	0.738566	0.705263
Primary_Motor_Cortex_L_3	1.30799	1.30251	1.28257	1.30234	1.74561	1.91246	1.68083	1.44541	1.4855	1.48754	1.33644	1.57354	0.61385	0.576638	0.650298	0.652029
Primary_Motor_Cortex_L_4	1.369	1.3727	1.25099	1.39246	1.5047	1.56094	1.6742	1.25704	1.58822	1.51093	1.30404	1.81132	0.589285	0.532562	0.644774	0.649801
Primary_Motor_Cortex_L_5	1.25618	1.26419	1.22241	1.26077	1.48918	1.5946	1.62644	1.21744	1.22547	1.13178	1.19988	1.35804	0.667834	0.617862	0.760389	0.692121
Primary_Motor_Cortex_L_6	1.28551	1.35087	1.20724	1.25252	1.5377	1.57688	1.68106	1.3513	1.39263	1.49606	1.13305	1.33591	0.60408	0.608714	0.584722	0.611999
Primary_Motor_Cortex_L_7	1.24847	1.30156	1.20775	1.19297	1.57092	1.62449	1.68677	1.36379	1.24305	1.17863	1.10067	1.38656	0.59941	0.609459	0.546001	0.603229
Primary_Motor_Cortex_L_8	1.2653	1.29107	1.24212	1.25005	1.53887	1.54306	1.74326	1.3612	1.24947	1.21493	1.14714	1.33395	0.662224	0.64216	0.749977	0.64455
Primary_Motor_Cortex_L_9	1.23793	1.28166	1.24136	1.19012	1.49471	1.51344	1.71246	1.26244	1.26177	1.25549	1.16926	1.29892	0.687807	0.637364	0.81477	0.674406
Primary_Motor_Cortex_L_10	1.29281	1.31904	1.24269	1.2799	1.50424	1.56556	1.68829	1.25675	1.3056	1.25485	1.23822	1.39878	0.649169	0.654027	0.638861	0.64988
Primary_Motor_Cortex_L_11	1.18814	1.22366	1.24475	1.12855	1.6628	1.64914	1.95587	1.46943	1.19576	1.1249	1.15717	1.29136	0.750156	0.742384	0.802206	0.741644
Primary_Motor_Cortex_L_12	1.18549	1.21364	1.18181	1.14914	1.60366	1.62945	1.99318	1.28225	1.17255	1.08262	1.11578	1.31022	0.718041	0.718058	0.821518	0.668354
Primary_Sensory_Cortex_L_1	1.30233	1.27565	1.23599	1.33356	1.46439	1.41375	1.68974	1.32324	1.46432	1.24055	1.28019	1.80555	0.604035	0.591514	0.529498	0.651638
Primary_Sensory_Cortex_L_2	1.19993	1.20388	1.23966	1.16685	1.52738	1.58903	1.64648	1.29238	1.34162	1.26894	1.17031	1.52148	0.620791	0.615671	0.584742	0.624905
Primary_Sensory_Cortex_L_3	1.16843	1.17138	1.22433	1.13512	1.52292	1.56406	1.68899	1.25354	1.33702	1.25706	1.16236	1.52502	0.651003	0.67528	0.608235	0.608586
Primary_Sensory_Cortex_L_4	1.1682	1.18167	1.21264	1.12839	1.58673	1.6127	1.86715	1.34063	1.25512	1.18035	1.12786	1.40643	0.72148	0.73845	0.734859	0.678321
Frontal_Eye_Fields_L_1	1.34181	1.37385	1.1977	1.38829	1.44957	1.52791	1.45884	1.33963	1.34114	1.34194	1.27474	1.34916	0.753188	0.80215	0.820763	0.646796
Frontal_Eye_Fields_L_2	1.38493	1.44343	1.2577	1.39948	1.66479	1.67606	1.8671	1.52065	1.65146	1.80071	1.66551	1.37055	0.682676	0.654825	0.709866	0.729587
Premotor_Eye_Field_L_1	1.3541	1.37889	1.17097	1.42218	1.77023	2.00251	1.60314	1.49861	1.29089	1.30828	1.32097	1.20871	0.698476	0.748284	0.7063	0.620447
Premotor_Eye_Field_L_2	1.28523	1.31239	1.15294	1.32503	1.71588	1.84881	1.65601	1.5588	1.30917	1.27951	1.25545	1.34475	0.681003	0.677224	0.715556	0.684617
Area_55b_L_1	1.76454	1.75626	1.78398	1.78347	1.77501	1.82619	1.77528	1.71932	1.32136	1.33673	1.26197	1.2925	0.572157	0.660686	0.546789	0.438252
Area_55b_L_2	1.62863	1.65689	1.59771	1.64088	1.71661	1.90104	1.74774	1.43612	2.46429	2.37631	2.36163	2.55766	0.604577	0.624153	0.681981	0.550063
Area_55b_L_3	1.5526	1.63892	1.46198	1.48969	1.66474	1.86918	1.62341	1.36915	2.49728	2.65201	2.42121	2.31919	0.651605	0.598525	0.742452	0.696977
Area_55b_L_4	1.35116	1.36676	1.35523	1.31537	1.54238	1.64975	1.63504	1.29303	2.35182	2.15123	2.33688	2.59505	0.643315	0.639748	0.748184	0.593675
Area_V3A_L_1	3.08099	3.37773	2.02287	3.09549	1.64558	1.66855	1.80401	1.49176	1.52001	1.45949	1.38385	1.6616	0.758546	0.760181	0.763228	0.766695
Area_V3A_L_2	2.70414	2.85673	2.04768	2.7755	1.62111	1.66676	1.79306	1.4537	1.43539	1.27366	1.3956	1.68035	0.746574	0.775086	0.68698	0.736099
Area_V3A_L_3	3.51864	3.51368	3.48443	3.55894	1.64487	1.66879	1.77642	1.52139	1.788	1.63289	1.64563	2.0706	0.680992	0.704937	0.743223	0.611386
RetroSplenial_Complex_L_1	1.78896	1.70118	1.55508	1.94885	1.69059	1.84455	1.47423	1.52071	1.68685	1.9155	1.44543	1.38826	0.574319	0.646416	0.451897	0.507772
RetroSplenial_Complex_L_2	2.70398	2.77146	2.14078	2.83225	1.93967	2.06599	1.81327	1.80945	1.31232	1.28333	1.13033	1.48641	0.531772	0.597246	0.458408	0.410289
Parieto-Occipital_Sulcus_Area_2_L_1	2.75295	2.73301	2.90434	2.65998	1.96655	1.98332	2.00247	1.9513	1.86853	1.88969	1.87904	1.86066	0.64498	0.691747	0.630283	0.562882
Parieto-Occipital_Sulcus_Area_2_L_2	2.32353	2.3961	2.73823	1.93873	1.67993	1.7729	1.43193	1.65099	1.70773	1.79799	1.51348	1.66505	0.500855	0.537094	0.432316	0.470681
Parieto-Occipital_Sulcus_Area_2_L_3	1.94312	1.99519	1.68385	1.97354	1.9578	2.02372	1.81839	1.89762	1.64742	1.73585	1.46509	1.61343	0.715049	0.767648	0.580584	0.6758
Parieto-Occipital_Sulcus_Area_2_L_4	2.09289	2.13905	2.04298	2.02196	1.94126	1.83379	2.36188	1.87068	1.78638	1.80641	1.88142	1.68173	0.77284	0.85249	0.7569	0.647149
Parieto-Occipital_Sulcus_Area_2_L_5	1.8953	1.98572	1.5233	1.91066	2.10498	1.9604	2.51001	2.09813	1.72791	1.81724	1.5373	1.64528	0.732863	0.828716	0.587362	0.615105
Seventh_Visual_Area_L_1	2.69101	2.78199	2.23052	2.79001	1.70433	1.757	1.82857	1.57272	1.97866	1.89255	1.88148	2.1587	0.632097	0.590067	0.672949	0.660744
IntraParietal_Sulcus_Area_1_L_1	2.15744	2.13906	1.711	2.36609	1.73644	1.71776	2.14184	1.55016	1.83534	1.84018	1.7416	1.8976	0.611336	0.685337	0.515379	0.573148
IntraParietal_Sulcus_Area_1_L_2	2.42124	2.35074	2.11164	2.62273	1.88279	1.869	2.2759	1.71111	1.93103	1.79888	1.96297	2.11665	0.562527	0.601737	0.509381	0.553021
Fusiform_Face_Complex_L_1	2.156	2.11339	1.9603	2.25959	1.60385	1.62585	1.71106	1.50654	1.24219	1.22239	1.06253	1.3784	0.582743	0.652373	0.459491	0.541186
Fusiform_Face_Complex_L_2	2.49238	2.30675	2.21038	2.81335	1.61376	1.59412	1.85537	1.49178	1.16762	1.06871	1.07045	1.39407	0.626602	0.690266	0.514467	0.599152
Fusiform_Face_Complex_L_3	2.0796	2.19136	1.83926	2.01377	1.61692	1.72267	1.73433	1.40704	1.3699	1.4132	1.08848	1.446	0.586855	0.574947	0.631083	0.597802
Fusiform_Face_Complex_L_4	2.36318	2.48048	2.01204	2.32275	1.55303	1.55945	1.98485	1.29546	1.42797	1.45301	1.14809	1.51673	0.559775	0.578889	0.533449	0.55306
Fusiform_Face_Complex_L_5	2.09302	2.10083	1.91072	2.12245	1.48645	1.59035	1.74123	1.19959	1.31644	1.36725	0.930728	1.42609	0.613154	0.672933	0.468418	0.596369
Fusiform_Face_Complex_L_6	2.35687	2.30842	2.10664	2.52575	1.54353	1.68305	1.32313	1.43156	1.50124	1.47945	1.39885	1.62352	0.553924	0.583799	0.593955	0.504803
Area_V3B_L_1	2.34325	2.44111	2.06127	2.34935	1.67311	1.79756	1.76498	1.44182	1.3764	1.31825	1.4178	1.44797	0.727067	0.766897	0.610109	0.709196
Area_Lateral_Occipital_1_L_1	2.40859	2.24708	2.35951	2.63527	1.65323	1.76864	1.66115	1.45302	1.31858	1.19388	1.51491	1.43363	0.728754	0.759623	0.63642	0.709137
Area_Lateral_Occipital_1_L_2	3.50857	3.59654	3.7139	3.31102	1.75642	1.77387	2.17383	1.51549	1.86636	1.82312	1.8923	1.93904	0.724913	0.782079	0.682499	0.680816
Area_Lateral_Occipital_2_L_1	2.54995	2.45016	2.33694	2.76466	1.5976	1.64988	1.68932	1.45399	1.3111	1.15584	1.30325	1.55575	0.679224	0.717131	0.562156	0.682846
Area_Lateral_Occipital_2_L_2	2.67292	2.57199	2.68009	2.789	1.5152	1.56493	1.65177	1.3672	1.726	1.58705	1.63118	1.97556	0.66269	0.733612	0.628755	0.600988
Posterior_InferoTemporal_complex_L_1	2.55178	2.53573	2.47352	2.57555	1.58085	1.60933	1.72275	1.43519	1.23496	1.14993	1.19776	1.37964	0.629376	0.688329	0.544261	0.593658
Posterior_InferoTemporal_complex_L_2	3.06908	3.05013	2.7962	3.16329	1.40614	1.3533	1.71254	1.32518	1.74784	1.6949	1.61585	1.90328	0.600269	0.632753	0.59091	0.558923
Middle_Temporal_Area_L_1	2.36549	2.35766	2.41464	2.37849	1.81363	1.95284	2.07461	1.47503	1.66664	1.70372	1.55723	1.67034	0.665127	0.677094	0.571007	0.695542
Primary_Auditory_Cortex_L_1	1.74517	1.6777	1.64859	1.84249	1.59208	1.62688	1.83598	1.38671	1.27576	1.18705	0.828234	1.56251	0.651314	0.684504	0.670934	0.608158
Primary_Auditory_Cortex_L_2	1.82559	1.86762	1.62507	1.7773	1.54065	1.68642	1.38508	1.39098	1.56854	1.40944	0.920671	1.99527	0.660404	0.707378	0.603228	0.634355
PeriSylvian_Language_Area_L_1	1.39259	1.31334	1.44765	1.45518	1.70546	1.72029	1.62358	1.71643	1.43648	1.39288	1.23444	1.57614	0.73312	0.810089	0.749186	0.623928
PeriSylvian_Language_Area_L_2	1.50868	1.4182	1.46919	1.62016	1.86064	1.91703	1.88041	1.78315	1.51562	1.54737	0.95694	1.69397	0.776316	0.866808	0.832032	0.603237
PeriSylvian_Language_Area_L_3	1.52095	1.42058	1.65545	1.56811	2.13509	2.16871	2.21352	2.07948	1.64015	1.64523	1.06044	1.83207	0.806458	0.933222	0.815991	0.603945
PeriSylvian_Language_Area_L_4	1.64589	1.69601	1.65826	1.55951	1.9171	1.92901	1.95454	1.90209	3.11182	3.11694	3.22286	3.09746	0.668872	0.747178	0.663113	0.56889
Superior_Frontal_Language_Area_L_1	1.84439	1.71692	2.09641	1.881	1.81779	1.85879	1.94822	1.71233	1.50596	1.39124	1.64305	1.61985	0.583687	0.537571	0.752973	0.53282
Superior_Frontal_Language_Area_L_2	1.98016	2.04415	1.95351	1.8841	1.57167	1.5827	1.66866	1.50263	1.41518	1.48159	1.24499	1.44933	0.467884	0.436114	0.570126	0.4573
Superior_Frontal_Language_Area_L_3	2.59332	2.30962	2.69307	2.82647	1.56772	1.56862	1.60044	1.5164	1.41107	1.49515	1.16931	1.45873	0.445112	0.434683	0.443009	0.453679
Superior_Frontal_Language_Area_L_4	2.16421	2.20485	2.44868	1.9369	1.48195	1.49846	1.51809	1.42119	1.34123	1.40421	1.2709	1.33308	0.425432	0.438854	0.416926	0.401099
Superior_Frontal_Language_Area_L_5	1.69931	1.74282	1.68915	1.6212	1.76603	1.77571	1.94508	1.663	1.49981	1.54221	1.56132	1.45718	0.557102	0.562208	0.664123	0.488903
Superior_Frontal_Language_Area_L_6	1.98451	2.04216	1.94225	1.89527	1.65955	1.70422	1.91547	1.44828	1.52768	1.50948	1.65954	1.53696	0.438737	0.43776	0.452881	0.443091
PreCuneus_Visual_Area_L_1	1.49638	1.56728	1.58359	1.37091	1.70503	1.93137	1.43898	1.48779	2.10612	2.34992	1.78291	1.88561	0.74347	0.787358	0.771402	0.687246
PreCuneus_Visual_Area_L_2	1.569	1.56227	1.51101	1.57737	2.04129	2.24451	1.69748	1.89714	1.82449	2.10747	1.47666	1.57068	0.6097	0.688303	0.532628	0.520039
PreCuneus_Visual_Area_L_3	1.59356	1.62238	1.46735	1.57082	2.1875	2.37616	1.92063	2.03756	1.63443	1.7305	1.31669	1.65879	0.577266	0.595766	0.61762	0.523914
Superior_Temporal_Visual_Area_L_1	1.44156	1.41051	1.4017	1.48544	2.04267	2.09339	2.03912	1.92092	1.35135	1.24751	0.936918	1.64076	0.593673	0.576632	0.7557	0.545918
Superior_Temporal_Visual_Area_L_2	1.82121	1.81041	1.74672	1.84685	1.82587	1.86305	1.6856	1.83402	2.336	2.26163	2.46998	2.42532	0.696731	0.770937	0.796045	0.533231
Superior_Temporal_Visual_Area_L_3	1.58852	1.50503	1.45749	1.72851	1.82657	2.06015	1.75406	1.50431	1.54933	1.48469	1.57663	1.66403	0.734543	0.728656	0.841914	0.673847
Superior_Temporal_Visual_Area_L_4	1.73051	1.75037	1.56653	1.64205	1.8668	1.98428	1.69657	1.7803	3.0129	2.71776	3.05982	3.36851	0.80851	0.892259	0.834461	0.663245
Medial_Area_7P_L_1	2.10719	2.12623	2.09971	2.0693	1.94281	2.17821	1.53939	1.78265	1.44714	1.5624	1.33154	1.35797	0.584792	0.679023	0.548	0.421634
Medial_Area_7P_L_2	1.87884	1.95826	1.85452	1.75978	2.06871	2.2193	2.10018	1.8354	1.52007	1.63921	1.38205	1.4465	0.596534	0.665228	0.595352	0.476908
Area_7m_L_1	1.65874	1.74361	1.49536	1.5935	1.87524	1.94295	1.95596	1.74928	1.66529	1.86196	1.43111	1.49848	0.44271	0.479231	0.403194	0.378779
Area_7m_L_2	1.72365	1.9106	1.53607	1.49508	1.61826	1.62066	1.45521	1.6655	1.57624	1.71573	1.33143	1.49872	0.441479	0.486276	0.377188	0.37615
Area_7m_L_3	2.01527	1.99941	1.47499	2.18567	1.65387	1.67972	1.34118	1.71881	1.60521	1.68723	1.3078	1.67956	0.396678	0.399092	0.417531	0.368598
Area_7m_L_4	3.49848	3.5292	2.92963	3.52983	1.89022	2.01738	1.69129	1.77683	2.0014	1.85965	1.62104	2.37625	0.561897	0.596725	0.513502	0.479477
Parieto-Occipital_Sulcus_Area_1_L_1	3.20558	3.13592	2.91575	3.37506	1.98229	2.0732	2.0475	1.83511	1.76627	1.69624	1.52269	2.01437	0.502925	0.528595	0.475093	0.424307
Parieto-Occipital_Sulcus_Area_1_L_2	2.47166	2.57411	2.42671	2.32019	1.89068	2.03614	1.68347	1.77409	1.43495	1.49731	1.35463	1.38982	0.509884	0.5541	0.470497	0.40765
Parieto-Occipital_Sulcus_Area_1_L_3	2.05387	2.15776	1.69676	2.0502	2.11027	2.27002	2.08767	1.88799	1.04717	1.05487	0.891293	1.11036	0.536999	0.57126	0.506856	0.446594
Parieto-Occipital_Sulcus_Area_1_L_4	2.33342	2.39036	2.23718	2.28582	1.98132	2.11247	1.69138	1.89275	1.52207	1.6204	1.29415	1.48204	0.541172	0.587169	0.474619	0.456659
Area_23d_L_1	1.60377	1.52397	1.28156	1.74801	1.96322	2.0602	1.75754	1.94427	1.64453	1.5979	1.54002	1.74061	0.677297	0.724064	0.703908	0.603416
Area_23d_L_2	1.58466	1.57011	1.30205	1.63355	1.83772	2.02632	1.76005	1.58934	1.56301	1.66284	1.29386	1.53877	0.562039	0.565193	0.541353	0.574971
Area_ventral_23_a+b_L_1	1.81156	1.8321	1.29503	1.94939	1.67244	1.75995	1.39164	1.6609	1.48845	1.63872	1.33244	1.3355	0.424172	0.443276	0.423528	0.370771
Area_ventral_23_a+b_L_2	1.82206	1.82316	1.64357	1.83496	1.66503	1.73751	1.46343	1.64473	1.52265	1.7054	1.39906	1.29296	0.414453	0.4214	0.43128	0.37779
Area_dorsal_23_a+b_L_1	1.73328	1.65396	1.32792	1.90846	1.52625	1.57754	1.34372	1.51593	1.54478	1.68389	1.49339	1.37659	0.450875	0.474721	0.356205	0.42719
Area_dorsal_23_a+b_L_2	1.7124	1.71323	1.30764	1.77827	1.56207	1.5885	1.32315	1.60107	1.49415	1.67137	1.31901	1.30139	0.438785	0.468662	0.405538	0.397083
Area_dorsal_23_a+b_L_3	1.72225	1.7709	1.25285	1.77463	1.58446	1.62207	1.37583	1.60521	1.52575	1.72215	1.31167	1.28329	0.406476	0.39723	0.44592	0.396536
Area_31p_ventral_L_1	1.69014	1.69007	1.28668	1.80976	1.60976	1.66481	1.35058	1.60739	1.53243	1.67218	1.41411	1.35738	0.441875	0.470699	0.402343	0.414957
Area_5m_L_1	1.34366	1.37079	1.24539	1.31805	1.56762	1.65459	1.79808	1.25996	1.57983	1.498	1.55118	1.73725	0.587807	0.575202	0.556809	0.619734
Area_5m_L_2	1.32166	1.35695	1.2735	1.26617	1.54981	1.61114	1.85105	1.22146	1.63563	1.61491	1.45702	1.76987	0.642853	0.604846	0.752141	0.639635
Area_5m_ventral_L_1	1.32081	1.35959	1.2625	1.26567	1.40796	1.45336	1.53075	1.21845	1.61264	1.67904	1.46826	1.60696	0.679737	0.70043	0.631274	0.697605
Area_5m_ventral_L_2	1.37726	1.40528	1.30979	1.29829	1.32636	1.33385	1.49561	1.20416	1.65415	1.69502	1.1183	1.83468	0.71247	0.716876	0.633249	0.763061
Area_23c_L_1	1.4478	1.45116	1.43907	1.39227	1.30106	1.3661	1.37753	1.18165	1.4836	1.5966	1.26751	1.41569	0.825932	0.891558	0.698849	0.780511
Area_23c_L_2	1.49601	1.50195	1.32072	1.49982	1.46039	1.5592	1.60119	1.24856	1.46675	1.56183	1.30893	1.40878	0.700438	0.756154	0.743636	0.619529
Area_5L_L_1	1.42902	1.43183	1.53513	1.35794	1.42792	1.46787	1.47637	1.31901	1.82214	1.92434	1.37939	1.88249	0.686886	0.701966	0.737828	0.662601
Area_5L_L_2	1.36671	1.33966	1.4727	1.33389	1.52088	1.54129	1.59923	1.37361	1.39428	1.37946	1.38887	1.44239	0.651527	0.644965	0.707376	0.653018
Area_5L_L_3	1.75939	1.91597	2.11006	1.42954	1.38733	1.42054	1.40284	1.29374	4.24758	4.10625	4.47317	4.33576	0.71494	0.753414	0.754188	0.667243
Dorsal_Area_24d_L_1	1.33077	1.32088	1.27373	1.33407	1.54984	1.58125	1.60451	1.38109	1.52099	1.57754	1.11461	1.62159	0.633614	0.612247	0.647075	0.669276
Dorsal_Area_24d_L_2	1.27927	1.28653	1.22162	1.27145	1.53368	1.63612	1.59909	1.29587	1.65913	1.7219	1.54487	1.64484	0.656132	0.651009	0.669706	0.685914
Dorsal_Area_24d_L_3	1.34364	1.34577	1.27799	1.31657	1.51294	1.55733	1.59037	1.33955	1.75521	1.80155	1.27823	1.91136	0.621305	0.597238	0.532759	0.698306
Dorsal_Area_24d_L_4	1.33341	1.32533	1.27578	1.31544	1.48162	1.48646	1.66205	1.30293	1.47607	1.58039	1.27195	1.44817	0.633892	0.636834	0.623088	0.643837
Dorsal_Area_24d_L_5	1.65848	1.50361	1.85939	1.78488	1.52991	1.65456	1.46491	1.38696	1.76453	1.69703	1.60783	1.91711	0.619072	0.664569	0.673809	0.553182
Ventral_Area_24d_L_1	1.35109	1.39939	1.26019	1.32329	1.40418	1.38418	1.61812	1.29759	1.38973	1.35037	1.46739	1.41051	0.666638	0.696384	0.77291	0.600591
Ventral_Area_24d_L_2	1.37265	1.40294	1.34721	1.31229	1.49942	1.55237	1.48048	1.38509	1.50178	1.57622	1.34657	1.48888	0.662282	0.728614	0.660417	0.591834
Lateral_Area_7A_L_1	1.52327	1.45362	1.65733	1.52955	1.29938	1.34524	1.26405	1.24402	1.37776	1.40552	1.07239	1.49994	0.701391	0.73863	0.710005	0.673208
Lateral_Area_7A_L_2	1.42575	1.31171	1.57939	1.47475	1.35829	1.43234	1.33385	1.24714	1.20998	1.14491	1.01546	1.39802	0.668042	0.704727	0.676663	0.640711
Lateral_Area_7A_L_3	1.5239	1.53804	1.47775	1.52057	1.32279	1.37089	1.35673	1.20836	1.86236	1.96687	1.08737	2.01381	0.674427	0.697459	0.651778	0.675174
Supplementary_and_Cingulate_Eye_Field_L_1	1.31324	1.24458	1.4335	1.33911	1.8575	2.03641	1.65159	1.69274	1.61579	1.51084	1.80732	1.68001	0.581333	0.557793	0.663171	0.562423
Supplementary_and_Cingulate_Eye_Field_L_2	1.48946	1.44779	1.43665	1.56217	1.85729	1.79981	2.04157	1.8644	1.33849	1.41046	1.27934	1.28537	0.600238	0.576804	0.724393	0.568987
Supplementary_and_Cingulate_Eye_Field_L_3	1.18123	1.18718	1.15751	1.18991	1.59579	1.69778	1.67396	1.40506	1.45881	1.43525	1.4382	1.51681	0.604198	0.601853	0.689427	0.583979
Supplementary_and_Cingulate_Eye_Field_L_4	1.636	1.68957	1.272	1.70711	1.82683	1.85989	2.03836	1.68671	1.38953	1.46236	1.22853	1.37293	0.648615	0.711457	0.728493	0.528098
Supplementary_and_Cingulate_Eye_Field_L_5	1.79275	1.91553	1.46054	1.74001	1.77271	1.8528	1.91466	1.60751	1.28057	1.28342	1.22685	1.30909	0.628716	0.659199	0.754666	0.520356
Supplementary_and_Cingulate_Eye_Field_L_6	1.36026	1.30004	1.22593	1.49648	1.73755	1.77557	2.038	1.54069	1.42485	1.44048	1.58668	1.33177	0.681209	0.713032	0.784987	0.608887
Area_6m_anterior_L_1	1.66478	1.64164	1.54464	1.67983	1.66596	1.85633	1.50865	1.44824	2.08254	1.89904	1.90698	2.37961	0.639823	0.673011	0.786755	0.536689
Area_6m_anterior_L_2	1.47392	1.41916	1.4851	1.53792	1.66173	1.82476	1.48712	1.50579	1.47914	1.40408	1.68465	1.50052	0.71351	0.775615	0.801422	0.611112
Area_6m_anterior_L_3	2.26005	2.43958	2.31236	2.05101	1.31786	1.40189	1.31651	1.18582	3.52609	3.51652	3.57922	3.50184	0.663186	0.679554	0.864859	0.545711
Area_6m_anterior_L_4	2.42368	2.35839	2.44836	2.47344	1.87757	2.05863	2.0251	1.52602	1.80958	1.69422	2.00643	1.91624	0.700493	0.77831	0.749503	0.561572
Area_6m_anterior_L_5	3.15667	2.92106	3.138	3.40389	1.8487	2.04473	1.9299	1.48672	1.87598	1.85064	1.95473	1.86694	0.688486	0.752111	0.609769	0.614131
Area_6m_anterior_L_6	1.67222	1.62025	1.7094	1.70065	1.84818	2.02809	1.9385	1.53901	1.51083	1.54044	1.70196	1.41134	0.657657	0.714969	0.563324	0.589182
Medial_Area_7A_L_1	1.5342	1.60693	1.63529	1.37843	1.55939	1.73617	1.618	1.26621	2.08597	2.32564	1.47356	1.98862	0.811102	0.879234	0.788728	0.732608
Medial_Area_7A_L_2	1.85337	1.90293	2.09962	1.62829	1.59476	1.88058	1.16465	1.34273	1.51382	1.63654	1.07917	1.54936	0.777213	0.871633	0.760574	0.621287
Medial_Area_7A_L_3	2.31718	2.41313	2.3829	2.14938	1.633	1.78162	1.29929	1.55202	1.57502	1.55571	1.28163	1.72992	0.689177	0.757512	0.653637	0.597859
Medial_Area_7A_L_4	1.4505	1.57193	1.31556	1.35957	1.40012	1.48931	1.47548	1.2109	2.1552	2.36469	1.62015	2.05395	0.730926	0.715154	0.863735	0.706411
Medial_Area_7A_L_5	1.68612	1.73656	1.59837	1.62835	1.3977	1.50805	1.36608	1.26091	1.53973	1.56445	1.10212	1.71346	0.761381	0.799006	0.766795	0.736433
Medial_Area_7A_L_6	1.82823	1.7944	2.16354	1.70131	1.40594	1.42634	1.61327	1.27553	2.13032	1.96511	1.78184	2.47366	0.744066	0.837751	0.72142	0.624033
Lateral_Area_7P_L_1	2.08758	2.18672	1.82924	2.08265	1.74539	1.87011	1.55487	1.65058	1.64116	1.62582	1.5521	1.7187	0.726281	0.823805	0.753479	0.578693
Lateral_Area_7P_L_2	1.85216	1.91646	1.88959	1.76683	1.48174	1.67919	1.12566	1.35076	1.49328	1.50876	1.18609	1.57027	0.753665	0.892844	0.653708	0.589726
Area_7PC_L_1	1.35902	1.30806	1.53505	1.31462	1.43458	1.47365	1.44666	1.30883	2.21636	1.86079	1.97036	2.73181	0.678162	0.751571	0.643143	0.59613
Area_7PC_L_2	1.34523	1.38739	1.43928	1.26013	1.45671	1.53612	1.49705	1.30236	3.41627	3.34915	3.0615	3.64955	0.698295	0.744207	0.670234	0.64707
Area_7PC_L_3	1.24197	1.11163	1.25186	1.31696	1.43554	1.52533	1.38405	1.29468	1.85473	1.30168	1.21801	2.62892	0.680023	0.702596	0.870288	0.576991
Area_7PC_L_4	1.30959	1.36534	1.36517	1.17448	1.47926	1.54577	1.46521	1.39451	3.03221	2.78145	3.30782	3.24459	0.658354	0.693006	0.625628	0.634941
Area_7PC_L_5	1.3504	1.28804	1.3368	1.40358	1.62855	1.67572	1.53303	1.60928	2.38343	2.11654	1.66076	2.94327	0.694982	0.736903	0.77814	0.591786
Area_Lateral_IntraParietal_ventral_L_1	1.41131	1.36744	1.37915	1.44578	1.65386	1.74093	1.94129	1.36155	1.29409	1.19659	1.0763	1.50635	0.653304	0.673433	0.596165	0.671683
Area_Lateral_IntraParietal_ventral_L_2	1.35973	1.32219	1.29296	1.41533	1.74065	1.68001	2.00881	1.70145	1.29505	1.18365	1.20794	1.48864	0.620525	0.656579	0.40683	0.654968
Ventral_IntraParietal_Complex_L_1	1.83667	1.77133	2.06905	1.76144	1.52232	1.54658	1.68466	1.41587	2.19063	2.08492	1.59089	2.55596	0.712436	0.808335	0.678147	0.596131
Ventral_IntraParietal_Complex_L_2	1.66643	1.67346	1.85214	1.57913	1.68892	1.83258	1.57855	1.55031	1.43618	1.33687	1.10512	1.67024	0.687971	0.814175	0.597691	0.508239
Ventral_IntraParietal_Complex_L_3	1.467	1.33541	1.50561	1.58282	1.8721	2.01225	1.86529	1.69094	1.46142	1.20013	1.07179	1.90461	0.644126	0.764335	0.504068	0.538527
Medial_IntraParietal_Area_L_1	1.75643	1.67827	1.61171	1.91645	1.62152	1.73533	1.59677	1.47159	1.54643	1.50379	1.52056	1.64206	0.670839	0.769475	0.599831	0.565937
Medial_IntraParietal_Area_L_2	1.80225	1.72377	1.63982	1.9754	1.73978	1.72894	1.67627	1.79895	1.51117	1.524	1.44324	1.5481	0.585471	0.666755	0.503908	0.498049
Area_1_L_1	1.3901	1.41223	1.40885	1.33776	1.47158	1.48429	1.5285	1.31709	2.34148	2.14649	1.98272	2.69895	0.608744	0.60746	0.657654	0.598178
Area_1_L_2	1.2745	1.19567	1.3157	1.33293	1.55814	1.55248	1.67606	1.43314	1.48965	1.42763	1.11275	1.73674	0.603674	0.623159	0.607466	0.573752
Area_1_L_3	1.41946	1.5245	1.60316	1.26365	1.59985	1.63769	1.74546	1.41515	3.94287	3.98569	4.03914	3.84138	0.646104	0.678943	0.521419	0.647809
Area_1_L_4	1.26997	1.32108	1.2317	1.23229	1.49157	1.56028	1.61183	1.24941	2.93338	2.86867	2.89705	3.05692	0.625241	0.677776	0.597871	0.575714
Area_1_L_5	1.21133	1.23921	1.28507	1.11872	1.57993	1.6236	1.71194	1.38366	2.25886	2.11125	1.31796	2.73981	0.680303	0.706101	0.661405	0.652582
Area_1_L_6	1.20393	1.19454	1.23449	1.18948	1.42774	1.5001	1.15147	1.39795	2.49208	2.52635	2.29054	2.55825	0.67724	0.707317	0.714189	0.645909
Area_1_L_7	1.37426	1.45309	1.4506	1.25686	1.52489	1.59443	1.72946	1.25562	4.46427	4.11144	4.76595	4.73155	0.691048	0.69912	0.788851	0.635627
Area_1_L_8	1.29694	1.2797	1.40149	1.17545	1.70042	1.7768	1.90253	1.45291	3.78027	2.67897	4.32288	4.53537	0.791063	0.752271	0.920956	0.792813
Area_2_L_1	1.32578	1.29537	1.4316	1.31313	1.45277	1.51095	1.54481	1.24406	1.28638	1.26408	1.19971	1.35757	0.614449	0.583725	0.656632	0.646623
Area_2_L_2	1.22945	1.1637	1.31071	1.26466	1.43458	1.46975	1.57886	1.26323	1.24469	1.19604	1.14926	1.35721	0.578119	0.612256	0.609732	0.53027
Area_2_L_3	1.1654	1.09545	1.16393	1.22115	1.50123	1.57959	1.51136	1.32977	1.43715	1.33588	1.14882	1.6992	0.645957	0.687404	0.718099	0.580872
Area_2_L_4	1.13777	1.11188	1.16471	1.14319	1.52206	1.55936	1.62015	1.37239	1.41952	1.33088	1.26096	1.62075	0.631422	0.675287	0.639434	0.585112
Area_2_L_5	1.10386	1.09057	1.04968	1.11708	1.4577	1.52947	1.43675	1.32027	1.32513	1.23211	1.17797	1.5301	0.662646	0.691363	0.584984	0.668059
Area_3a_L_1	1.2553	1.30135	1.23944	1.18599	1.49952	1.53277	1.66473	1.29371	1.27488	1.16499	1.27286	1.42739	0.642065	0.574105	0.702374	0.688909
Area_3a_L_2	1.17998	1.23217	1.22159	1.09051	1.49277	1.50083	1.66883	1.28751	1.1788	1.09105	1.14644	1.31015	0.694944	0.678996	0.827082	0.637574
Area_3a_L_3	1.1486	1.19762	1.11303	1.08918	1.57303	1.60897	1.94878	1.2621	1.37699	1.29773	1.34984	1.50975	0.753908	0.714719	0.888502	0.739329
Dorsal_area_6_L_1	1.22422	1.22742	1.13297	1.2691	1.46602	1.48883	1.51941	1.37045	1.27649	1.12763	1.22219	1.47912	0.651887	0.682387	0.64143	0.641261
Dorsal_area_6_L_2	1.81868	1.9373	2.05519	1.57897	1.5575	1.60244	1.70296	1.36956	4.10325	3.83409	4.57916	4.23186	0.635483	0.64889	0.658097	0.62522
Dorsal_area_6_L_3	1.35163	1.41247	1.21978	1.32867	1.58413	1.62044	1.74291	1.40288	1.60803	1.54394	1.16007	1.83461	0.648447	0.697341	0.550546	0.641722
Dorsal_area_6_L_4	1.40829	1.44914	1.32325	1.4107	1.5298	1.60986	1.66908	1.28903	2.15554	2.04822	2.12019	2.29604	0.635907	0.617593	0.572447	0.695364
Dorsal_area_6_L_5	1.84053	2.06654	1.91155	1.57504	1.56269	1.53834	1.93428	1.34822	4.89945	5.01386	4.89256	4.69653	0.662162	0.684366	0.538763	0.680469
Area_6mp_L_1	1.40412	1.392	1.28416	1.43736	1.52131	1.58244	1.65827	1.28081	1.77092	1.60941	1.56171	2.06604	0.669239	0.663745	0.669222	0.692448
Area_6mp_L_2	1.23731	1.21678	1.20299	1.27835	1.49819	1.59266	1.67956	1.19011	1.39702	1.36109	1.24355	1.51484	0.633524	0.634518	0.663012	0.642621
Area_6mp_L_3	1.32328	1.31732	1.20489	1.34316	1.57981	1.69925	1.63272	1.29553	1.6279	1.50556	1.37652	1.87835	0.657628	0.632249	0.787663	0.657394
Area_6mp_L_4	1.24274	1.23692	1.18362	1.27373	1.4935	1.54332	1.51371	1.3174	1.24374	1.1707	1.2744	1.33412	0.640976	0.64058	0.68846	0.638669
Ventral_Area_6_L_1	1.53944	1.56364	1.39208	1.51979	1.53304	1.62617	1.33791	1.47767	2.55563	2.20892	2.21058	3.07601	0.633009	0.637464	0.686957	0.626929
Ventral_Area_6_L_2	1.82318	1.69659	1.80703	1.99843	1.47784	1.60777	1.25724	1.37168	3.06977	2.99288	2.93118	3.24887	0.644483	0.706503	0.68235	0.549552
Ventral_Area_6_L_3	1.60692	1.76292	1.72492	1.34006	1.65167	1.62765	2.19253	1.37462	4.55559	4.33991	4.62346	4.70299	0.7199	0.735784	0.757904	0.697215
Area_Posterior_24_prime_L_1	1.44521	1.46821	1.28518	1.41917	1.56246	1.66691	1.22495	1.46547	1.51372	1.71648	1.31362	1.29615	0.599788	0.643539	0.591982	0.563135
Area_Posterior_24_prime_L_2	1.55463	1.51389	1.44394	1.5753	1.37567	1.37578	1.34485	1.37595	1.30944	1.40554	1.31154	1.18273	0.644718	0.689837	0.663412	0.603798
Area_33_prime_L_1	1.71923	1.72438	1.61623	1.61339	1.70798	1.72469	1.88665	1.58555	1.78012	1.85244	1.60605	1.51807	0.70836	0.721208	0.79154	0.662818
Anterior_24_prime_L_1	1.85979	1.91929	1.68145	1.78554	1.70864	1.74857	1.64148	1.687	1.36499	1.39832	1.51644	1.22513	0.692076	0.755072	0.651442	0.647724
Anterior_24_prime_L_2	1.94711	2.03768	1.55824	1.93322	1.72234	1.66966	1.9438	1.69374	1.47401	1.47367	1.37984	1.39016	0.664113	0.741691	0.676482	0.56615
Area_p32_prime_L_1	1.65436	1.69112	1.39012	1.73097	1.74587	1.82178	1.73906	1.65678	1.36264	1.3386	1.24479	1.45207	0.657983	0.694198	0.726644	0.595159
Area_p32_prime_L_2	1.94677	2.05003	1.66296	1.92249	1.7665	1.75784	1.75359	1.79534	1.23682	1.18519	1.29745	1.27583	0.674557	0.7027	0.709502	0.628935
Area_a24_L_1	2.46881	2.54995	2.18218	2.48263	1.81995	1.80967	2.06263	1.73424	1.80555	1.91186	1.61794	1.7487	0.641523	0.627929	0.654337	0.662884
Area_a24_L_2	2.57281	2.54224	2.47685	2.65169	1.78856	1.72347	1.93027	1.81864	1.88675	2.02	1.82044	1.77035	0.64277	0.634712	0.710332	0.632647
Area_a24_L_3	2.90288	2.88867	2.52913	3.1085	1.80288	1.95141	1.67806	1.66367	2.19447	2.24332	2.01292	2.18812	0.628268	0.651676	0.625295	0.595475
Area_dorsal_32_L_1	2.30682	2.46114	1.88697	2.26719	1.59039	1.69245	1.38353	1.514	1.37381	1.40469	1.4215	1.33299	0.440064	0.429862	0.488032	0.439864
Area_dorsal_32_L_2	2.4334	2.60362	1.99304	2.36096	1.63211	1.71314	1.4076	1.58637	1.55872	1.68764	1.47968	1.46165	0.476846	0.497539	0.50603	0.434643
Area_dorsal_32_L_3	2.25168	2.34828	1.94799	2.24133	1.7592	1.85255	1.77711	1.63083	1.47495	1.55278	1.46907	1.40188	0.623742	0.674052	0.482076	0.608484
Area_8BM_L_1	2.03751	2.17829	1.69808	1.95677	1.6949	1.84787	1.66216	1.4798	1.2336	1.29652	1.11828	1.21376	0.517938	0.534992	0.461717	0.517288
Area_8BM_L_2	2.16383	2.33557	1.9562	1.99146	1.5917	1.72809	1.39807	1.47381	1.3244	1.3074	1.27535	1.40809	0.447966	0.484359	0.405278	0.397232
Area_8BM_L_3	2.22729	2.41645	1.82786	2.11837	1.48893	1.55816	1.35069	1.4036	1.33641	1.39865	1.24911	1.32806	0.413498	0.411655	0.461415	0.386803
Area_8BM_L_4	2.03901	2.17998	1.70884	1.95937	1.66642	1.79765	1.57276	1.51846	1.28946	1.26724	1.3734	1.281	0.512721	0.567524	0.514118	0.413092
Area_p32_L_1	2.80383	2.94274	2.37079	2.79039	1.82388	1.88947	1.87276	1.72926	1.88234	1.92224	1.64531	1.96836	0.641851	0.656781	0.665051	0.619302
Area_10r_L_1	3.06762	3.19143	2.74646	3.01506	1.7366	1.7972	1.68398	1.67071	2.02928	2.17661	1.85559	1.97254	0.570567	0.633147	0.543856	0.47221
Area_10r_L_2	3.29119	3.39432	3.19453	3.18255	1.78456	1.81819	1.94371	1.67219	2.1776	2.33917	2.15247	2.03971	0.721078	0.820673	0.614398	0.593155
Area_47m_L_1	3.20643	3.11702	2.9937	3.29857	1.61927	1.6967	1.67908	1.46877	1.78532	1.84284	2.00649	1.63601	0.521975	0.464322	0.596967	0.528921
Area_47m_L_2	3.56172	3.35302	3.42609	3.89764	1.60405	1.72988	1.52918	1.44401	2.31849	2.22234	2.50738	2.3177	0.504793	0.498493	0.496049	0.502522
Area_8Av_L_1	2.0507	2.00899	1.99575	2.11507	1.54637	1.55709	1.52415	1.53227	1.42677	1.46746	1.35736	1.40097	0.519208	0.561482	0.491424	0.443628
Area_8Av_L_2	2.0301	1.87069	2.14323	2.18101	1.7152	1.82889	1.59969	1.61694	1.6833	1.61135	2.02049	1.61467	0.472546	0.4937	0.397644	0.484964
Area_8Av_L_3	2.7748	2.7466	2.65633	2.87363	1.74487	1.83296	1.61394	1.68009	1.47141	1.43951	1.39239	1.57766	0.527911	0.563393	0.457011	0.510092
Area_8Av_L_4	2.60523	2.40343	2.79243	2.78258	1.53363	1.56768	1.55438	1.46312	1.64249	1.60987	1.87435	1.55882	0.416915	0.407097	0.370149	0.428877
Area_8Av_L_5	2.37493	2.25602	2.86797	2.25969	1.56723	1.64357	1.4594	1.50322	1.51436	1.51062	1.54458	1.52503	0.49263	0.542164	0.443673	0.423688
Area_8Av_L_6	1.91602	1.95054	1.75571	1.94569	1.58754	1.49803	1.84961	1.58266	1.39925	1.36382	1.6837	1.2656	0.407122	0.409603	0.390217	0.414076
Area_8Av_L_7	2.29897	2.25471	2.13866	2.41604	1.5041	1.51065	1.67665	1.39515	1.34799	1.31707	1.49028	1.31279	0.403366	0.402189	0.390845	0.404779
Area_8Ad_L_1	2.48362	2.83712	1.97509	2.13472	1.49179	1.53301	1.48567	1.40552	1.37119	1.39461	1.35049	1.39469	0.456468	0.492905	0.438314	0.390699
Area_8Ad_L_2	2.18634	2.2897	2.02271	2.09889	1.71567	1.78995	1.6112	1.65574	1.26007	1.322	1.197	1.24192	0.608531	0.649179	0.659861	0.516177
Area_8Ad_L_3	2.04197	2.05681	2.0451	2.01174	1.60873	1.68263	1.51001	1.55772	1.44591	1.45632	1.37226	1.4993	0.49384	0.528204	0.507224	0.40967
Area_8Ad_L_4	2.19227	2.22923	2.1423	2.16308	1.58129	1.63555	1.50722	1.53513	1.36327	1.33568	1.37593	1.43227	0.480402	0.50116	0.513253	0.408163
Area_8Ad_L_5	2.04505	1.99134	2.08143	2.10473	1.71807	1.79194	1.71129	1.63097	1.38006	1.38274	1.34174	1.41517	0.542562	0.603962	0.534487	0.439151
Area_9_Middle_L_1	2.64233	2.59245	2.83545	2.62933	1.53283	1.5444	1.46193	1.54037	1.4934	1.52381	1.45417	1.52488	0.444488	0.443917	0.482241	0.428053
Area_9_Middle_L_2	2.58941	2.75137	2.15503	2.53145	1.57509	1.68454	1.51744	1.43058	1.67934	1.84195	1.41266	1.62079	0.516336	0.582797	0.501962	0.429395
Area_9_Middle_L_3	2.66671	2.7424	2.14591	2.77994	1.63711	1.70929	1.47793	1.59393	1.76997	1.91267	1.30591	1.79567	0.520347	0.488919	0.601692	0.532817
Area_9_Middle_L_4	2.74312	2.63622	2.186	3.09967	1.53148	1.52504	1.50263	1.54669	1.58067	1.63986	1.26062	1.62288	0.452628	0.466559	0.459819	0.422675
Area_9_Middle_L_5	2.50417	2.71752	2.05888	2.36325	1.60162	1.64129	1.55759	1.56236	1.49451	1.68512	1.17721	1.41077	0.526284	0.566763	0.530862	0.459265
Area_9_Middle_L_6	2.64189	2.87214	2.16366	2.48457	1.52065	1.5514	1.50922	1.48784	1.68224	1.89807	1.30548	1.59626	0.486624	0.503778	0.512157	0.454369
Area_9_Middle_L_7	2.53331	2.66861	2.07542	2.5258	1.64491	1.7325	1.41928	1.60033	1.57985	1.68358	1.41201	1.5564	0.547519	0.56387	0.45152	0.569753
Area_9_Middle_L_8	2.50114	2.49486	2.09053	2.67762	1.85498	1.89274	1.81328	1.81024	1.85591	2.0126	1.45826	1.8359	0.620193	0.638345	0.64453	0.599131
Area_8B_Lateral_L_1	3.19095	2.52422	3.90226	3.59151	1.45646	1.48842	1.51937	1.36803	1.38334	1.39038	1.4974	1.34362	0.406559	0.408484	0.402709	0.402032
Area_8B_Lateral_L_2	2.64718	2.33714	3.25686	2.73467	1.49955	1.50466	1.44317	1.50648	1.40351	1.4044	1.48096	1.40939	0.41786	0.415054	0.378846	0.436527
Area_8B_Lateral_L_3	2.18766	2.33201	2.00854	2.05107	1.47398	1.52795	1.40148	1.41307	1.28656	1.30964	1.28873	1.30695	0.391081	0.378481	0.387192	0.417314
Area_8B_Lateral_L_4	2.15126	2.25889	1.96325	2.06396	1.52402	1.50956	1.55279	1.46283	1.34818	1.34137	1.17527	1.46714	0.382273	0.386376	0.37881	0.371756
Area_9_Posterior_L_1	2.33263	2.53114	1.979	2.18603	1.51013	1.5244	1.49111	1.45161	1.35484	1.42175	1.29448	1.34547	0.442162	0.420578	0.481259	0.445571
Area_9_Posterior_L_2	2.40586	2.53266	2.10337	2.35217	1.61046	1.65892	1.56999	1.51409	1.37556	1.44718	1.28201	1.35128	0.426086	0.412686	0.476167	0.431287
Area_9_Posterior_L_3	2.31244	2.44039	2.14132	2.1975	1.69027	1.73474	1.69655	1.60274	1.367	1.42584	1.14392	1.39445	0.628782	0.683262	0.640077	0.530189
Area_10d_L_1	2.7505	3.03727	2.16696	2.52521	1.55661	1.69264	1.41688	1.43018	1.67265	1.93559	1.28833	1.52903	0.478355	0.509398	0.483257	0.428051
Area_10d_L_2	2.86785	3.10172	2.31962	2.72464	1.57822	1.72918	1.43995	1.41425	1.84641	2.01184	1.51018	1.82196	0.512861	0.536091	0.553572	0.461094
Area_10d_L_3	2.85564	3.0385	2.41957	2.76172	1.65023	1.72379	1.60143	1.56948	1.80691	1.88855	1.56127	1.85653	0.584691	0.622094	0.640998	0.498742
Area_10d_L_4	3.55685	3.23653	4.21899	3.65995	1.55818	1.60983	1.54136	1.50292	2.11438	2.0957	2.52535	1.99939	0.493417	0.50035	0.468293	0.463409
Area_10d_L_5	3.06406	3.23645	2.60211	2.98815	1.57073	1.73224	1.41738	1.41474	1.85557	1.94892	1.5757	1.90797	0.497352	0.516417	0.505331	0.447396
Area_10d_L_6	2.75043	2.95101	2.50569	2.51151	1.55582	1.64499	1.41128	1.50301	1.60781	1.88464	1.37304	1.36157	0.555261	0.607586	0.448582	0.453854
Area_8C_L_1	1.69791	1.63257	1.54553	1.86195	1.72593	1.7762	1.81182	1.61132	1.25583	1.26762	1.20829	1.22671	0.5746	0.607919	0.637871	0.490232
Area_8C_L_2	2.37366	2.30012	2.60665	2.344	1.80472	1.92504	1.56305	1.71313	1.37231	1.27827	1.63734	1.36873	0.569165	0.638236	0.495981	0.474712
Area_8C_L_3	1.79808	1.74275	1.79601	1.8708	1.87328	1.92301	1.97746	1.75975	1.22135	1.21755	1.3378	1.1962	0.604288	0.602776	0.700325	0.538975
Area_8C_L_4	2.16328	2.14422	2.16689	2.17693	1.6711	1.7741	1.56881	1.49505	1.32243	1.31408	1.49946	1.27569	0.513919	0.51385	0.554203	0.49877
Area_8C_L_5	1.86158	1.83249	1.45778	2.04773	1.71465	1.74948	1.6799	1.69026	1.67756	1.61472	1.29666	1.88754	0.553104	0.593711	0.550695	0.495037
Area_8C_L_6	3.37039	3.3564	3.18502	3.44668	1.57278	1.63316	1.62373	1.44589	2.05583	2.0137	1.99274	2.11669	0.41548	0.422537	0.405798	0.416588
Area_44_L_1	1.84043	1.83955	1.76891	1.86005	1.63224	1.73459	1.52598	1.52439	1.34355	1.36527	1.37146	1.33135	0.517196	0.508137	0.578078	0.509706
Area_44_L_2	1.581	1.65052	1.31726	1.58143	1.74916	1.98518	1.29015	1.57237	1.22626	1.31362	0.823597	1.27531	0.592608	0.602057	0.77696	0.491608
Area_44_L_3	2.34906	2.42572	2.35711	2.22963	1.69713	1.8596	1.24103	1.65544	1.54731	1.551	1.61178	1.54957	0.559441	0.51335	0.703523	0.535847
Area_44_L_4	2.02722	2.05515	2.09908	1.88964	1.7432	1.91276	1.62827	1.54744	1.66887	1.64818	1.65278	1.71666	0.602116	0.600395	0.697235	0.57265
Area_45_L_1	2.62017	2.69638	2.39397	2.58266	1.66768	1.7673	1.43281	1.62399	1.51159	1.61007	1.70719	1.30887	0.617207	0.641003	0.709073	0.510847
Area_45_L_2	2.81456	2.98414	2.57281	2.61856	1.60985	1.68217	1.52964	1.55537	1.58896	1.72988	1.75043	1.32986	0.500217	0.479361	0.562945	0.471758
Area_45_L_3	2.31992	2.40614	2.31152	2.15795	1.66923	1.69543	1.53743	1.68023	1.39336	1.49378	1.40633	1.26712	0.518949	0.505735	0.488038	0.542559
Area_45_L_4	3.88747	3.79351	4.03096	3.96254	1.60208	1.67168	1.6703	1.46475	2.29724	2.51157	2.15683	2.09546	0.495087	0.453399	0.613767	0.429624
Area_45_L_5	5.06605	4.81108	4.85209	5.48357	1.5651	1.53329	1.28286	1.71491	2.16262	2.34356	2.15829	2.03615	0.557489	0.570784	0.528297	0.552297
Area_45_L_6	4.23108	3.98533	4.41705	4.45945	1.65841	1.66985	1.60476	1.67361	1.51828	1.6103	1.58766	1.41377	0.547738	0.600427	0.481645	0.508202
Area_47l_(47_lateral)_L_1	3.01705	3.00789	2.60951	3.16781	1.49101	1.40005	1.59521	1.54648	1.84114	1.85963	2.02603	1.73899	0.52442	0.539485	0.471076	0.530188
Area_47l_(47_lateral)_L_2	3.84884	3.63963	3.24757	4.34992	1.49357	1.53417	1.56988	1.33931	2.64722	2.51033	2.53185	2.83535	0.485274	0.503086	0.512937	0.429831
Area_47l_(47_lateral)_L_3	3.44634	3.53223	2.86776	3.50348	1.51721	1.51263	1.3735	1.5613	2.1353	2.30039	1.97793	1.98803	0.436841	0.465864	0.431044	0.398946
Area_47l_(47_lateral)_L_4	3.20447	3.26579	3.08089	3.10056	1.52645	1.542	1.45364	1.53404	2.07324	2.26289	2.20735	1.7178	0.44802	0.463471	0.445104	0.430201
Area_anterior_47r_L_1	3.91046	3.65121	3.5874	4.37618	1.61016	1.59791	1.50833	1.63085	2.42028	2.26437	2.38777	2.55933	0.460234	0.447641	0.480159	0.48236
Area_anterior_47r_L_2	3.27653	3.32692	3.17647	3.15071	1.77417	1.81368	1.68663	1.7295	1.82985	1.92641	1.90118	1.64777	0.591232	0.587156	0.776935	0.493341
Area_anterior_47r_L_3	4.06103	3.84679	4.73622	4.05612	1.75988	1.80815	1.75185	1.64987	2.62859	2.46153	3.25205	2.56209	0.617201	0.670454	0.649967	0.507934
Area_anterior_47r_L_4	3.04587	3.12437	3.06395	2.88927	1.53888	1.54617	1.3553	1.56586	1.9408	2.0686	1.96496	1.75417	0.441226	0.447929	0.357516	0.452388
Area_anterior_47r_L_5	3.34315	3.47702	3.31689	3.04698	1.65749	1.7142	1.4725	1.59449	1.98842	2.16203	2.07878	1.6892	0.431741	0.461147	0.36147	0.418509
Area_anterior_47r_L_6	3.27738	3.31837	3.11777	3.2276	1.57525	1.54896	1.56882	1.5593	1.80516	1.81591	2.08124	1.64498	0.470676	0.464913	0.514829	0.45235
Area_anterior_47r_L_7	3.82374	3.66745	2.98779	4.30306	1.58658	1.65164	1.42903	1.53197	2.32017	2.2926	2.24925	2.22879	0.442236	0.452636	0.375041	0.457008
Rostral_Area_6_L_1	1.32585	1.33586	1.07365	1.41686	1.42131	1.5056	1.22804	1.36629	1.22114	1.27547	1.03746	1.23587	0.670668	0.743438	0.723672	0.530544
Rostral_Area_6_L_2	1.14229	1.13491	0.993963	1.21466	1.67794	1.72881	1.48176	1.70029	1.18763	1.21632	1.05769	1.21297	0.651369	0.704466	0.68025	0.560071
Rostral_Area_6_L_3	1.20921	1.17299	0.941724	1.35261	1.75704	1.74791	1.54161	1.84958	1.33881	1.18496	1.42911	1.45379	0.668683	0.740979	0.6991	0.55398
Rostral_Area_6_L_4	1.26874	1.24575	1.11157	1.35564	1.50303	1.48024	1.31061	1.60226	1.70185	1.39178	1.55565	2.0979	0.649784	0.713822	0.665683	0.558443
Rostral_Area_6_L_5	1.16785	1.14734	1.1174	1.20507	1.39527	1.57869	0.954653	1.30199	1.47337	1.3914	1.36909	1.63596	0.683689	0.717511	0.767232	0.603556
Area_IFJa_L_1	1.71864	1.60445	1.74893	1.85473	1.78896	1.83078	1.98122	1.62313	1.09825	1.19218	0.870189	1.06555	0.633327	0.681626	0.527472	0.598826
Area_IFJa_L_2	1.59764	1.62655	1.44436	1.62055	1.65403	1.78409	1.50898	1.54168	1.0934	1.09399	0.841458	1.21465	0.600674	0.63408	0.68189	0.511134
Area_IFJp_L_1	1.41012	1.36538	1.24226	1.54777	1.71367	1.78859	1.67133	1.63491	1.14723	1.17011	1.00974	1.17151	0.730344	0.800463	0.754679	0.59542
Area_IFSp_L_1	2.21786	2.25747	2.24199	2.12235	1.62943	1.68332	1.68032	1.51767	1.31141	1.35909	1.36384	1.24889	0.578866	0.596279	0.600005	0.54683
Area_IFSp_L_2	2.66346	2.85906	2.64266	2.33042	1.76106	1.75681	1.88182	1.64986	1.61146	1.78767	1.74225	1.38121	0.522889	0.464623	0.618351	0.527912
Area_IFSa_L_1	2.7723	2.89001	2.59924	2.65515	1.77266	1.82138	1.59717	1.78357	1.62415	1.77291	1.5246	1.52566	0.724182	0.744937	0.831321	0.63635
Area_IFSa_L_2	2.65849	2.77846	2.54318	2.51812	1.78751	1.8769	1.91846	1.58587	1.57226	1.67609	1.66978	1.45822	0.573382	0.553842	0.688979	0.54488
Area_IFSa_L_3	2.69672	2.8758	2.49154	2.49085	1.71169	1.88882	1.50111	1.55577	1.46297	1.66755	1.43649	1.25217	0.603177	0.595144	0.765959	0.515983
Area_posterior_9-46v_L_1	2.5916	2.66624	2.68885	2.41456	1.76817	1.71694	1.77746	1.81435	1.40891	1.5043	1.51019	1.27632	0.64679	0.680481	0.680193	0.571778
Area_posterior_9-46v_L_2	2.5584	2.46031	2.80729	2.55079	1.89477	2.02613	1.84486	1.69638	1.46855	1.38225	1.79273	1.42823	0.606448	0.645323	0.646748	0.529242
Area_posterior_9-46v_L_3	2.83067	2.95135	2.63935	2.72566	1.81151	1.80435	1.89337	1.75209	1.41308	1.43813	1.55367	1.36587	0.706396	0.717379	0.764474	0.65625
Area_posterior_9-46v_L_4	3.65385	3.36637	3.84898	3.91866	1.74421	1.82192	1.59867	1.6663	1.42673	1.44549	1.55858	1.39132	0.580609	0.58571	0.584321	0.574752
Area_posterior_9-46v_L_5	3.07319	3.08561	2.60885	3.2317	1.67309	1.78404	1.5201	1.53161	1.61122	1.73576	1.38068	1.54908	0.504703	0.490533	0.510922	0.526165
Area_posterior_9-46v_L_6	3.07753	3.15421	2.51874	3.16463	1.7381	1.78907	1.75973	1.66037	1.65536	1.8553	1.61954	1.4611	0.646106	0.702555	0.603286	0.569406
Area_46_L_1	2.26887	2.27986	2.09394	2.34333	2.15581	2.25066	2.24225	2.0032	1.39856	1.37614	1.29266	1.48263	0.805716	0.909887	0.826322	0.65005
Area_46_L_2	3.4567	3.33558	4.09567	3.28253	2.129	2.19124	2.27866	1.97193	1.45657	1.38201	1.38639	1.55816	0.760046	0.814684	0.814721	0.68863
Area_46_L_3	2.58897	2.73066	2.48336	2.41648	2.10749	2.18892	2.06737	2.03536	1.48994	1.52388	1.51911	1.48434	0.752605	0.801982	0.71872	0.726231
Area_46_L_4	2.65343	2.74627	2.38614	2.66545	1.77859	1.81668	1.84337	1.69893	1.54134	1.47657	1.59185	1.62567	0.767057	0.814682	0.750082	0.718765
Area_46_L_5	2.69687	2.90948	2.56092	2.41889	2.09648	2.16685	2.05221	2.0295	1.62356	1.67198	1.72263	1.58858	0.729332	0.797793	0.684936	0.666585
Area_46_L_6	2.80508	2.96131	2.69371	2.61795	1.87266	1.89416	1.93927	1.81699	1.5911	1.5855	1.87434	1.52461	0.72409	0.733984	0.76152	0.713335
Area_46_L_7	2.82724	3.04929	2.58509	2.5932	1.8348	1.86073	1.8466	1.79987	1.50449	1.58727	1.68625	1.38246	0.712451	0.724381	0.80008	0.669321
Area_anterior_9-46v_L_1	2.85919	2.96296	2.71359	2.74986	1.71647	1.70236	1.98652	1.59692	1.83427	2.00434	1.77861	1.69365	0.573272	0.582263	0.648407	0.544573
Area_anterior_9-46v_L_2	2.99197	3.03889	2.54525	3.1242	1.80367	1.87755	1.96682	1.63476	1.6887	1.75593	1.44339	1.73138	0.641713	0.706664	0.666419	0.535541
Area_anterior_9-46v_L_3	2.74523	2.81498	2.57783	2.73143	1.93326	1.93335	2.01156	1.90192	1.57814	1.59533	1.63165	1.56803	0.664196	0.672793	0.726236	0.627523
Area_anterior_9-46v_L_4	2.80739	2.87612	2.59697	2.79558	1.76363	1.8329	1.55097	1.77752	1.69652	1.84653	1.43741	1.65463	0.673247	0.745497	0.684597	0.550503
Area_anterior_9-46v_L_5	4.82175	3.79657	4.72846	5.83135	1.58432	1.6026	1.38265	1.62621	2.47686	2.31732	2.65453	2.49448	0.544413	0.61493	0.49884	0.462492
Area_9-46d_L_1	2.54434	2.54607	2.4701	2.5709	2.00388	2.10061	2.12925	1.8294	1.5326	1.60016	1.53617	1.47734	0.8021	0.87217	0.748334	0.746243
Area_9-46d_L_2	2.35089	2.41542	2.18807	2.33713	2.07101	2.15056	2.16339	1.93935	1.42637	1.41307	1.295	1.52538	0.868311	0.963312	0.791031	0.763703
Area_9-46d_L_3	2.43452	2.43982	2.3025	2.49211	1.90137	1.98338	2.18699	1.63523	1.5018	1.49365	1.50817	1.52646	0.782544	0.871197	0.742954	0.67975
Area_9-46d_L_4	2.69069	2.73847	2.6785	2.61638	1.85695	1.95973	1.91175	1.70602	1.72307	1.81723	1.76836	1.63195	0.695903	0.739221	0.792814	0.590642
Area_9-46d_L_5	2.70758	2.59016	2.51525	2.95985	1.85338	1.88051	2.10139	1.69506	1.57565	1.55053	1.68591	1.57802	0.746416	0.746972	0.857129	0.710833
Area_9-46d_L_6	4.78378	4.60479	3.91988	5.26944	1.88245	2.003	1.89375	1.69921	2.04313	2.16488	1.98717	1.88075	0.700638	0.741539	0.711572	0.640526
Area_9_anterior_L_1	2.56493	2.76802	2.13962	2.43624	1.52268	1.5721	1.5766	1.43016	1.59135	1.77357	1.24247	1.53079	0.411785	0.415366	0.415967	0.407751
Area_9_anterior_L_2	2.63432	2.83228	2.32428	2.45939	1.5985	1.62381	1.67974	1.51153	1.65065	1.84332	1.31698	1.57242	0.477527	0.460439	0.560794	0.468655
Area_9_anterior_L_3	2.54173	2.68835	2.32073	2.40747	1.64425	1.74042	1.44767	1.57782	1.48872	1.65811	1.30913	1.38322	0.564752	0.562915	0.699575	0.512192
Area_9_anterior_L_4	3.57067	3.63834	4.77414	2.55657	1.70653	1.75069	1.85751	1.57369	2.0071	2.28307	2.49768	1.46442	0.600043	0.551525	0.701151	0.596932
Area_9_anterior_L_5	2.63497	2.7562	2.52311	2.49218	1.74322	1.89642	1.62368	1.56762	1.58112	1.64448	1.62084	1.52058	0.750975	0.802282	0.811479	0.668238
Area_9_anterior_L_6	2.93057	2.87007	2.65014	3.11619	1.76728	1.80231	2.06553	1.58034	1.76698	1.90215	1.49373	1.72954	0.643552	0.653034	0.704365	0.597124
Area_9_anterior_L_7	3.47423	3.39038	4.19167	3.22306	1.87264	1.99398	1.96678	1.66771	1.58949	1.58256	1.68111	1.60504	0.728675	0.769228	0.699899	0.699522
Area_10v_L_1	3.58846	3.64834	3.23043	3.67392	1.96269	2.04572	2.17606	1.68715	2.59102	2.8282	2.27056	2.46627	0.757886	0.804204	0.816647	0.67512
Area_10v_L_2	3.30188	3.54942	2.78502	3.12778	1.6859	1.77468	1.58017	1.59212	2.16857	2.41125	1.84035	2.06841	0.544428	0.555876	0.508287	0.542651
Area_10v_L_3	3.55486	3.58004	3.36366	3.62117	1.82974	1.84983	1.79141	1.81327	2.30238	2.39787	2.19554	2.28898	0.690439	0.592183	0.633825	0.64671
Area_10v_L_4	3.7193	3.64638	3.52486	3.96088	1.99102	2.17493	2.02511	1.71619	2.4665	2.44732	2.20399	2.62719	0.632284	0.63309	0.780338	0.565179
Area_10v_L_5	6.72717	6.90849	6.70443	6.15707	1.79316	1.99863	1.62409	1.55977	5.66747	6.41526	5.56361	4.59273	0.690619	0.711399	0.632563	0.702745
Area_anterior_10p_L_1	3.16206	3.22604	3.01232	3.13293	1.72446	1.7404	1.81241	1.66593	1.84737	1.78852	1.6829	2.00992	0.591047	0.606292	0.698178	0.522844
Area_anterior_10p_L_2	3.13274	3.18388	3.08547	3.08259	1.68337	1.67291	1.68946	1.66684	1.89964	1.89976	1.66707	1.99449	0.529839	0.55877	0.535901	0.484363
Polar_10p_L_1	3.89495	4.03847	3.71636	3.7344	1.90171	2.00531	2.02722	1.69784	2.38834	2.74062	1.9782	2.17198	0.644244	0.605618	0.790862	0.65257
Polar_10p_L_2	3.41897	3.58119	2.97554	3.33944	1.78112	1.83235	1.81692	1.71136	1.99056	2.08082	1.74377	2.05561	0.524404	0.500546	0.606474	0.538908
Polar_10p_L_3	3.85765	3.96485	3.63821	3.74637	1.84583	2.06492	1.87616	1.47368	2.11956	2.25637	2.13304	2.02413	0.648461	0.665841	0.573546	0.660132
Area_11l_L_1	3.62379	3.58322	3.33262	3.72706	1.65865	1.84659	1.60936	1.40588	2.00624	1.98147	2.08016	2.0538	0.625679	0.643931	0.663331	0.584517
Area_11l_L_2	3.56038	3.66621	3.20248	3.47878	1.87781	1.99236	2.10652	1.57011	1.89377	1.76648	1.9325	2.06299	0.69621	0.753612	0.845038	0.537999
Area_11l_L_3	3.35685	3.17983	3.25568	3.51322	1.76531	1.89948	1.61957	1.63404	1.84146	1.72095	2.1435	1.86024	0.704631	0.70909	0.845688	0.635234
Area_11l_L_4	3.53498	3.66748	3.29948	3.34683	1.9382	2.04048	2.07655	1.72938	1.98343	2.12984	1.69664	1.92208	0.678634	0.732465	0.827935	0.536165
Area_11l_L_5	3.36954	3.41672	3.19477	3.29697	1.89761	1.93403	1.87904	1.86629	1.77198	1.67373	2.00576	1.80674	0.768281	0.801169	0.841475	0.672555
Area_11l_L_6	3.17171	3.15212	3.00726	3.15024	1.74811	1.83179	1.68175	1.65868	1.67958	1.69584	1.87091	1.58482	0.704835	0.698523	0.872032	0.638362
Area_13l_L_1	3.74117	3.51902	3.31642	4.15588	1.69863	1.8588	1.65504	1.46256	2.26988	2.03273	2.18398	2.57825	0.55539	0.614038	0.553981	0.452996
Area_13l_L_2	3.45937	3.48074	2.9153	3.54721	1.78649	1.89649	1.80289	1.59957	1.97787	2.0326	1.99155	1.96372	0.563355	0.571817	0.510519	0.565503
Area_13l_L_3	3.2845	3.172	2.94758	3.45796	1.69242	1.79236	1.84846	1.44226	1.67414	1.63014	1.85896	1.66642	0.494481	0.545143	0.460494	0.419644
Area_13l_L_4	3.44996	3.37532	2.92653	3.66036	1.6994	1.81367	1.58846	1.55463	1.96014	1.94003	2.02457	1.97394	0.457202	0.438065	0.486613	0.465138
Orbital_Frontal_Complex_L_1	3.56962	3.5599	3.26934	3.71664	1.82153	1.98583	1.91967	1.50159	2.44243	2.5419	2.35295	2.40639	0.529873	0.532767	0.551261	0.50268
Orbital_Frontal_Complex_L_2	3.82689	3.80427	3.62709	3.93881	1.97293	2.07646	2.26398	1.67469	2.22007	2.23656	2.2007	2.26669	0.747702	0.852651	0.59147	0.679329
Orbital_Frontal_Complex_L_3	3.73277	3.62615	3.46938	3.92544	1.86588	1.86134	1.96464	1.79472	2.24775	2.2402	2.33742	2.2681	0.638931	0.711051	0.703429	0.487616
Orbital_Frontal_Complex_L_4	3.70594	3.72671	3.26447	3.81249	1.86683	1.93603	1.96482	1.71319	2.4729	2.37326	2.41611	2.35169	0.790465	0.821829	0.707194	0.796909
Area_47s_L_1	4.3836	4.09583	3.77577	5.00097	1.72525	1.78579	1.74636	1.64137	3.36972	3.35335	3.14327	3.47973	0.522547	0.475331	0.604716	0.541638
Area_47s_L_2	3.38975	3.31258	2.96708	3.59996	1.65761	1.69958	1.71719	1.58653	2.0902	2.00999	2.12871	2.18385	0.523951	0.523167	0.537001	0.531194
Area_47s_L_3	3.45169	3.46462	3.05109	3.42994	1.66319	1.77764	1.57803	1.52409	2.21943	2.38926	2.26948	2.00207	0.478707	0.498829	0.483498	0.437232
Area_Lateral_IntraParietal_dorsal_L_1	1.43361	1.39602	1.38696	1.47815	1.69581	1.73893	1.65003	1.65472	1.28271	1.13734	1.19584	1.50993	0.636823	0.696486	0.617458	0.549168
Area_6_anterior_L_1	1.24777	1.27016	1.11908	1.27555	1.33001	1.39241	1.27829	1.23948	1.23159	1.13116	1.19923	1.37507	0.627748	0.673449	0.620152	0.583824
Area_6_anterior_L_2	1.44349	1.41564	1.40086	1.49548	1.77774	1.93427	2.10222	1.34147	1.3411	1.3504	1.41414	1.30859	0.686685	0.713605	0.731557	0.640177
Area_6_anterior_L_3	1.70686	1.64667	1.68347	1.80165	1.95756	2.07895	1.86417	1.79359	1.55076	1.54724	1.69366	1.49376	0.683134	0.721376	0.62985	0.624996
Area_6_anterior_L_4	1.35763	1.42773	1.33517	1.27542	1.40467	1.55371	1.35145	1.2245	1.22264	1.1655	1.08755	1.35449	0.674875	0.732364	0.808296	0.536029
Area_6_anterior_L_5	1.31368	1.3528	1.16026	1.33074	1.39544	1.54267	1.27941	1.24064	1.26509	1.20815	1.17574	1.3836	0.665055	0.635613	0.78709	0.668127
Inferior_6-8_Transitional_Area_L_1	1.78623	1.70977	1.84577	1.85322	1.90155	2.00337	1.9375	1.7319	1.46434	1.44066	1.66673	1.41463	0.670837	0.73865	0.634664	0.558517
Inferior_6-8_Transitional_Area_L_2	1.57503	1.50518	1.37756	1.71641	1.75484	1.86512	1.67698	1.6551	1.50865	1.49125	1.3382	1.61693	0.711754	0.764611	0.786943	0.591311
Inferior_6-8_Transitional_Area_L_3	2.12081	2.16475	2.17095	2.04483	1.85032	2.04095	1.78583	1.60027	3.13836	3.00936	3.05388	3.33736	0.60663	0.641575	0.630821	0.559042
Superior_6-8_Transitional_Area_L_1	2.17891	2.27657	1.96007	2.12688	1.60326	1.6345	1.62644	1.52442	1.44756	1.44495	1.24134	1.56976	0.515991	0.508504	0.46762	0.529045
Superior_6-8_Transitional_Area_L_2	3.21943	3.27141	3.6199	2.95278	1.56138	1.61376	1.42213	1.53593	1.47512	1.45943	1.39256	1.55003	0.472141	0.502307	0.424163	0.430106
Superior_6-8_Transitional_Area_L_3	2.09403	2.11619	1.88287	2.15043	1.77221	1.90616	1.48492	1.68872	1.40414	1.41901	1.32248	1.44419	0.681901	0.747258	0.679351	0.567854
Area_43_L_1	1.12847	1.11059	0.975027	1.19565	1.43183	1.44533	1.48646	1.35019	1.25865	1.12999	1.2856	1.41571	0.672275	0.678965	0.700502	0.680597
Area_43_L_2	1.33502	1.27985	1.31649	1.39696	1.49918	1.41854	1.79281	1.40943	2.37472	2.07756	2.59551	2.64222	0.695643	0.713205	0.848019	0.607735
Area_OP4-PV_L_1	1.09702	1.10116	0.973208	1.11847	1.41818	1.46904	1.51831	1.24879	1.33351	1.22115	1.33781	1.5026	0.637547	0.57207	0.911865	0.592661
Area_OP4-PV_L_2	1.14361	1.17494	1.14274	1.10546	1.44554	1.44907	1.62998	1.31364	1.53063	1.57721	1.44003	1.5156	0.678266	0.649853	0.861644	0.639169
Area_OP4-PV_L_3	1.10237	1.14574	1.03926	1.06288	1.36218	1.41859	1.53694	1.16747	1.48431	1.40111	1.31654	1.67324	0.673123	0.687756	0.771555	0.6227
Area_OP1-SII_L_1	1.10021	1.07586	0.957822	1.15703	1.49674	1.57277	1.62484	1.26718	1.3668	1.27284	1.15506	1.58971	0.651362	0.635556	0.663515	0.68191
Area_OP1-SII_L_2	1.07249	1.05888	0.963231	1.10856	1.48383	1.50863	1.57261	1.31523	1.52622	1.36213	1.17749	1.86598	0.685266	0.698672	0.775566	0.622712
Area_OP1-SII_L_3	1.03721	1.0408	0.937532	1.05499	1.33909	1.37034	1.46947	1.19099	1.54746	1.42465	1.34275	1.80118	0.717478	0.805515	0.735918	0.597373
Area_OP2-3-VS_L_1	1.0252	0.977374	0.934097	1.08994	1.42873	1.49592	1.5358	1.16597	1.2343	1.19706	0.968288	1.40261	0.662077	0.642568	0.862581	0.578873
Area_OP2-3-VS_L_2	1.14843	1.09792	1.05238	1.22748	1.58685	1.61971	1.61849	1.45121	1.35577	1.28805	1.15967	1.52595	0.718069	0.653368	0.907439	0.728526
Area_52_L_1	1.47612	1.49148	1.36978	1.49348	1.47128	1.51938	1.42902	1.40233	1.20176	1.18862	0.892244	1.3126	0.741774	0.770378	0.706581	0.742108
RetroInsular_Cortex_L_1	1.25877	1.20784	1.18915	1.34609	1.51906	1.39824	1.87219	1.36525	1.03561	1.05335	0.82473	1.09774	0.654595	0.602966	0.772588	0.686072
RetroInsular_Cortex_L_2	1.30881	1.3329	1.25837	1.29323	1.68319	1.66754	1.85921	1.57895	1.22133	1.1495	0.925795	1.43512	0.726865	0.742002	0.790905	0.71319
Area_PFcm_L_1	1.17705	1.15853	1.17354	1.1857	1.43909	1.46823	1.49004	1.34429	1.45726	1.35473	1.11749	1.73024	0.741571	0.754224	0.680897	0.765776
Area_PFcm_L_2	1.28544	1.24551	1.35691	1.29232	1.45868	1.45123	1.43501	1.46158	1.59355	1.54484	1.25019	1.79082	0.723179	0.767165	0.805828	0.650951
Area_PFcm_L_3	1.11752	1.11338	1.08652	1.11901	1.36638	1.40363	1.3896	1.2838	1.65257	1.52957	1.4784	1.89825	0.725965	0.753938	0.732983	0.711095
Posterior_Insular_Area_2_L_1	1.2077	1.14373	0.960273	1.38168	1.42191	1.49379	1.57907	1.15864	1.25507	1.17693	1.6404	1.1069	0.64865	0.646641	0.822044	0.588218
Posterior_Insular_Area_2_L_2	1.28049	1.0922	1.70983	1.29962	1.54597	1.5021	1.63825	1.53408	2.7261	2.53662	3.42033	2.53972	0.684713	0.720957	0.670001	0.670368
Posterior_Insular_Area_2_L_3	1.98562	1.85594	2.24963	2.0762	1.55181	1.49552	1.41458	1.67824	2.92377	3.09451	2.68669	2.74556	0.691283	0.767078	0.698423	0.59996
Posterior_Insular_Area_2_L_4	1.92914	1.55613	2.34464	2.20969	1.51195	1.35789	1.45433	1.71068	3.5266	3.4366	4.1946	3.18931	0.735189	0.736641	0.749115	0.74143
Area_TA2_L_1	1.64908	1.59938	1.36924	1.82	1.45362	1.51136	1.52392	1.33104	1.345	1.29248	1.3461	1.41366	0.723753	0.735536	0.773187	0.717227
Area_TA2_L_2	1.91747	1.93542	1.7638	1.95606	1.59578	1.76396	1.18843	1.47424	1.63174	1.76449	1.43825	1.56577	0.659614	0.660085	0.710754	0.652319
Frontal_Opercular_Area_4_L_1	1.79575	1.80512	1.70307	1.81685	1.54281	1.4962	1.68697	1.54282	1.17979	1.15715	1.17452	1.22623	0.717148	0.767713	0.747463	0.63158
Frontal_Opercular_Area_4_L_2	1.49072	1.44862	1.18812	1.67454	1.66179	1.61116	1.62023	1.73937	1.33588	1.21829	1.34854	1.45096	0.634307	0.726398	0.602469	0.525952
Frontal_Opercular_Area_4_L_3	1.98591	1.96442	1.6084	2.14428	1.82839	1.92849	1.64612	1.75747	1.76189	1.72305	1.71031	1.7873	0.612676	0.643601	0.636126	0.564086
Frontal_Opercular_Area_4_L_4	1.92104	1.91144	1.12895	2.18121	1.84998	1.93901	1.73241	1.7931	1.98104	2.01805	1.57785	2.0166	0.626067	0.665035	0.72857	0.527739
Middle_Insular_Area_L_1	1.83373	1.74277	1.49508	2.09666	1.55793	1.51482	1.66206	1.55724	1.34242	1.33516	1.21064	1.35271	0.675369	0.748332	0.662708	0.582158
Middle_Insular_Area_L_2	2.10144	2.17217	1.82737	2.09098	1.75823	1.79979	1.71837	1.72772	1.98261	2.03878	1.91504	1.92622	0.676349	0.727859	0.624171	0.630871
Middle_Insular_Area_L_3	1.38657	1.17151	1.26911	1.66478	1.4659	1.40122	1.4781	1.50395	1.39853	1.35561	1.27909	1.36058	0.666576	0.744543	0.699602	0.5667
Middle_Insular_Area_L_4	3.04725	2.94083	3.13678	3.13233	1.79289	1.82591	1.8118	1.75382	1.96649	1.69658	2.27574	2.14568	0.715697	0.773408	0.723923	0.657825
Pirform_Cortex_L_1	2.52756	2.36818	2.8265	2.60667	1.87594	1.77267	1.82015	1.76001	1.46215	1.44656	1.3372	1.53169	0.692249	0.772459	0.598842	0.617594
Pirform_Cortex_L_2	3.44382	3.55504	3.34411	3.36644	1.75519	1.80512	1.47778	1.77927	1.61907	1.66122	1.29213	1.66474	0.79489	0.800965	0.848858	0.77315
Anterior_Ventral_Insular_Area_L_1	2.89054	2.79484	2.6743	3.07067	1.70995	1.74601	1.84251	1.61763	1.79744	1.74354	2.0857	1.71762	0.556407	0.614142	0.491518	0.506232
Anterior_Ventral_Insular_Area_L_2	2.62439	2.55637	2.32596	2.8314	1.64825	1.75	1.47063	1.58492	1.76189	1.76024	1.84658	1.73469	0.687859	0.720668	0.708141	0.643132
Anterior_Agranular_Insula_Complex_L_1	2.96552	2.76105	3.06315	3.12866	1.73947	1.8259	1.91354	1.54071	1.57895	1.66209	1.51361	1.48592	0.658152	0.713313	0.543657	0.629836
Anterior_Agranular_Insula_Complex_L_2	2.92394	2.58669	2.87	3.33305	1.67629	1.80712	1.77413	1.41302	2.29271	2.49508	1.80964	2.19702	0.651964	0.669898	0.575401	0.671114
Anterior_Agranular_Insula_Complex_L_3	4.38771	4.16644	4.61129	4.63933	1.79694	1.91597	1.8734	1.59794	2.45609	2.46877	2.74858	2.24296	0.661855	0.761855	0.542627	0.546326
Frontal_Opercular_Area_1_L_1	1.2039	1.1318	0.966554	1.3614	1.43344	1.39896	1.55283	1.40458	1.36263	1.29764	1.32584	1.47732	0.65111	0.701244	0.69575	0.588547
Frontal_Opercular_Area_3_L_1	1.2738	1.2266	1.27476	1.33874	1.46694	1.40714	1.28508	1.59212	1.16477	1.13081	1.12253	1.22413	0.711718	0.763201	0.654934	0.691377
Frontal_Opercular_Area_2_L_1	1.0484	1.02098	0.992393	1.08888	1.43117	1.51545	1.32831	1.34917	1.24811	1.17628	1.066	1.39862	0.685792	0.645286	0.783407	0.716153
Area_PFt_L_1	1.10647	1.06616	1.06396	1.15158	1.25493	1.41812	0.904353	1.14576	1.35452	1.24806	1.2003	1.56879	0.662115	0.709463	0.631598	0.622299
Area_PFt_L_2	1.11057	1.07966	1.09617	1.13618	1.27505	1.39253	1.06019	1.19876	1.36286	1.29267	1.20248	1.54202	0.691846	0.718073	0.597478	0.711213
Anterior_IntraParietal_Area_L_1	1.22854	1.18872	1.19862	1.25788	1.4956	1.47041	1.63651	1.44332	1.23128	1.05521	1.19384	1.45794	0.720285	0.775331	0.76899	0.620092
Anterior_IntraParietal_Area_L_2	1.17184	1.09795	1.07998	1.26732	1.35572	1.45681	1.13148	1.29499	1.2223	1.12577	1.12486	1.40088	0.680547	0.698781	0.774358	0.637658
Entorhinal_Cortex_L_1	4.05277	3.82221	2.52442	4.83719	1.86925	2.1926	1.54414	1.47942	2.69847	2.62574	1.81664	3.17031	0.590253	0.56047	0.79919	0.491398
Entorhinal_Cortex_L_2	2.67178	2.81728	2.18211	2.58599	1.78739	1.89543	1.80041	1.60178	1.80558	1.71639	1.50971	2.0343	0.525433	0.549668	0.43944	0.493311
Entorhinal_Cortex_L_3	2.74253	2.97518	2.29036	2.57373	1.91713	2.13966	1.61046	1.62877	1.90523	1.79763	1.62641	2.14716	0.620494	0.624231	0.747599	0.554298
PreSubiculum_L_1	2.46225	2.54066	2.11743	2.50294	1.86009	1.90911	1.95112	1.74898	1.12905	1.04566	1.06789	1.29656	0.59192	0.653736	0.523083	0.491576
PreSubiculum_L_2	2.1279	2.10901	2.10856	2.09685	1.92936	1.96114	1.89974	1.91529	1.34473	1.28206	1.32918	1.44668	0.57815	0.609393	0.453292	0.530398
Hippocampus_L_1	2.15302	2.1588	2.03366	2.14963	2.0381	2.18377	2.149	1.71785	1.16317	1.11896	1.27183	1.19405	0.54181	0.580306	0.440308	0.475773
Hippocampus_L_2	2.311	2.40534	2.08986	2.25789	1.88063	2.00335	2.13366	1.57862	1.57184	1.41922	1.53998	1.7798	0.555583	0.481045	0.570226	0.635218
Hippocampus_L_3	2.05661	2.07691	2.12092	1.98715	1.99778	2.00919	2.32579	1.79731	1.21849	1.25189	1.1839	1.19644	0.548641	0.546009	0.536461	0.523258
ProStriate_Area_L_1	2.19821	2.38702	1.65408	2.16361	1.78834	1.75107	2.05424	1.65996	1.06958	1.03237	0.828171	1.23149	0.689519	0.727017	0.649122	0.646814
Perirhinal_Ectorhinal_Cortex_L_1	3.844	4.13583	3.28087	3.68035	1.87223	2.13371	1.66527	1.56814	2.03409	1.92498	1.84954	2.21152	0.62349	0.636491	0.778485	0.506545
Perirhinal_Ectorhinal_Cortex_L_2	3.30829	3.71076	2.18206	3.17211	1.92866	2.1534	1.87822	1.60773	2.06649	2.05582	1.6606	2.21639	0.646107	0.617251	0.739712	0.61822
Perirhinal_Ectorhinal_Cortex_L_3	2.36717	2.52856	2.15217	2.22987	1.70537	1.82458	1.50633	1.64194	1.78737	1.64253	1.75379	1.9804	0.588544	0.611784	0.67834	0.522812
Perirhinal_Ectorhinal_Cortex_L_4	2.49239	2.70328	2.0604	2.37536	1.672	1.89407	1.34095	1.47796	1.96145	1.72755	1.95974	2.23377	0.616448	0.652556	0.675968	0.548416
Perirhinal_Ectorhinal_Cortex_L_5	2.3912	2.58381	1.92885	2.30752	1.88884	2.15999	1.50182	1.59675	2.02577	1.75152	1.97686	2.37041	0.525699	0.511906	0.577563	0.517715
Perirhinal_Ectorhinal_Cortex_L_6	2.43834	2.58179	2.18734	2.35115	1.66391	1.71333	1.35089	1.74235	2.15757	1.87658	2.16174	2.47878	0.603355	0.591256	0.640974	0.607555
Perirhinal_Ectorhinal_Cortex_L_7	2.56032	2.92191	2.13734	2.24409	1.76882	1.71497	1.30924	2.01148	2.15642	2.12603	1.94993	2.23444	0.655062	0.62463	0.619523	0.724711
Area_STGa_L_1	2.97468	2.89512	3.46505	2.81594	1.80683	1.82603	1.90912	1.67449	1.70813	1.78831	1.86334	1.5596	0.542616	0.519219	0.589056	0.564645
Area_STGa_L_2	3.18882	3.30823	2.9654	3.04707	1.9524	2.0177	2.21577	1.70364	2.1571	2.26159	1.87567	2.17534	0.566882	0.569564	0.633835	0.539315
Area_STGa_L_3	2.55584	2.6224	2.43548	2.48005	1.88377	1.96185	2.01601	1.66596	1.73782	1.7696	1.61835	1.79235	0.624115	0.701269	0.587928	0.534905
Area_STGa_L_4	2.32568	2.35327	2.15773	2.348	1.8208	1.92007	1.79952	1.60826	1.71524	1.79581	1.86968	1.56568	0.639882	0.616638	0.70121	0.655024
ParaBelt_Complex_L_1	1.66459	1.63005	1.45547	1.78536	1.56805	1.61135	1.63193	1.45563	1.09414	1.10786	0.825346	1.20844	0.714343	0.76883	0.671853	0.683416
ParaBelt_Complex_L_2	1.74703	1.77066	1.46205	1.79484	1.48498	1.54701	1.27811	1.45707	1.28342	1.18303	0.878407	1.57042	0.693204	0.725582	0.819765	0.599856
ParaBelt_Complex_L_3	1.79329	1.80181	1.51766	1.8596	1.53212	1.60514	1.68296	1.32418	1.23763	1.24315	0.973831	1.3693	0.618011	0.625816	0.722891	0.578402
Auditory_5_Complex_L_1	2.05638	2.08693	2.05492	2.01161	1.6145	1.64358	1.73162	1.48325	1.8435	1.95683	1.89953	1.66809	0.655751	0.624716	0.750463	0.664107
Auditory_5_Complex_L_2	1.73607	1.74749	1.44243	1.82919	1.69646	1.85355	1.81649	1.41037	1.31578	1.27359	1.25716	1.41528	0.601993	0.581574	0.604618	0.640021
Auditory_5_Complex_L_3	1.81796	1.84563	1.51073	1.89334	1.99553	1.96166	2.42877	1.77203	1.2684	1.21373	1.14069	1.42406	0.579815	0.54473	0.579766	0.633464
Auditory_5_Complex_L_4	1.67989	1.7044	1.4007	1.73929	1.76181	1.89309	1.99031	1.43366	1.21658	1.18169	0.915951	1.41229	0.655943	0.683847	0.631936	0.653521
Auditory_5_Complex_L_5	1.74829	1.78889	1.51952	1.74583	1.88027	1.88862	2.2342	1.66552	1.57836	1.76814	1.1974	1.50948	0.659587	0.622476	0.790871	0.654616
ParaHippocampal_Area_1_L_1	2.3473	2.44774	1.94006	2.33744	1.87065	1.95426	1.72099	1.82395	1.30799	1.26678	1.29076	1.39574	0.568264	0.575635	0.570864	0.522004
ParaHippocampal_Area_1_L_2	2.34725	2.42798	2.02503	2.32971	1.88	1.80978	2.33915	1.75393	1.50151	1.47134	1.42452	1.59988	0.551669	0.556986	0.506909	0.517422
ParaHippocampal_Area_3_L_1	2.05052	2.15726	1.79743	1.99489	1.84064	2.06	2.04516	1.38232	1.14032	1.06992	1.19982	1.22471	0.622764	0.626476	0.586539	0.624601
ParaHippocampal_Area_3_L_2	2.28468	2.46732	1.95533	2.18273	1.6074	1.71559	1.59981	1.46188	1.80912	1.74904	1.77018	1.90723	0.610434	0.617128	0.688783	0.580785
Area_STSd_anterior_L_1	2.34436	2.49663	1.83122	2.34342	1.86537	2.00667	1.99282	1.60305	1.68289	1.7417	1.70817	1.60405	0.589657	0.608706	0.620813	0.560895
Area_STSd_anterior_L_2	1.59785	1.5972	1.40565	1.66373	2.01861	2.11686	2.46018	1.63413	1.20449	1.16784	1.15472	1.29616	0.55613	0.520266	0.686458	0.552836
Area_STSd_anterior_L_3	1.80482	1.76738	1.49457	1.98014	1.86044	1.98591	2.15304	1.52532	1.49643	1.5542	1.49563	1.42924	0.642222	0.646896	0.666266	0.632298
Area_STSd_posterior_L_1	1.52477	1.54475	1.50248	1.48798	2.05514	1.99891	2.55674	1.85131	1.05654	1.08746	0.911174	1.10456	0.569046	0.596276	0.618863	0.520453
Area_STSd_posterior_L_2	1.62896	1.59816	1.55706	1.6802	1.9334	1.87738	2.19271	1.88171	1.18083	1.21025	1.12515	1.20099	0.578141	0.542464	0.662767	0.597494
Area_STSv_posterior_L_1	1.77675	1.76437	1.62721	1.84844	1.79048	1.86149	1.70271	1.71675	1.08413	1.12881	1.0775	1.05838	0.480166	0.487569	0.47896	0.468249
Area_STSv_posterior_L_2	1.90991	1.83482	1.64401	2.10693	1.60879	1.65317	1.52773	1.55447	1.21575	1.27079	1.29363	1.12404	0.429938	0.436148	0.413283	0.436097
Area_STSv_posterior_L_3	1.66534	1.6218	1.49103	1.78236	2.06019	2.16193	2.15528	1.85469	1.04926	1.10455	0.875724	1.08485	0.550685	0.551497	0.553184	0.565785
Area_TG_dorsal_L_1	3.44472	3.71172	2.9049	3.23678	1.78464	2.00029	1.48417	1.58516	1.94534	1.74555	1.67604	2.28874	0.62071	0.626012	0.689658	0.585065
Area_TG_dorsal_L_2	4.43937	4.48097	3.66987	4.67854	1.87565	1.97941	1.89933	1.72491	3.13515	2.6115	2.90557	3.86869	0.588815	0.5491	0.781632	0.542805
Area_TG_dorsal_L_3	4.04138	4.07193	4.48189	3.76742	1.77752	1.79286	1.83618	1.69855	2.29216	2.03248	2.32498	2.60768	0.581255	0.582118	0.676939	0.538349
Area_TG_dorsal_L_4	3.794	4.02876	3.29484	3.69966	2.00592	2.00403	2.00771	2.01489	1.64721	1.66046	1.30666	1.68092	0.655247	0.63129	0.742831	0.668779
Area_TG_dorsal_L_5	4.62279	4.74592	5.55912	3.83983	1.83976	1.9013	1.61296	1.83591	3.58971	3.2795	4.09348	3.60635	0.636325	0.634277	0.681959	0.590581
Area_TG_dorsal_L_6	4.11914	4.13566	4.38057	3.96346	1.73849	1.82494	1.64334	1.63981	1.92922	1.85381	1.5912	2.17847	0.491592	0.450736	0.527643	0.527071
Area_TG_dorsal_L_7	3.07038	3.29984	2.73822	2.86995	1.80747	1.87821	1.77575	1.69142	2.01894	1.72872	2.00945	2.37223	0.560377	0.560333	0.685085	0.512517
Area_TG_dorsal_L_8	4.13803	4.26732	3.83448	4.08482	1.95071	2.02175	1.57725	1.92686	2.87085	2.57734	2.77906	3.30288	0.551722	0.549445	0.671943	0.496966
Area_TG_dorsal_L_9	3.44306	3.51474	3.15102	3.47113	1.8288	1.92226	1.96139	1.62919	1.70141	1.69503	1.4897	1.76008	0.66459	0.644095	0.673728	0.717358
Area_TG_dorsal_L_10	3.61784	3.54205	4.44852	3.26352	2.03049	2.14433	2.23594	1.72637	2.90218	2.86864	2.6542	2.99324	0.542518	0.528881	0.630788	0.530712
Area_TG_dorsal_L_11	2.94257	3.24776	2.55842	2.6125	1.70791	1.78336	1.75917	1.58406	1.92493	1.75754	1.91641	2.15488	0.476937	0.484021	0.482974	0.465105
Area_TG_dorsal_L_12	2.68803	2.85824	2.37824	2.60545	1.68318	1.7244	1.69812	1.61407	1.92746	1.68078	1.9757	2.1663	0.49449	0.501758	0.519994	0.481489
Area_TG_dorsal_L_13	3.81894	3.91843	3.79303	3.73847	1.84034	1.99884	1.63052	1.70696	2.15809	2.03131	2.30808	2.23386	0.545836	0.545316	0.625837	0.497732
Area_TE1_anterior_L_1	2.44835	2.49156	2.05515	2.55461	1.68182	1.74303	1.61701	1.61037	1.62815	1.57963	1.71775	1.65702	0.473113	0.510322	0.452611	0.432786
Area_TE1_anterior_L_2	2.66253	2.51194	2.42334	2.90703	1.7858	1.87134	1.65668	1.7356	1.64405	1.39818	1.81782	1.91853	0.506111	0.516527	0.568203	0.472745
Area_TE1_anterior_L_3	2.25223	2.14585	1.95924	2.4807	1.84702	1.94552	1.75975	1.73816	1.51304	1.42076	1.70199	1.60002	0.503548	0.499221	0.524348	0.502098
Area_TE1_anterior_L_4	2.51148	2.19662	1.9096	3.0512	1.84041	1.87863	1.86365	1.76232	1.62039	1.40007	1.76255	1.91579	0.462298	0.487823	0.457141	0.428291
Area_TE1_anterior_L_5	3.84136	3.73242	3.86916	3.85709	1.78238	1.83103	1.93453	1.62588	1.69366	1.6441	1.83941	1.67031	0.520564	0.526371	0.617019	0.462457
Area_TE1_anterior_L_6	2.01882	2.07396	1.7692	2.02795	1.81812	1.91269	1.70385	1.73183	1.59749	1.58967	1.70665	1.58376	0.51703	0.528273	0.488477	0.500116
Area_TE1_anterior_L_7	3.29445	3.22556	3.41002	3.36156	1.93649	2.00252	1.65587	1.93914	1.5154	1.48807	1.79629	1.41194	0.538384	0.530595	0.549605	0.543587
Area_TE1_anterior_L_8	2.41374	2.13758	2.42408	2.74815	1.78041	1.86974	1.54609	1.73774	1.67341	1.63003	1.94228	1.63239	0.509566	0.501963	0.514973	0.50455
Area_TE1_anterior_L_9	2.28402	2.54587	2.13127	2.00543	1.94667	1.9602	1.86269	1.95902	0.7692	0.942957	0.121432	0.426446	0.534551	0.482257	0.656017	0.543174
Area_TE1_posterior_L_1	3.26499	2.80054	3.66176	3.64571	1.73275	1.85908	1.54247	1.56808	1.76726	1.69023	1.34446	2.07389	0.582308	0.602266	0.495751	0.579592
Area_TE1_posterior_L_2	3.66172	3.47188	3.52931	3.98077	1.8427	1.98481	1.82471	1.57809	1.45896	1.54804	1.18435	1.44605	0.561247	0.616617	0.445862	0.523833
Area_TE1_posterior_L_3	1.91602	1.94123	1.82212	1.91578	1.75171	1.80892	1.70067	1.65923	1.26241	1.33318	0.993208	1.29478	0.549053	0.625602	0.464225	0.45574
Area_TE1_posterior_L_4	1.95139	1.90462	2.07174	1.94973	1.58254	1.61606	1.5407	1.52533	1.29832	1.37113	1.25013	1.2152	0.451694	0.467494	0.500252	0.409131
Area_TE1_posterior_L_5	1.97835	1.86212	1.81313	2.16935	1.93555	2.01597	1.91106	1.81454	1.25075	1.33706	1.00635	1.27717	0.568136	0.600022	0.559798	0.552376
Area_TE1_posterior_L_6	2.30382	2.28666	2.04195	2.43144	1.73069	1.89391	1.77058	1.45303	1.44759	1.4379	1.19561	1.58015	0.540355	0.598864	0.468345	0.480255
Area_TE1_posterior_L_7	1.93355	1.80947	1.74721	2.14887	1.6372	1.65206	1.80872	1.50607	1.32349	1.29757	1.1043	1.48584	0.472977	0.467792	0.546494	0.443346
Area_TE1_posterior_L_8	2.0061	1.95472	1.98766	2.06339	2.05345	2.15945	2.21939	1.79627	1.79967	1.72356	1.72651	1.96244	0.573656	0.542531	0.625991	0.597997
Area_TE1_posterior_L_9	2.26583	2.13	2.57572	2.22532	1.65171	1.66111	1.69631	1.57746	1.69465	1.82749	1.41371	1.6575	0.443447	0.4581	0.483666	0.424573
Area_TE1_posterior_L_10	2.55714	2.48474	2.63706	2.51691	1.68195	1.68308	1.73162	1.62869	1.66909	1.77293	1.5889	1.59056	0.454517	0.443222	0.490917	0.456587
Area_TE2_anterior_L_1	2.45034	2.50773	2.23829	2.47285	1.69414	1.70572	1.66057	1.68715	1.8	1.58059	1.90295	1.98719	0.476187	0.505267	0.487614	0.434641
Area_TE2_anterior_L_2	5.30897	5.20758	5.70487	5.17946	1.73149	1.70417	1.76019	1.65995	2.75713	2.67975	2.66641	2.68828	0.511179	0.500334	0.511647	0.539183
Area_TE2_anterior_L_3	2.30774	2.28924	2.09917	2.42024	1.87674	1.9659	1.98951	1.66404	1.47692	1.31501	1.61779	1.65541	0.587054	0.629258	0.547936	0.564336
Area_TE2_anterior_L_4	4.30441	4.09612	4.10677	4.60336	1.93433	2.00364	2.12166	1.72495	1.94908	1.73828	2.0101	2.15893	0.606524	0.579335	0.562656	0.656428
Area_TE2_anterior_L_5	2.14474	2.15891	1.95488	2.20526	1.65653	1.70981	1.49413	1.62439	1.47709	1.45667	1.58239	1.48716	0.530041	0.56388	0.559312	0.476806
Area_TE2_anterior_L_6	2.86032	2.90699	2.05272	3.08397	1.76462	1.9762	1.76303	1.42975	1.66284	1.60653	1.74833	1.73008	0.52812	0.589459	0.437435	0.474373
Area_TE2_anterior_L_7	2.46711	2.3544	2.46574	2.57034	1.72912	1.76774	1.64557	1.68317	1.51019	1.58788	1.29725	1.47493	0.490067	0.530227	0.441589	0.453011
Area_TE2_anterior_L_8	3.24697	3.15132	3.30679	3.36271	1.87798	1.96168	1.99621	1.69319	0.86487	0.798811	0.73226	1.02851	0.582285	0.548191	0.672078	0.810562
Area_TF_L_1	2.58122	2.69822	2.45936	2.49813	1.73846	1.82447	1.69492	1.64263	2.17293	1.93656	2.2079	2.42416	0.571954	0.602553	0.635252	0.488603
Area_TF_L_2	2.0708	2.10754	1.98367	2.03728	1.64639	1.57434	1.96627	1.57203	1.437	1.38532	1.42495	1.53489	0.571562	0.55151	0.642165	0.580543
Area_TF_L_3	2.23392	2.26199	2.18021	2.22882	1.78327	1.89159	1.33264	1.74282	1.68504	1.65954	1.69533	1.7051	0.604698	0.588982	0.600838	0.633261
Area_TF_L_4	2.20426	2.21052	2.1401	2.21451	1.99584	2.17946	1.82865	1.77412	1.6942	1.60985	1.93904	1.64269	0.703399	0.700814	0.870198	0.638502
Area_TF_L_5	2.15451	2.09189	1.9737	2.29648	1.82102	2.00229	1.60622	1.5632	1.58741	1.48513	1.63249	1.72428	0.654703	0.619984	0.811867	0.645663
Area_TE2_posterior_L_1	2.05987	2.00406	2.08989	2.09973	1.64862	1.78052	1.69718	1.44704	1.56079	1.67723	1.25214	1.54452	0.62984	0.686803	0.584715	0.562987
Area_TE2_posterior_L_2	2.10604	2.06787	1.88499	2.19025	1.6511	1.85195	1.36755	1.48683	1.54697	1.50979	1.60485	1.5663	0.61378	0.655658	0.623928	0.558716
Area_TE2_posterior_L_3	1.97756	1.96239	1.72212	2.07387	1.54771	1.58793	1.84462	1.2953	1.49312	1.57379	1.19681	1.52231	0.672547	0.770243	0.710331	0.490631
Area_TE2_posterior_L_4	2.29518	2.19673	2.20276	2.42997	1.76956	1.80704	1.7261	1.70538	1.90719	1.60452	2.82583	1.70292	0.691564	0.737476	0.708401	0.625728
Area_TE2_posterior_L_5	2.50426	2.29326	2.6879	2.68586	1.63636	1.62413	1.68728	1.59977	1.60552	1.66281	1.36112	1.65213	0.588149	0.61991	0.568458	0.550174
Area_TE2_posterior_L_6	2.69215	2.56561	3.15557	2.65106	1.66442	1.70823	1.66423	1.5076	1.5409	1.61052	1.31933	1.54146	0.498464	0.500243	0.536126	0.49488
Area_PHT_L_1	1.6506	1.5352	1.5471	1.8369	1.88088	1.9557	1.81785	1.80072	1.25609	1.21764	0.862219	1.46098	0.702065	0.685983	0.721773	0.71927
Area_PHT_L_2	2.46332	2.32736	2.42096	2.63594	1.79794	1.8178	1.72994	1.76544	1.57397	1.55258	1.22711	1.7559	0.698627	0.745833	0.592703	0.617925
Area_PHT_L_3	2.07508	1.88096	2.0067	2.30864	1.84576	1.94296	1.86614	1.69441	1.30008	1.31946	1.01934	1.42187	0.730726	0.747111	0.677857	0.708471
Area_PHT_L_4	2.81881	2.5153	2.55118	3.24226	1.72745	1.84097	1.74948	1.55259	1.90187	1.80369	1.6529	2.17668	0.823208	0.879445	0.81103	0.745787
Area_PHT_L_5	1.8294	1.73041	1.71552	2.03481	1.92154	2.01673	1.66334	1.89044	1.70757	1.48554	1.44926	2.03905	0.692854	0.685773	0.73739	0.680083
Area_PHT_L_6	2.06747	1.90617	1.73601	2.38878	2.09044	2.18725	2.13943	1.93383	1.40868	1.36537	0.963353	1.64428	0.685483	0.689245	0.657998	0.712412
Area_PH_L_1	2.19861	2.18002	2.16829	2.20957	1.4879	1.54582	1.70854	1.29698	1.46872	1.49604	1.38894	1.47966	0.684872	0.71425	0.724027	0.654859
Area_PH_L_2	2.28587	2.37879	2.2215	2.14243	1.55165	1.59389	1.82863	1.36654	1.52247	1.57312	1.10152	1.61655	0.670218	0.734017	0.662303	0.599344
Area_PH_L_3	2.257	2.16293	2.33959	2.31109	1.5013	1.4038	1.57503	1.58876	1.48462	1.53214	1.09254	1.60061	0.688388	0.735883	0.591833	0.642874
Area_PH_L_4	2.57057	2.48708	2.67587	2.62628	1.41058	1.43246	1.55736	1.28717	1.62417	1.56481	1.48746	1.74902	0.78766	0.875191	0.623722	0.7237
Area_PH_L_5	2.93979	2.6852	2.78135	3.33071	1.81215	1.76122	1.8357	1.81069	1.43144	1.58169	1.53956	1.21298	0.783987	0.854814	0.705248	0.640886
Area_TemporoParietoOccipital_Junction_1_L_1	1.4612	1.45611	1.51919	1.43058	2.17274	2.34731	2.01583	2.01498	1.16307	1.16567	0.812681	1.30315	0.688677	0.671462	0.812258	0.648652
Area_TemporoParietoOccipital_Junction_1_L_2	1.43058	1.47735	1.3859	1.3695	1.83565	1.94945	1.76077	1.72763	1.14455	1.14719	0.892346	1.26559	0.627045	0.599244	0.615851	0.655034
Area_TemporoParietoOccipital_Junction_1_L_3	1.58733	1.53294	1.49669	1.67719	1.96515	2.09647	2.1269	1.696	1.24095	1.16624	0.923296	1.4842	0.630017	0.631336	0.592943	0.634501
Area_TemporoParietoOccipital_Junction_2_L_1	1.55711	1.55946	1.42923	1.60372	2.15997	2.23056	2.09576	2.04102	1.28208	1.31524	0.847648	1.41376	0.702893	0.676855	0.862542	0.666168
Area_TemporoParietoOccipital_Junction_2_L_2	2.37246	2.27467	1.94071	2.64394	2.18092	2.40502	1.9583	1.90894	1.74642	1.6284	1.07601	2.14598	0.728908	0.764161	0.774549	0.672008
Area_TemporoParietoOccipital_Junction_2_L_3	2.11854	2.14544	1.95472	2.12007	1.82613	1.81429	1.90306	1.75776	2.13978	2.22569	1.74595	2.18748	0.526842	0.505121	0.648699	0.485318
Area_TemporoParietoOccipital_Junction_3_L_1	2.15949	2.24943	1.94014	2.14289	2.20458	2.19457	2.73562	1.86446	1.56475	1.598	1.38785	1.60699	0.596732	0.616079	0.539232	0.603505
Dorsal_Transitional_Visual_Area_L_1	2.29047	2.2503	2.12598	2.41061	1.59845	1.66161	2.00107	1.28033	1.91909	1.87822	1.84908	2.00568	0.719074	0.855353	0.695954	0.538986
Dorsal_Transitional_Visual_Area_L_2	1.96009	1.99594	1.65568	2.03091	1.88608	1.97454	2.30314	1.51876	1.64239	1.64176	1.60151	1.64846	0.673795	0.75459	0.526746	0.59793
Dorsal_Transitional_Visual_Area_L_3	1.99631	2.07594	1.53424	2.07688	2.18902	2.30403	2.55072	1.84283	1.07909	1.12444	0.866134	1.12147	0.651679	0.671529	0.550957	0.629329
Area_PGp_L_1	3.76344	3.56864	2.97136	4.28181	2.01909	2.20212	2.06128	1.73473	1.96667	1.85939	1.64232	2.3235	0.646254	0.703732	0.596411	0.587086
Area_PGp_L_2	2.54989	2.60089	2.43224	2.52923	2.02225	2.08788	2.01683	1.95579	1.69948	1.72655	1.69843	1.68486	0.710125	0.78224	0.620583	0.640529
Area_PGp_L_3	2.40069	2.31906	2.27471	2.56639	1.88032	1.9064	2.11152	1.75192	1.63253	1.59769	1.66307	1.70018	0.671394	0.769975	0.464221	0.630871
Area_PGp_L_4	5.03562	4.79433	4.75138	5.33719	1.92904	2.0083	2.16986	1.70203	1.70196	1.58909	1.78643	1.79296	0.698963	0.775006	0.635142	0.620036
Area_IntraParietal_2_L_1	1.42864	1.43571	1.28855	1.46523	1.81238	1.77452	1.88664	1.79384	1.25575	1.1799	1.13516	1.40904	0.655976	0.668884	0.798675	0.572991
Area_IntraParietal_2_L_2	1.26664	1.19213	1.29051	1.33622	1.68792	1.59806	1.87566	1.68954	1.27584	1.12398	1.24347	1.47946	0.652109	0.662269	0.775227	0.559092
Area_IntraParietal_2_L_3	1.24992	1.16746	1.28079	1.28946	1.4493	1.34263	1.58368	1.50234	2.29088	2.18863	1.39398	2.71115	0.702775	0.734527	0.768806	0.639786
Area_IntraParietal_1_L_1	1.7029	1.55576	1.73813	1.86324	1.85182	1.77304	1.84318	1.96365	1.49514	1.41409	1.51247	1.61888	0.570045	0.630714	0.485075	0.491279
Area_IntraParietal_1_L_2	1.76791	1.61422	1.66339	1.98965	1.86595	1.88585	1.81381	1.85946	1.5012	1.5661	1.52197	1.41955	0.566409	0.624094	0.417767	0.515317
Area_IntraParietal_0_L_1	2.01942	1.91837	2.023	2.14835	1.95003	2.04755	2.37855	1.58002	1.49087	1.45207	1.62442	1.51172	0.66271	0.725303	0.540746	0.632102
Area_IntraParietal_0_L_2	2.50665	2.41418	2.11099	2.77416	1.63067	1.78776	1.76247	1.33919	1.68973	1.65526	1.54456	1.84932	0.696881	0.741104	0.685358	0.641239
Area_PF_Opercular_L_1	1.12897	1.13283	1.1187	1.11124	1.28998	1.27016	1.43468	1.25434	1.68425	1.59821	1.39683	1.91954	0.716547	0.768718	0.679843	0.672583
Area_PF_Opercular_L_2	1.16801	1.21304	1.18795	1.07695	1.31605	1.36404	1.21649	1.2954	1.66405	1.56452	1.304	1.92627	0.715818	0.771882	0.682189	0.668677
Area_PF_Opercular_L_3	1.17863	1.29689	1.06621	1.00068	1.50025	1.49177	1.17719	1.63656	4.06803	3.84582	4.20658	4.10365	0.735667	0.809734	0.746738	0.634998
Area_PF_Complex_L_1	1.27104	1.19727	1.36781	1.30634	1.95656	1.86911	1.97896	2.04574	1.68107	1.58187	1.32228	1.95046	0.772409	0.852623	0.741423	0.671776
Area_PF_Complex_L_2	1.21745	1.13896	1.31657	1.24496	1.58647	1.57735	1.56881	1.6131	3.17062	3.01329	2.77195	3.51951	0.723447	0.791529	0.765856	0.621752
Area_PF_Complex_L_3	1.17287	1.16324	1.1121	1.20496	1.47571	1.53906	1.4449	1.40411	2.776	2.72956	2.16358	3.08454	0.701543	0.748536	0.731166	0.614422
Area_PF_Complex_L_4	1.24898	1.19099	1.38146	1.2495	1.63057	1.62196	1.53006	1.69234	1.87281	1.67513	1.51202	2.25731	0.71123	0.776211	0.755638	0.630847
Area_PF_Complex_L_5	1.17497	1.15181	1.11965	1.25153	2.10414	2.1523	2.0635	2.06157	2.93635	2.6359	3.4152	3.04271	0.729465	0.83849	0.726879	0.580551
Area_PF_Complex_L_6	1.2114	1.16615	1.26518	1.25498	1.70744	1.66237	1.70623	1.77339	1.836	1.73293	1.51104	2.09169	0.698934	0.78461	0.727213	0.56135
Area_PF_Complex_L_7	1.41428	1.35414	1.51496	1.42911	1.93745	1.87158	1.9522	2.02341	2.45217	2.18215	2.0634	2.94838	0.719322	0.789765	0.782571	0.604741
Area_PF_Complex_L_8	1.08228	1.21544	1.12769	0.915555	1.34459	1.47441	1.31447	1.17441	4.80409	4.67794	4.83963	4.94393	0.704448	0.742685	0.741355	0.667286
Area_PFm_Complex_L_1	1.72368	1.50113	1.62634	2.0159	1.7776	1.84674	1.44085	1.79058	2.08015	1.89309	2.17264	2.29973	0.444285	0.456869	0.477417	0.417229
Area_PFm_Complex_L_2	1.49412	1.44808	1.45988	1.54753	1.83774	1.86605	1.87847	1.74704	1.37149	1.11677	1.17034	1.73818	0.571945	0.587738	0.644491	0.521673
Area_PFm_Complex_L_3	1.30812	1.34251	1.32709	1.21463	1.73481	1.84875	1.48335	1.62514	3.63159	3.65364	3.61068	3.61262	0.483842	0.550398	0.458186	0.395201
Area_PFm_Complex_L_4	1.37435	1.32309	1.33592	1.4534	1.92416	1.93853	1.77406	1.93297	2.37887	2.34574	1.93141	2.60346	0.595784	0.638575	0.650822	0.513834
Area_PFm_Complex_L_5	1.50761	1.44439	1.50623	1.56844	1.58015	1.68988	1.44391	1.45231	1.48476	1.5031	1.28433	1.56709	0.467544	0.511311	0.461473	0.394815
Area_PFm_Complex_L_6	1.47507	1.42275	1.52103	1.49985	1.70347	1.62335	1.83818	1.69569	1.44777	1.31744	1.10699	1.72044	0.52794	0.56998	0.498817	0.473629
Area_PFm_Complex_L_7	1.29447	1.18928	1.2298	1.41544	1.87317	1.82694	1.73589	1.99054	2.33982	1.9385	2.49568	2.7662	0.682647	0.760169	0.648606	0.5744
Area_PFm_Complex_L_8	1.77149	1.75384	1.87239	1.71672	1.75063	1.77439	1.83696	1.67646	2.74617	2.79808	2.63788	2.7632	0.591043	0.645366	0.631439	0.500345
Area_PFm_Complex_L_9	1.15546	1.08879	1.14032	1.23723	2.06331	2.04964	2.1342	1.99755	3.78452	3.54119	3.64897	4.16244	0.704423	0.790801	0.80169	0.529506
Area_PFm_Complex_L_10	1.29449	1.24865	1.31824	1.3359	2.02787	1.99337	2.26929	1.95371	1.81681	1.63432	1.2214	2.2502	0.739279	0.844751	0.774322	0.583207
Area_PGi_L_1	1.66532	1.62968	1.72543	1.67192	1.50438	1.5404	1.37853	1.47379	1.35391	1.30173	1.07277	1.55439	0.41442	0.39396	0.459518	0.414865
Area_PGi_L_2	1.4883	1.47672	1.51686	1.47078	1.70822	1.74276	1.59347	1.67976	1.33373	1.34355	0.864582	1.49904	0.458694	0.433478	0.511709	0.472678
Area_PGi_L_3	1.68948	1.5941	1.8336	1.7433	1.47242	1.47727	1.37396	1.46504	1.35694	1.29071	1.18608	1.51981	0.391806	0.378792	0.459217	0.358143
Area_PGi_L_4	1.7235	1.7502	1.68927	1.6897	1.7174	1.63102	1.69073	1.77439	1.44753	1.3504	1.09563	1.70106	0.469147	0.36411	0.572948	0.544981
Area_PGi_L_5	1.5765	1.50251	1.56928	1.65943	1.51385	1.5003	1.33087	1.56802	1.3583	1.2931	0.99121	1.58615	0.402188	0.371579	0.458565	0.418506
Area_PGi_L_6	2.67331	2.71434	2.73501	2.63103	2.01827	1.89183	1.89287	2.12058	1.91568	1.8932	1.8431	1.9789	0.462394	0.401654	0.548681	0.491794
Area_PGi_L_7	1.74254	1.60997	1.63337	1.91874	1.47598	1.51328	1.37815	1.43796	2.83099	2.6875	3.22188	2.75221	0.400814	0.364981	0.445776	0.427838
Area_PGs_L_1	2.48614	2.45143	2.50005	2.55047	1.71249	1.84365	1.30687	1.66711	2.37506	2.37881	2.38858	2.38478	0.524707	0.583955	0.424081	0.459807
Area_PGs_L_2	2.42754	2.34881	2.54363	2.52691	2.136	2.24889	1.95903	2.05414	1.8429	1.88436	1.64978	1.85952	0.584593	0.634382	0.472954	0.532243
Area_PGs_L_3	2.06621	2.13072	1.77043	2.10842	1.57408	1.61245	1.42768	1.56162	1.51803	1.4188	1.49105	1.65795	0.455791	0.502663	0.383072	0.392765
Area_PGs_L_4	2.21834	2.25171	1.85807	2.32783	2.04573	2.05495	1.92622	2.0541	1.55612	1.66625	1.43005	1.44807	0.583203	0.6127	0.510659	0.562967
Area_PGs_L_5	2.04221	2.05416	1.8673	2.11892	1.57606	1.55514	1.3691	1.62089	1.53749	1.58608	1.26535	1.5793	0.443278	0.475336	0.440279	0.377912
Area_PGs_L_6	1.71319	1.5683	1.80445	1.8554	1.49242	1.54525	1.36438	1.45076	1.40477	1.25936	1.24271	1.64346	0.415134	0.40865	0.373742	0.418245
Area_V6A_L_1	3.66877	3.78305	3.52655	3.63736	2.02147	2.09083	2.56123	1.60415	2.42481	2.44234	2.32131	2.4395	0.588213	0.635857	0.505073	0.564149
Area_V6A_L_2	5.04643	5.0442	4.77677	5.11054	1.98964	2.21396	2.14042	1.57683	2.38206	2.25128	2.24969	2.68374	0.62645	0.609407	0.616345	0.654121
VentroMedial_Visual_Area_1_L_1	2.38129	2.43387	1.93537	2.49058	1.62434	1.69244	1.95626	1.34476	1.03094	0.923569	1.09606	1.17823	0.708208	0.703394	0.607203	0.766195
VentroMedial_Visual_Area_1_L_2	2.3073	2.35836	1.89759	2.38727	2.00755	2.28844	2.19009	1.46864	1.16838	1.0812	1.20024	1.29786	0.65249	0.690733	0.50178	0.639062
VentroMedial_Visual_Area_3_L_1	2.18321	2.30498	1.89133	2.12993	1.58885	1.74895	1.74902	1.24113	1.05148	1.13239	0.900885	1.00258	0.71021	0.732949	0.556564	0.751773
ParaHippocampal_Area_2_L_1	2.15872	2.25264	2.01721	2.07859	1.93073	2.10648	1.91713	1.65053	1.24412	1.21516	1.21835	1.30778	0.530773	0.563401	0.51982	0.437887
Area_V4t_L_1	2.42355	2.36671	2.41113	2.51099	1.57622	1.59552	1.76798	1.43222	1.49227	1.43854	1.68369	1.48835	0.688627	0.761455	0.58654	0.638818
Area_FST_L_1	2.32368	2.24391	2.3496	2.40455	1.54937	1.59905	1.77792	1.33063	1.46637	1.41572	1.39206	1.60151	0.705772	0.80752	0.642707	0.58636
Area_FST_L_2	2.2488	1.93924	2.27487	2.56366	1.6039	1.67947	1.6397	1.4956	1.51616	1.37213	1.38854	1.79522	0.80993	0.892815	0.817762	0.696071
Area_V3CD_L_1	2.44276	2.40031	2.27821	2.56047	1.65187	1.80729	1.64227	1.39226	1.30825	1.27589	1.24481	1.40379	0.722568	0.78521	0.6077	0.661116
Area_Lateral_Occipital_3_L_1	2.44497	2.42592	2.41425	2.50066	1.87249	1.88917	2.38366	1.57184	1.64529	1.64273	1.52462	1.72368	0.691743	0.760262	0.557759	0.679992
Area_Lateral_Occipital_3_L_2	4.40095	4.1806	4.50255	4.67981	2.0415	2.15665	2.52544	1.60573	1.8696	2.03025	1.70596	1.72929	0.652045	0.665702	0.641927	0.66822
VentroMedial_Visual_Area_2_L_1	2.17681	2.1627	1.8823	2.29156	1.64984	1.74911	1.94132	1.36559	0.90919	0.8375	0.881861	1.06729	0.687353	0.695928	0.573954	0.722068
Area_31pd_L_1	1.55225	1.65007	1.15026	1.56671	1.64302	1.72761	1.31238	1.62692	1.61758	1.76631	1.37424	1.49656	0.42265	0.445756	0.380159	0.398679
Area_31a_L_1	1.71352	1.75465	1.54372	1.68908	1.98165	2.05922	1.93716	1.87212	2.38341	2.51875	1.99348	2.31609	0.765249	0.886781	0.625992	0.630228
Area_31a_L_2	1.68504	1.65276	1.54503	1.74208	1.85316	1.94535	1.78412	1.7552	1.82039	1.85865	1.52587	1.84492	0.662264	0.741871	0.538837	0.577944
Ventral_Visual_Complex_L_1	2.12766	2.17466	1.80377	2.17775	1.77448	1.96236	1.92098	1.38291	1.07932	1.00924	1.07442	1.20051	0.648444	0.602671	0.678584	0.694422
Ventral_Visual_Complex_L_2	2.12742	2.15766	1.96982	2.11964	1.64702	1.73352	1.91962	1.36836	1.10115	1.19056	0.888786	1.07716	0.668856	0.693738	0.597569	0.666013
Ventral_Visual_Complex_L_3	2.10742	2.21563	1.77134	2.08521	1.81543	1.78977	2.1402	1.64317	1.25872	1.18533	1.32944	1.34093	0.546393	0.527204	0.545827	0.584818
Ventral_Visual_Complex_L_4	2.22884	2.33448	1.94746	2.16555	1.53393	1.64365	1.67392	1.28789	1.16745	1.14437	0.876636	1.32279	0.648413	0.695733	0.619517	0.582306
Area_25_L_1	3.22993	3.0905	2.93244	3.57138	1.85814	1.96734	1.74546	1.77466	2.60736	2.71566	2.42969	2.5516	0.512326	0.520442	0.505547	0.506141
Area_25_L_2	3.39287	3.39694	3.07635	3.5526	1.84066	1.93729	1.9262	1.62271	2.68669	2.87118	2.40961	2.60205	0.616398	0.581532	0.65414	0.884511
Area_s32_L_1	3.28641	3.22106	3.05527	3.50032	2.01679	2.01221	2.13196	1.98988	2.34542	2.44667	2.09142	2.3566	0.577582	0.543837	0.75321	0.535492
Posterior_OFC_Complex_L_1	3.6998	3.62396	3.39266	3.97365	1.89317	2.08107	1.77642	1.6816	2.89111	3.03454	2.60984	2.8712	0.671749	0.652588	0.982677	0.550815
Posterior_OFC_Complex_L_2	3.55657	3.50608	3.10532	3.78319	1.79895	1.83564	1.83666	1.74591	2.13283	2.209	2.0856	2.10172	0.753521	0.797623	0.913484	0.622
Posterior_OFC_Complex_L_3	3.88477	3.67709	3.6215	4.29857	1.80395	2.01707	1.81908	1.49256	2.67809	2.56228	2.56847	2.8863	0.811981	0.933957	0.85088	0.618368
Area_Posterior_Insular_1_L_1	1.16943	1.09206	1.12362	1.25889	1.43087	1.46043	1.29109	1.44031	1.33724	1.28998	1.05802	1.44768	0.650922	0.655538	0.589098	0.688528
Area_Posterior_Insular_1_L_2	1.70044	1.46891	1.83554	1.92542	1.47914	1.49463	1.51837	1.41289	2.22412	2.17094	2.25938	2.22373	0.677939	0.730432	0.657057	0.644124
Area_Posterior_Insular_1_L_3	2.68659	2.45284	2.75275	2.94887	1.58834	1.60076	1.71114	1.50746	1.46075	1.54348	1.62543	1.32648	0.759872	0.80752	0.727194	0.722823
Insular_Granular_Complex_L_1	1.07924	1.0432	0.824069	1.19892	1.4775	1.55456	1.55975	1.25281	1.11079	1.09896	0.937704	1.20473	0.634301	0.600388	0.741864	0.628998
Area_Frontal_Opercular_5_L_1	2.49324	2.54822	2.40601	2.41807	1.70803	1.89366	1.44172	1.54231	1.47126	1.50697	1.9677	1.18536	0.760984	0.812459	0.739182	0.687282
Area_Frontal_Opercular_5_L_2	2.92249	2.98145	2.65427	2.92643	1.6318	1.76902	1.3557	1.55904	1.86723	1.86141	2.15777	1.75205	0.685054	0.731192	0.760534	0.58116
Area_posterior_10p_L_1	3.20277	3.366	2.85186	3.09756	1.68627	1.73633	1.72426	1.58948	1.97121	2.05688	1.7029	2.02211	0.599154	0.617973	0.664201	0.538085
Area_posterior_10p_L_2	3.57659	3.39858	4.1232	3.52029	1.63847	1.69088	1.65023	1.5521	2.14536	2.26539	2.52306	1.85291	0.604714	0.643879	0.526829	0.549254
Area_posterior_10p_L_3	2.86774	2.99441	2.68649	2.74499	1.751	1.86469	1.92393	1.51165	1.76243	1.87442	1.66845	1.69425	0.641523	0.692828	0.679884	0.54774
Area_posterior_47r_L_1	2.78208	2.83129	2.64087	2.75599	1.72173	1.86044	1.32036	1.69217	1.70137	1.82842	1.47861	1.64727	0.648538	0.699129	0.690464	0.542411
Area_posterior_47r_L_2	2.87941	2.89798	2.95698	2.75252	1.52527	1.53869	1.33383	1.56105	1.77546	1.85697	1.89532	1.5863	0.470298	0.457426	0.465875	0.485701
Area_posterior_47r_L_3	5.05033	4.6407	5.34954	5.45339	1.54873	1.6115	1.25515	1.56431	2.16015	2.17378	2.38829	2.04636	0.607973	0.62095	0.680182	0.52272
Area_TG_Ventral_L_1	4.47691	4.41298	3.95715	4.72799	1.89952	2.04608	1.71139	1.69012	2.97953	2.80349	2.86115	3.24122	0.577293	0.593271	0.679954	0.487984
Area_TG_Ventral_L_2	6.50435	6.23004	7.40929	6.32792	1.80509	2.02191	1.67297	1.45064	4.17736	3.81202	4.4176	4.36086	0.614697	0.641362	0.687033	0.50864
Area_TG_Ventral_L_3	5.16382	5.23071	6.31876	4.4348	1.94347	2.14832	1.67665	1.73239	3.68296	3.25239	4.40049	3.78537	0.488955	0.465608	0.541452	0.479089
Area_TG_Ventral_L_4	5.12275	5.12105	4.71282	5.32637	1.79773	1.86363	1.93424	1.59941	3.4754	3.12985	3.32904	3.94656	0.579377	0.522387	0.752122	0.574074
Area_TG_Ventral_L_5	2.86909	3.14695	2.67273	2.54086	1.82997	1.94639	1.61794	1.7504	2.52378	2.22164	2.43584	2.90471	0.501512	0.484884	0.510943	0.520521
Area_TG_Ventral_L_6	2.50009	2.55129	2.53994	2.40812	1.64718	1.6856	1.74987	1.53714	2.07724	1.7321	2.04645	2.47707	0.510248	0.499024	0.578788	0.503215
Area_TG_Ventral_L_7	6.35044	6.46624	6.527	6.16001	1.78232	1.85012	1.81755	1.63678	3.30927	3.17016	3.17628	3.46071	0.553848	0.531059	0.644585	0.550008
Medial_Belt_Complex_L_1	1.57945	1.55741	1.41642	1.66328	1.46638	1.53921	1.50257	1.29788	1.04807	1.01025	0.792607	1.16402	0.707174	0.697995	0.789266	0.685702
Medial_Belt_Complex_L_2	1.61715	1.58143	1.59349	1.66512	1.51458	1.5043	1.70957	1.42203	1.15735	1.14688	1.06582	1.21173	0.727665	0.75244	0.770691	0.705522
Lateral_Belt_Complex_L_1	1.63692	1.60101	1.35851	1.78622	1.53945	1.59567	1.67054	1.37038	1.06581	1.04342	0.790245	1.17991	0.664627	0.678516	0.710416	0.653583
Auditory_4_Complex_L_1	1.75659	1.673	1.49516	1.93053	1.63645	1.67928	1.69192	1.55884	1.32507	1.18639	0.926856	1.63862	0.681719	0.6812	0.825647	0.646095
Auditory_4_Complex_L_2	2.30114	2.15875	2.016	2.53577	1.52513	1.59518	1.67591	1.32208	2.17816	1.96935	2.10282	2.52106	0.678098	0.66961	0.807806	0.649236
Auditory_4_Complex_L_3	2.29594	2.22636	2.06177	2.45595	1.57724	1.5975	1.61243	1.49951	1.83492	1.69355	1.68207	2.10255	0.656408	0.614217	0.729191	0.701529
Auditory_4_Complex_L_4	1.95372	1.8925	1.92896	2.01332	1.53479	1.50889	1.69657	1.47771	1.74794	1.50225	1.2759	2.19758	0.694023	0.681347	0.879513	0.644084
Auditory_4_Complex_L_5	2.08252	2.02804	1.91552	2.20332	1.85074	1.92504	1.96875	1.6927	2.52225	2.57677	2.45999	2.51722	0.666782	0.604526	0.778498	0.703066
Auditory_4_Complex_L_6	1.89271	1.9013	1.77102	1.75108	1.747	1.84995	1.86086	1.55301	2.8626	2.74972	2.5388	3.13143	0.715721	0.704919	0.84103	0.702865
Area_STSv_anterior_L_1	2.14563	2.03388	1.77481	2.41915	1.87612	2.03561	1.74077	1.71213	1.3919	1.27918	1.54617	1.52003	0.48284	0.502131	0.434219	0.477638
Area_STSv_anterior_L_2	1.90642	1.92606	1.51486	2.02905	1.78841	1.85936	1.69756	1.73507	1.31014	1.32047	1.41086	1.28823	0.455876	0.458937	0.475746	0.449443
Area_TE1_Middle_L_1	2.03485	1.95139	2.1064	2.0911	1.56203	1.64008	1.46575	1.46281	1.37505	1.42741	1.44874	1.24784	0.390518	0.354978	0.515044	0.391421
Area_TE1_Middle_L_2	2.22389	2.23449	1.92321	2.32996	1.62036	1.67755	1.53899	1.54988	1.4954	1.47704	1.67619	1.46968	0.450108	0.437442	0.508103	0.451579
Area_TE1_Middle_L_3	2.38852	2.26556	2.11107	2.64686	1.76004	1.90719	1.68387	1.58509	1.61682	1.59181	1.91574	1.53901	0.454444	0.420682	0.458977	0.491638
Area_TE1_Middle_L_4	2.13221	1.98056	1.88334	2.40375	1.56637	1.58662	1.51668	1.54171	1.44267	1.42916	1.59698	1.39409	0.404243	0.364253	0.469648	0.433029
Area_TE1_Middle_L_5	2.97773	2.87961	3.03024	3.10594	1.67233	1.83767	1.41852	1.50128	1.20042	1.39185	0.991907	0.995807	0.386528	0.383559	0.393892	0.386115
Para-Insular_Area_L_1	1.78235	1.62568	1.58044	2.05077	1.51589	1.51269	1.60216	1.44358	1.21919	1.297	1.14704	1.16768	0.793434	0.766309	1.05309	0.694661
Para-Insular_Area_L_2	2.36003	2.37189	2.12498	2.42672	1.80807	1.68534	2.23175	1.75669	1.5875	1.64065	1.78371	1.48629	0.691288	0.599311	0.755458	0.77151
Area_anterior_32_prime_L_1	2.15622	2.24625	1.76833	2.20779	1.7883	1.84555	1.88935	1.67117	1.43253	1.39016	1.52114	1.45433	0.656514	0.710437	0.627834	0.572187
Area_anterior_32_prime_L_2	2.18579	2.292	1.79366	2.21239	1.81459	1.93753	2.07187	1.5072	1.47292	1.5307	1.4996	1.38518	0.746007	0.844755	0.723862	0.590099
Area_anterior_32_prime_L_3	2.17117	2.27189	1.80794	2.20586	1.71233	1.65288	2.12512	1.59204	1.33243	1.33584	1.24351	1.37467	0.745758	0.847896	0.681782	0.623261
Area_posterior_24_L_1	2.03951	2.20829	1.6455	1.9468	1.77743	1.74607	1.81827	1.82023	1.42812	1.5063	1.40965	1.30278	0.668254	0.66891	0.708942	0.664642
Area_posterior_24_L_2	2.3117	2.3389	1.90871	2.46009	1.81669	1.89148	1.99825	1.63815	1.67052	1.66984	1.44933	1.77727	0.659409	0.725515	0.582771	0.60458
Area_posterior_24_L_3	2.22089	2.34259	2.15259	2.04207	1.68504	1.78385	1.63436	1.58677	1.47971	1.6288	1.47815	1.27918	0.649331	0.6495	0.65234	0.653342
Primary_Visual_Cortex_R_1	3.12244	3.30967	2.49237	3.15146	1.82389	1.90087	2.09642	1.58579	0.849028	0.850238	0.850619	0.84297	0.783492	0.808194	0.608051	0.795551
Primary_Visual_Cortex_R_2	2.35001	2.24621	1.99749	2.62021	1.77649	1.97638	1.80411	1.4435	0.794755	0.757504	0.796409	0.85567	0.701818	0.701708	0.485608	0.762213
Primary_Visual_Cortex_R_3	2.5823	2.46499	2.13204	2.93068	1.66141	1.78465	1.78292	1.40948	0.847073	0.824536	0.844977	0.892377	0.71079	0.730607	0.5771	0.721777
Primary_Visual_Cortex_R_4	4.38484	4.66319	2.6469	4.6348	1.74171	1.81611	1.94835	1.55028	1.17153	1.21836	0.801368	1.25767	0.70115	0.70402	0.601856	0.726144
Primary_Visual_Cortex_R_5	2.73444	2.81514	2.16159	2.87282	1.96064	2.11863	2.15514	1.62692	0.888398	0.835746	0.829896	0.975588	0.665223	0.665097	0.509437	0.70766
Primary_Visual_Cortex_R_6	3.59107	4.0494	2.59768	3.32625	1.8034	1.92807	1.85308	1.61542	1.01752	1.11848	0.857673	0.91652	0.797355	0.778711	0.794227	0.797382
Primary_Visual_Cortex_R_7	2.98949	2.96699	2.45277	3.25673	1.8125	1.99045	1.86214	1.52066	0.975595	0.977002	0.922662	1.00808	0.6953	0.702669	0.569474	0.719383
Primary_Visual_Cortex_R_8	2.9879	3.14207	2.47577	3.00363	1.83378	1.92266	1.92388	1.6178	0.824691	0.819662	0.776814	0.848584	0.746122	0.775406	0.577082	0.760263
Primary_Visual_Cortex_R_9	2.70927	2.70606	2.28972	2.91061	1.68944	1.76969	1.88099	1.4656	0.848327	0.831379	0.906424	0.850808	0.711979	0.741276	0.606659	0.694187
Primary_Visual_Cortex_R_10	2.83651	2.9031	2.38337	2.95718	1.6793	1.80941	1.70823	1.46154	0.833799	0.848055	0.819501	0.822433	0.736693	0.77514	0.556691	0.733481
Primary_Visual_Cortex_R_11	3.13166	3.02123	2.55193	3.5141	1.7569	1.80188	2.02335	1.54556	1.54206	1.97982	0.777068	0.892899	0.743052	0.745353	0.616058	0.784234
Primary_Visual_Cortex_R_12	3.22247	3.38689	2.59479	3.26966	1.68891	1.79781	1.5365	1.57753	1.37945	1.70488	0.931261	0.896839	0.710356	0.742478	0.583519	0.702265
Primary_Visual_Cortex_R_13	3.06599	3.08601	2.50579	3.28905	1.70111	1.82986	1.45209	1.58125	0.882765	0.854954	0.968579	0.890543	0.717983	0.727513	0.594734	0.716509
Primary_Visual_Cortex_R_14	4.08183	4.49287	2.95695	3.96844	1.86405	1.92614	2.3155	1.49228	1.64201	2.03559	1.07626	1.09393	0.73264	0.755739	0.520014	0.771191
Medial_Superior_Temporal_Area_R_1	2.4234	2.37432	1.81346	2.66618	1.64422	1.82129	1.54604	1.43218	1.18737	1.27796	0.810673	1.21854	0.77332	0.808854	0.552089	0.813125
Sixth_Visual_Area_R_1	2.30731	2.32579	2.09212	2.37902	1.90593	2.04273	2.15808	1.58624	1.01874	0.950839	1.12561	1.06998	0.686666	0.72726	0.503821	0.70514
Sixth_Visual_Area_R_2	2.44387	2.4554	2.14842	2.58025	1.63717	1.81574	1.4661	1.43148	1.18247	1.10965	1.36954	1.20296	0.661282	0.6956	0.580983	0.64673
Second_Visual_Area_R_1	2.93532	3.09502	2.48006	2.9391	1.62382	1.64511	1.81845	1.46641	0.828117	0.816996	0.875807	0.817302	0.723283	0.727294	0.618934	0.740548
Second_Visual_Area_R_2	2.4704	2.47563	2.35717	2.52508	1.95271	2.14074	2.26425	1.49557	0.995083	0.968632	0.975367	1.05163	0.665281	0.680997	0.475633	0.718927
Second_Visual_Area_R_3	3.03316	3.19924	2.52397	3.03761	1.80248	1.9404	2.23667	1.31327	0.853364	0.824958	0.906121	0.874024	0.781237	0.817598	0.717224	0.710959
Second_Visual_Area_R_4	3.10113	3.23663	2.40435	3.21974	1.68278	1.79047	1.81503	1.41034	0.797521	0.778391	0.709971	0.855602	0.685146	0.720885	0.539429	0.680032
Second_Visual_Area_R_5	3.08093	3.22569	2.50151	3.13709	1.71921	1.8245	1.85869	1.48426	0.88966	0.864415	0.94545	0.903067	0.832666	0.851407	0.662097	0.863209
Second_Visual_Area_R_6	4.05493	4.1227	3.88896	4.0632	2.19068	2.38716	2.35659	1.8276	1.45497	1.3851	1.42413	1.58863	0.617845	0.610532	0.514066	0.67542
Second_Visual_Area_R_7	2.75634	2.87381	2.51902	2.71734	2.08123	2.23159	2.3278	1.72652	1.01996	0.893913	0.98917	1.1794	0.65914	0.646174	0.624928	0.684713
Second_Visual_Area_R_8	2.85863	2.81235	2.20301	3.19855	1.54913	1.73397	1.32325	1.34009	0.788266	0.751882	0.789231	0.843563	0.697126	0.698733	0.575478	0.739802
Second_Visual_Area_R_9	3.09102	3.15566	2.52371	3.2623	1.51447	1.67145	1.35212	1.31351	0.791992	0.771606	0.751796	0.838912	0.715086	0.744411	0.57268	0.708071
Second_Visual_Area_R_10	3.3674	3.61238	2.52668	3.3924	1.69167	1.81218	1.86925	1.37992	0.848432	0.872544	0.742186	0.856957	0.741574	0.734686	0.581561	0.798405
Second_Visual_Area_R_11	2.90668	2.92511	2.2403	3.17117	1.55167	1.70222	1.26053	1.41695	0.884583	0.862749	0.904455	0.906565	0.70942	0.773295	0.563651	0.671256
Second_Visual_Area_R_12	3.56543	4.00259	2.55643	3.35968	1.73603	1.8121	1.63738	1.61972	1.01813	1.04767	0.975774	0.993231	0.83545	0.926774	0.54742	0.81214
Second_Visual_Area_R_13	3.03125	3.0206	2.53496	3.27872	1.671	1.86054	1.5778	1.4105	0.796112	0.761924	0.842556	0.832567	0.706653	0.732699	0.539519	0.720671
Second_Visual_Area_R_14	4.40743	4.13167	4.85677	4.60513	1.99214	2.14704	2.13276	1.69949	1.4106	1.33358	1.39875	1.54027	0.657914	0.67839	0.52269	0.677828
Third_Visual_Area_R_1	2.768	2.93382	2.323	2.74931	1.55263	1.623	1.77838	1.31082	0.81212	0.823103	0.819317	0.790565	0.658121	0.667555	0.560804	0.667811
Third_Visual_Area_R_2	2.77099	2.97363	2.33548	2.68389	1.50275	1.60929	1.35108	1.37439	0.829149	0.816124	0.848372	0.843276	0.75535	0.783171	0.635759	0.726883
Third_Visual_Area_R_3	3.97126	4.68507	2.65287	3.38884	1.60675	1.74446	1.45273	1.44177	1.1352	1.08572	1.24458	1.16105	0.806999	0.832419	0.66896	0.79084
Third_Visual_Area_R_4	2.97784	3.14906	2.31987	3.03286	1.59565	1.68547	1.80427	1.2949	0.779974	0.758558	0.761601	0.813876	0.671425	0.689242	0.542115	0.669165
Third_Visual_Area_R_5	2.88407	2.95262	2.3636	3.03163	1.48319	1.66518	1.30942	1.258	0.763748	0.732529	0.757323	0.810755	0.659875	0.694065	0.488176	0.659635
Third_Visual_Area_R_6	3.12707	3.30247	2.55838	3.15192	1.62288	1.77759	1.57794	1.3305	0.801512	0.818707	0.752244	0.800818	0.713169	0.74157	0.608594	0.695806
Third_Visual_Area_R_7	2.89833	2.86232	2.28542	3.21202	1.47678	1.64644	1.27155	1.27414	0.793353	0.759299	0.81032	0.839737	0.697716	0.725718	0.543372	0.7142
Third_Visual_Area_R_8	2.85642	2.93855	2.30931	2.97612	1.63266	1.70646	1.64965	1.45806	0.848364	0.766271	0.882937	0.94186	0.757535	0.763604	0.664265	0.76718
Third_Visual_Area_R_9	3.60411	3.55701	3.94964	3.54735	1.99805	2.19733	2.12644	1.63727	1.46356	1.44186	1.61373	1.43943	0.611552	0.638143	0.470134	0.64835
Third_Visual_Area_R_10	3.14843	3.28965	3.0282	3.04598	1.87525	2.09012	1.8432	1.5506	1.08422	1.1023	1.1807	1.01329	0.774257	0.788256	0.624359	0.806887
Fourth_Visual_Area_R_1	2.59834	2.68897	2.15375	2.6764	1.56609	1.63013	1.84757	1.31351	0.808731	0.834535	0.824817	0.745431	0.663484	0.65615	0.577511	0.689555
Fourth_Visual_Area_R_2	2.71299	2.91994	2.22559	2.63291	1.52143	1.66552	1.28941	1.35932	0.969258	0.945352	0.916155	1.04189	0.729388	0.751955	0.647399	0.692612
Fourth_Visual_Area_R_3	2.6558	2.72282	2.17795	2.78434	1.56021	1.6749	1.61366	1.33438	0.797245	0.808362	0.749187	0.789494	0.676494	0.6966	0.536271	0.677258
Fourth_Visual_Area_R_4	2.72482	2.83746	2.48163	2.69179	1.47549	1.57082	1.33462	1.32743	1.22649	1.18642	1.25561	1.29256	0.721269	0.743802	0.547931	0.718655
Fourth_Visual_Area_R_5	2.52922	2.6702	2.20541	2.48008	1.48422	1.59288	1.38083	1.32254	0.892009	0.851781	1.01288	0.904435	0.694622	0.672552	0.633341	0.711515
Fourth_Visual_Area_R_6	2.56065	2.60771	2.16188	2.67863	1.49199	1.65606	1.35767	1.27477	0.760059	0.754223	0.715823	0.78433	0.758468	0.796207	0.56421	0.756232
Eighth_Visual_Area_R_1	2.35325	2.3131	2.18541	2.47189	1.47254	1.64188	1.27874	1.27402	0.83347	0.818858	0.818933	0.830963	0.66473	0.713308	0.548802	0.606557
Eighth_Visual_Area_R_2	2.56973	2.60821	2.25832	2.66258	1.47908	1.65497	1.30176	1.2594	0.803556	0.778889	0.81007	0.820246	0.71427	0.764083	0.548074	0.671734
Primary_Motor_Cortex_R_1	1.37083	1.37497	1.44238	1.32598	1.48323	1.50817	1.67939	1.32472	1.12722	1.08788	1.06438	1.1878	0.816474	0.794802	0.727043	0.879992
Primary_Motor_Cortex_R_2	1.40662	1.43437	1.46679	1.32945	1.42758	1.52453	1.44389	1.23375	1.12436	1.08771	0.925464	1.23849	0.785831	0.707728	0.767725	0.870584
Primary_Motor_Cortex_R_3	1.43659	1.49074	1.45568	1.33598	1.3629	1.46052	1.38358	1.14429	1.10758	1.05785	0.974477	1.20657	0.767529	0.722101	0.807834	0.789072
Primary_Motor_Cortex_R_4	1.42114	1.42745	1.51141	1.36142	1.51563	1.69672	1.27265	1.26852	1.16469	1.14457	0.971603	1.23311	0.793451	0.763465	0.533087	0.883386
Primary_Motor_Cortex_R_5	1.39554	1.39445	1.51194	1.33466	1.49678	1.68068	1.29111	1.2446	1.15415	1.09797	0.962507	1.28954	0.706245	0.695801	0.480009	0.766792
Primary_Motor_Cortex_R_6	1.40073	1.42124	1.47088	1.3281	1.40564	1.57956	1.26123	1.13629	1.09571	0.984741	0.954028	1.26708	0.753509	0.715889	0.547666	0.814044
Primary_Motor_Cortex_R_7	1.44653	1.44149	1.45161	1.4316	1.41615	1.53893	1.28614	1.21804	1.48521	1.44074	0.989042	1.72531	0.752994	0.737672	0.498016	0.804894
Primary_Motor_Cortex_R_8	1.37843	1.38468	1.47289	1.30947	1.5053	1.55484	1.40284	1.38368	1.19791	1.137	1.0072	1.36256	0.723708	0.640893	0.580688	0.827747
Primary_Motor_Cortex_R_9	1.69275	1.46476	2.26783	1.66513	1.56275	1.64458	1.49016	1.38811	2.08341	1.5663	2.79498	2.31759	0.672658	0.656119	0.526329	0.734334
Primary_Motor_Cortex_R_10	1.30504	1.31709	1.37192	1.23722	1.58925	1.72475	1.35483	1.42115	1.40201	1.36571	1.28954	1.51698	0.761478	0.690923	0.63595	0.851963
Primary_Motor_Cortex_R_11	1.39065	1.35735	1.74125	1.25327	1.57195	1.59223	1.50108	1.48094	1.48905	1.28227	1.95013	1.51728	0.779694	0.720963	0.616641	0.897255
Primary_Sensory_Cortex_R_1	1.29099	1.31701	1.37061	1.21755	1.50321	1.59267	1.65941	1.24312	1.12789	1.11185	0.874795	1.23591	0.779868	0.753199	0.679273	0.829205
Primary_Sensory_Cortex_R_2	1.34938	1.38897	1.44381	1.25209	1.46262	1.63688	1.28621	1.18722	1.15144	1.1365	1.07173	1.19153	0.742411	0.702569	0.536641	0.82378
Primary_Sensory_Cortex_R_3	1.37638	1.37864	1.59958	1.25977	1.44772	1.62056	1.3077	1.1737	1.1686	1.09759	1.01323	1.3229	0.744654	0.695929	0.448423	0.866035
Primary_Sensory_Cortex_R_4	1.39355	1.36102	1.50663	1.36711	1.48723	1.55087	1.60408	1.24407	1.25611	1.17718	0.977835	1.47777	0.716759	0.717422	0.532919	0.769721
Frontal_Eye_Fields_R_1	1.501	1.4742	1.55555	1.50367	1.37846	1.39399	1.40731	1.31525	1.18441	1.1949	0.96727	1.2343	0.767903	0.711935	0.720861	0.842792
Frontal_Eye_Fields_R_2	1.65991	1.59073	1.67719	1.74304	1.60616	1.74357	1.63583	1.41007	1.25187	1.23185	1.03511	1.34711	0.839438	0.80967	0.869459	0.861898
Premotor_Eye_Field_R_1	1.58224	1.45244	1.63792	1.7057	1.70395	1.71709	1.98716	1.51891	1.205	1.22864	1.07692	1.1896	0.889775	0.860635	0.866466	0.956486
Premotor_Eye_Field_R_2	1.73077	1.63383	1.65027	1.86426	1.78369	1.85287	1.9457	1.61108	1.18724	1.18451	1.18531	1.15301	0.77187	0.827547	0.665264	0.762017
Area_55b_R_1	1.47436	1.47475	1.53269	1.43738	1.47153	1.53845	1.38145	1.42467	1.17765	1.17792	1.02294	1.22151	0.829727	0.814592	0.782152	0.890746
Area_55b_R_2	1.84017	1.76229	1.73436	1.97285	1.7149	1.77077	1.74034	1.63878	1.26939	1.2526	1.18854	1.29286	0.738963	0.723815	0.69563	0.798966
Area_55b_R_3	1.91818	1.87815	1.8458	1.97679	1.69663	1.78862	1.94391	1.3906	1.34742	1.25641	1.52908	1.36269	0.772351	0.786443	0.972564	0.666293
Area_V3A_R_1	2.53516	2.67354	2.18828	2.51141	1.51158	1.65241	1.39921	1.29638	0.977493	0.904808	1.03273	1.05974	0.706423	0.708662	0.591228	0.730275
Area_V3A_R_2	5.24277	5.38977	6.08128	4.54815	1.60855	1.74816	1.38289	1.43625	1.49913	1.58662	1.63811	1.28505	0.756027	0.743799	0.568153	0.826663
Area_V3A_R_3	2.76119	2.91864	2.12922	2.81831	1.64474	1.79046	1.33586	1.50397	0.886079	0.899994	0.819498	0.902466	0.767758	0.745808	0.59247	0.847522
RetroSplenial_Complex_R_1	2.1111	2.04716	2.03518	2.24294	1.76347	1.98471	1.67574	1.45501	1.20091	1.2089	1.03351	1.24583	0.571025	0.581717	0.538399	0.572181
RetroSplenial_Complex_R_2	1.49614	1.43399	1.1281	1.69544	1.55648	1.63161	1.64275	1.40582	1.58434	1.56964	1.26376	1.64899	0.74849	0.786053	0.5362	0.769166
Parieto-Occipital_Sulcus_Area_2_R_1	2.10185	2.2331	1.98644	1.95645	1.62404	1.67016	1.6378	1.55844	1.45294	1.47934	1.21037	1.52159	0.665592	0.715612	0.560743	0.632615
Parieto-Occipital_Sulcus_Area_2_R_2	2.05018	2.23135	1.74481	1.92635	1.85933	1.66933	2.09226	1.99086	1.69864	1.7895	1.23897	1.77148	0.850566	0.850107	0.655939	0.812175
Parieto-Occipital_Sulcus_Area_2_R_3	2.59068	2.78208	2.49552	2.37181	1.49938	1.56821	1.26084	1.51705	1.52539	1.61489	1.25588	1.52923	0.658292	0.714076	0.545404	0.635888
Parieto-Occipital_Sulcus_Area_2_R_4	2.51456	2.70012	2.01639	2.46628	1.88019	1.86069	2.01899	1.86316	1.74733	1.78127	1.33989	1.88916	0.721575	0.770128	0.505704	0.686391
Seventh_Visual_Area_R_1	2.61337	2.6244	2.31531	2.74569	1.49061	1.65132	1.43068	1.25134	1.42886	1.33054	1.62784	1.48637	0.70734	0.713448	0.55613	0.73008
Seventh_Visual_Area_R_2	3.56438	3.42107	3.56375	3.78963	1.63274	1.81484	1.59441	1.36743	1.98409	1.87641	2.36155	1.97477	0.734916	0.81971	0.442484	0.72876
IntraParietal_Sulcus_Area_1_R_1	2.29621	2.1787	1.93201	2.58982	1.82747	2.01364	2.19059	1.34271	1.52182	1.37975	1.49479	1.731	0.780837	0.891528	0.524518	0.717046
IntraParietal_Sulcus_Area_1_R_2	2.25886	2.211	1.73241	2.52407	1.623	1.7882	1.82773	1.24876	1.69271	1.62643	1.62435	1.82308	0.803346	0.933059	0.603783	0.716003
Fusiform_Face_Complex_R_1	2.68295	2.90664	2.11643	2.55772	1.48595	1.61679	1.36896	1.32372	1.01792	1.12931	0.789149	0.890242	0.676158	0.730115	0.548134	0.597842
Fusiform_Face_Complex_R_2	2.44504	2.24394	2.28956	2.69418	1.48441	1.55862	1.46374	1.3703	1.19727	1.20242	1.38256	1.08181	0.70513	0.757311	0.694799	0.627445
Fusiform_Face_Complex_R_3	2.51473	2.40731	2.43245	2.65143	1.55633	1.68403	1.53803	1.39766	1.13658	1.1862	1.15247	1.01885	0.69643	0.7786	0.521551	0.641502
Fusiform_Face_Complex_R_4	2.38715	2.34486	2.25968	2.43462	1.66582	1.83813	1.59953	1.43578	1.06977	1.0461	1.21527	0.992575	0.640878	0.660516	0.500991	0.669712
Fusiform_Face_Complex_R_5	2.26224	2.22565	2.21149	2.27016	1.57913	1.8055	1.22086	1.37339	0.943939	0.964954	1.02121	0.810846	0.623607	0.64311	0.503124	0.614466
Fusiform_Face_Complex_R_6	2.32524	2.32398	2.29911	2.30194	1.60426	1.79884	1.41828	1.35	1.00768	1.09102	0.958184	0.872043	0.69348	0.712435	0.518783	0.709762
Area_V3B_R_1	2.21955	2.34316	1.73925	2.24734	1.46406	1.62398	1.32483	1.25875	1.02639	1.01144	1.08463	1.03055	0.742851	0.753146	0.551806	0.770089
Area_Lateral_Occipital_1_R_1	2.3579	2.414	2.17047	2.35353	1.58051	1.75059	1.30673	1.37337	1.07567	1.03883	1.10581	1.10628	0.671406	0.680711	0.622146	0.640505
Area_Lateral_Occipital_1_R_2	2.32375	2.36955	1.88326	2.45769	1.55427	1.72291	1.44466	1.30807	1.03108	1.07718	0.79259	1.07794	0.716729	0.715095	0.650664	0.718151
Area_Lateral_Occipital_2_R_1	2.46442	2.55682	2.04119	2.52021	1.57221	1.72154	1.29137	1.37802	0.903419	0.918345	0.73744	0.950736	0.666547	0.696265	0.506568	0.661748
Posterior_InferoTemporal_complex_R_1	2.95857	3.04548	2.60918	2.98974	1.46122	1.53397	1.45595	1.3506	1.12173	1.10435	1.17947	1.12058	0.636316	0.610503	0.487606	0.699012
Posterior_InferoTemporal_complex_R_2	2.48029	2.59398	2.14578	2.47392	1.54665	1.6491	1.46638	1.38857	0.862882	0.870539	0.739551	0.894933	0.660817	0.644601	0.511912	0.720512
Posterior_InferoTemporal_complex_R_3	2.6844	2.93495	2.26801	2.48732	1.56878	1.74104	1.51164	1.33417	0.951036	0.99653	0.841905	0.900954	0.655334	0.71009	0.466798	0.617459
Middle_Temporal_Area_R_1	2.93651	2.96019	2.25897	3.12181	1.86788	1.95324	2.0984	1.61141	1.54775	1.57967	1.33442	1.613	0.69336	0.716504	0.527132	0.728911
Primary_Auditory_Cortex_R_1	1.77795	1.75174	1.79405	1.80294	1.57296	1.65839	1.46001	1.50672	1.10665	0.993766	0.871691	1.29264	0.762911	0.661627	0.824865	0.837713
PeriSylvian_Language_Area_R_1	1.95706	2.07166	1.46107	1.97981	1.42384	1.40905	1.38561	1.48378	1.69221	1.55926	1.26575	2.01083	0.82599	0.842649	0.766169	0.833505
PeriSylvian_Language_Area_R_2	1.68311	1.78729	1.60575	1.52595	1.61576	1.55481	1.8005	1.63436	1.77956	1.89873	1.1657	1.86187	0.741763	0.733061	0.737403	0.771686
PeriSylvian_Language_Area_R_3	1.74686	1.75732	1.63681	1.73821	1.83186	1.79061	1.90602	1.86477	1.58864	1.4697	0.998074	1.94295	0.826003	0.86118	0.787875	0.803906
PeriSylvian_Language_Area_R_4	1.74889	1.84099	1.41195	1.73802	1.32361	1.35175	1.29277	1.30982	1.52745	1.44221	1.18123	1.77415	0.791191	0.795894	0.756022	0.814985
PeriSylvian_Language_Area_R_5	1.49542	1.5208	1.48072	1.40626	1.98862	1.8917	2.24994	1.98372	1.61262	1.6406	1.32259	1.70501	0.808601	0.806684	0.789408	0.846065
Superior_Frontal_Language_Area_R_1	1.71231	1.77368	1.49001	1.73507	1.69487	1.76643	1.83496	1.53582	1.46443	1.57527	1.34612	1.36376	0.804235	0.824285	0.702768	0.849459
Superior_Frontal_Language_Area_R_2	1.85243	1.90162	1.64118	1.88734	1.59228	1.65629	1.75315	1.38916	1.57533	1.62924	1.19493	1.66365	0.691012	0.755859	0.516597	0.716379
Superior_Frontal_Language_Area_R_3	3.1111	3.05346	3.27272	3.13775	1.80536	1.72207	2.23348	1.70098	2.1123	2.172	2.09017	2.07561	0.87413	0.856678	0.864259	0.928909
Superior_Frontal_Language_Area_R_4	2.66221	2.72107	2.93887	2.46738	1.58919	1.47896	2.20883	1.3956	2.69244	2.6246	2.83006	2.75153	0.756915	0.798075	0.634349	0.76176
Superior_Frontal_Language_Area_R_5	4.12002	3.99999	4.24126	4.20658	1.69345	1.79974	1.98901	1.36422	1.40394	1.41342	1.54696	1.33791	0.816383	0.847252	0.732823	0.839309
PreCuneus_Visual_Area_R_1	1.61818	1.7011	1.54514	1.5465	2.02298	2.0504	1.98873	1.9341	1.56566	1.57992	1.31484	1.63706	0.670483	0.705066	0.621596	0.645284
PreCuneus_Visual_Area_R_2	1.6056	1.59466	1.48707	1.6565	1.45723	1.51311	1.56429	1.34296	2.45354	2.39623	2.37589	2.59562	0.809481	0.806116	0.815566	0.819448
PreCuneus_Visual_Area_R_3	1.88768	1.91306	1.84069	1.88868	1.97468	1.98391	1.79401	1.97959	1.74502	1.75677	1.47727	1.84313	0.675539	0.73416	0.573327	0.6563
Superior_Temporal_Visual_Area_R_1	1.80141	1.92457	1.43249	1.75727	1.60411	1.62099	1.79513	1.50113	1.72373	1.66585	0.960234	2.05822	0.837577	0.775554	0.827391	0.904915
Superior_Temporal_Visual_Area_R_2	1.81264	1.88133	1.69785	1.75102	1.90425	1.76598	2.24889	1.8985	1.66498	1.51282	0.927828	2.08152	0.923681	0.98503	0.802151	0.921271
Superior_Temporal_Visual_Area_R_3	1.78248	1.85061	1.4171	1.81639	1.79436	1.7186	1.8669	1.85874	1.4349	1.31371	0.949973	1.75566	0.768396	0.774899	0.771931	0.763091
Superior_Temporal_Visual_Area_R_4	1.86349	1.86496	1.64691	1.91514	1.82316	1.66473	2.11	1.81607	1.58564	1.52669	1.1261	1.83607	0.866907	0.901217	0.798996	0.86553
Medial_Area_7P_R_1	2.10037	2.24376	1.95009	1.9767	1.81678	1.84361	1.63146	1.86017	1.58181	1.63023	1.40165	1.60622	0.667061	0.746696	0.533875	0.626567
Medial_Area_7P_R_2	2.28797	2.36766	2.00735	2.28957	1.83491	1.88502	1.99799	1.6931	1.6564	1.67454	1.44379	1.74108	0.611196	0.659098	0.467108	0.624363
Area_7m_R_1	1.95005	2.08062	1.64583	1.89464	1.65184	1.76945	1.51672	1.54583	1.49556	1.50135	1.16724	1.61496	0.564507	0.584517	0.481114	0.600622
Area_7m_R_2	1.72599	1.67343	1.92883	1.71396	1.63816	1.77678	1.47013	1.50474	1.37875	1.38902	1.17622	1.41983	0.541766	0.562239	0.452222	0.586794
Area_7m_R_3	3.09787	3.25901	3.10418	2.88935	1.66684	1.77863	1.46268	1.60232	1.4714	1.4262	1.44236	1.54311	0.561444	0.587899	0.478912	0.599594
Parieto-Occipital_Sulcus_Area_1_R_1	2.18792	2.33534	2.16989	1.95857	1.86554	1.97297	1.66938	1.804	1.20012	1.2216	1.04073	1.24192	0.573855	0.598495	0.48682	0.58366
Parieto-Occipital_Sulcus_Area_1_R_2	2.33827	2.1446	2.71759	2.41379	1.99081	2.08344	2.0957	1.80168	1.14596	1.0808	1.1455	1.23745	0.55843	0.580586	0.470877	0.56972
Parieto-Occipital_Sulcus_Area_1_R_3	2.68985	3.11439	2.76099	1.95097	1.84004	1.99357	1.57833	1.7292	1.39871	1.44884	1.25978	1.36681	0.557033	0.57398	0.481063	0.584688
Parieto-Occipital_Sulcus_Area_1_R_4	2.30947	2.18104	2.74303	2.2788	1.87214	2.00239	1.56443	1.80627	1.22841	1.22516	1.2169	1.23904	0.55433	0.565501	0.511021	0.564299
Parieto-Occipital_Sulcus_Area_1_R_5	4.57362	4.80536	5.95721	3.34944	1.7358	1.83032	1.70945	1.61958	1.64759	1.64101	1.82703	1.49489	0.587355	0.585855	0.540718	0.625845
Area_23d_R_1	1.56567	1.41207	1.73292	1.64541	1.59395	1.56025	1.51741	1.69238	1.67914	1.66327	1.52689	1.73682	0.745921	0.809929	0.586512	0.736756
Area_23d_R_2	1.54323	1.37544	1.60245	1.67401	1.6326	1.69923	1.69163	1.53703	1.60498	1.64334	1.47972	1.54742	0.721755	0.758745	0.649745	0.718064
Area_ventral_23_a+b_R_1	1.70771	1.59303	1.78725	1.82988	1.58203	1.6968	1.53633	1.44063	1.29556	1.27994	1.11775	1.35151	0.575692	0.5834	0.519838	0.620237
Area_ventral_23_a+b_R_2	2.53365	2.54058	2.86853	2.35023	1.56829	1.69158	1.55793	1.38753	1.33287	1.31425	1.20261	1.35937	0.575288	0.583011	0.544265	0.597627
Area_dorsal_23_a+b_R_1	1.64406	1.52388	1.75154	1.75543	1.46626	1.52701	1.35285	1.43139	1.43866	1.44482	1.30621	1.41553	0.58895	0.582705	0.552095	0.633793
Area_dorsal_23_a+b_R_2	1.71973	1.61286	1.73781	1.85461	1.52489	1.62139	1.43646	1.42594	1.40279	1.35231	1.26785	1.49051	0.562344	0.562476	0.503381	0.60854
Area_31p_ventral_R_1	1.64291	1.55205	1.71573	1.74403	1.50923	1.53936	1.50254	1.46663	1.35974	1.37346	1.17011	1.36714	0.57548	0.589967	0.498639	0.609035
Area_5m_R_1	1.31931	1.30894	1.29245	1.33121	1.52059	1.65032	1.47859	1.26888	1.58655	1.45882	1.27572	1.88388	0.693011	0.691506	0.636846	0.713395
Area_5m_R_2	1.31248	1.34344	1.32013	1.25056	1.59615	1.72187	1.37423	1.37785	1.5462	1.40849	1.50642	1.74657	0.767104	0.730742	0.635841	0.810203
Area_5m_R_3	1.96352	1.89128	1.98062	2.02106	1.75149	1.94529	1.74226	1.41903	2.74434	2.41825	2.54222	3.26462	0.730101	0.690519	0.553801	0.832148
Area_5m_ventral_R_1	1.24983	1.26012	1.25704	1.22366	1.28189	1.31245	1.22116	1.23081	1.68393	1.62127	1.26431	1.91751	0.769446	0.718565	0.718964	0.863355
Area_5m_ventral_R_2	1.24538	1.18492	1.34102	1.26739	1.29713	1.39929	1.13612	1.1977	1.59662	1.54294	1.28824	1.80584	0.800367	0.805082	0.638786	0.849426
Area_5m_ventral_R_3	1.39311	1.37303	1.42822	1.40269	1.36513	1.41599	1.20612	1.32292	1.74611	1.68917	1.49648	1.92848	0.787004	0.744651	0.71516	0.883595
Area_5m_ventral_R_4	2.12917	2.17664	2.17801	2.04478	1.51105	1.53411	1.6366	1.43003	3.01987	2.92859	2.98304	3.20958	0.809182	0.783268	0.885902	0.793954
Area_23c_R_1	1.32363	1.22224	1.36979	1.41694	1.39265	1.28116	1.80426	1.34342	1.55042	1.59168	1.47145	1.52354	0.794081	0.729887	0.838386	0.849928
Area_23c_R_2	1.33299	1.21185	1.40756	1.44701	1.34357	1.3995	1.56184	1.1482	1.33808	1.3748	1.26236	1.31302	0.730722	0.762382	0.709064	0.715656
Area_23c_R_3	1.58014	1.55724	1.44943	1.67062	1.77164	1.68497	1.86889	1.86132	1.96378	2.07204	1.73241	1.88913	0.78518	0.751023	0.948866	0.748214
Area_5L_R_1	1.71372	1.77496	1.36894	1.72073	1.48691	1.56186	1.30069	1.39208	2.25521	2.27725	1.07385	2.60915	0.836041	0.77098	0.731174	0.873321
Area_5L_R_2	1.84215	1.97583	1.6568	1.71853	1.34793	1.41021	1.28421	1.25173	2.43589	2.51306	1.8979	2.57301	0.730512	0.746368	0.70075	0.722155
Area_5L_R_3	1.35698	1.38525	1.33133	1.3202	1.47478	1.56728	1.39485	1.28254	1.59699	1.56857	1.29756	1.78141	0.710434	0.709759	0.669635	0.718662
Dorsal_Area_24d_R_1	1.24952	1.20709	1.28599	1.26002	1.42685	1.48474	1.40628	1.29532	1.40008	1.37412	1.29963	1.49795	0.71494	0.693577	0.526972	0.806844
Dorsal_Area_24d_R_2	1.26308	1.23276	1.35128	1.23376	1.55544	1.6001	1.40179	1.4615	1.58924	1.58679	1.29225	1.73113	0.77205	0.747047	0.661495	0.839758
Dorsal_Area_24d_R_3	1.2841	1.24176	1.39002	1.25281	1.36664	1.43085	1.43463	1.19926	1.433	1.44662	1.34882	1.47157	0.792626	0.711553	0.851624	0.849702
Dorsal_Area_24d_R_4	1.27337	1.2192	1.36386	1.28922	1.39231	1.52546	1.39638	1.13765	1.40954	1.41727	1.18936	1.48956	0.792504	0.764887	0.784568	0.823644
Ventral_Area_24d_R_1	1.29688	1.21814	1.37659	1.33932	1.32182	1.43159	1.3005	1.1138	1.39028	1.54537	1.20837	1.25737	0.776436	0.789999	0.765953	0.736745
Ventral_Area_24d_R_2	1.31371	1.2214	1.38122	1.39627	1.34722	1.35442	1.43899	1.30374	1.50944	1.60969	1.41212	1.41508	0.711879	0.708054	0.682133	0.744053
Lateral_Area_7A_R_1	1.54623	1.46536	1.88481	1.48043	1.34716	1.52223	1.29504	1.11194	1.47642	1.39139	1.26338	1.69999	0.784133	0.820639	0.635316	0.806445
Lateral_Area_7A_R_2	1.56416	1.61363	1.76679	1.39601	1.28378	1.39864	1.29596	1.07075	1.53087	1.62395	1.06248	1.60566	0.756604	0.790934	0.621099	0.760768
Lateral_Area_7A_R_3	1.61088	1.69825	1.77805	1.4084	1.27999	1.42263	1.31284	1.0382	1.43152	1.43912	1.24197	1.52778	0.76667	0.801334	0.652536	0.769845
Supplementary_and_Cingulate_Eye_Field_R_1	1.3558	1.31926	1.4604	1.34651	1.31507	1.26845	1.45277	1.31531	1.28937	1.17095	1.19299	1.46473	0.7082	0.734373	0.600273	0.732572
Supplementary_and_Cingulate_Eye_Field_R_2	1.38965	1.30357	1.30811	1.51258	1.61026	1.43269	2.20607	1.5358	1.43309	1.36028	1.4847	1.52152	0.780788	0.75833	0.753173	0.841263
Supplementary_and_Cingulate_Eye_Field_R_3	1.63987	1.55424	1.45061	1.81521	1.71711	1.73856	2.05047	1.52074	1.47034	1.40548	1.57454	1.51579	0.80412	0.821473	0.801755	0.813357
Supplementary_and_Cingulate_Eye_Field_R_4	1.59226	1.41221	1.35797	1.87626	1.63176	1.51673	2.12597	1.53597	1.52872	1.431	1.42285	1.72741	0.769273	0.751221	0.662023	0.849054
Area_6m_anterior_R_1	1.87448	1.6027	2.21644	2.06063	1.41244	1.48694	1.5482	1.22936	1.63971	1.38651	1.86659	1.78899	0.774972	0.756435	0.885362	0.765612
Area_6m_anterior_R_2	2.32497	2.04251	2.24716	2.70159	1.76536	1.8405	1.98184	1.54588	1.62099	1.54751	1.59592	1.70335	0.75769	0.781707	0.707071	0.779691
Area_6m_anterior_R_3	1.91246	1.89854	1.726	2.01394	1.76938	1.85105	1.72471	1.64882	1.49825	1.54241	1.37968	1.49484	0.759849	0.764612	0.662283	0.817768
Area_6m_anterior_R_4	1.78831	1.73921	1.71827	1.89427	1.60534	1.67867	1.65589	1.44841	1.41093	1.41092	1.27024	1.47868	0.783771	0.747182	0.792071	0.836244
Area_6m_anterior_R_5	2.6884	2.39882	2.97493	2.89519	1.48661	1.46086	1.78988	1.35526	2.56263	2.36606	2.65885	2.71905	0.801406	0.777321	0.816894	0.8507
Area_6m_anterior_R_6	1.50124	1.46885	1.46016	1.56933	1.45044	1.37631	1.8883	1.29426	1.6004	1.54823	1.438	1.73987	0.753137	0.762199	0.730032	0.775722
Area_6m_anterior_R_7	1.65131	1.59792	1.54191	1.76955	1.66409	1.69422	1.91898	1.507	1.48929	1.4129	1.34787	1.65942	0.860592	0.893665	0.765207	0.909585
Medial_Area_7A_R_1	2.06852	2.26545	2.06927	1.78754	1.34844	1.4892	1.42272	1.11881	1.50507	1.54213	1.16288	1.61187	0.771664	0.802289	0.749613	0.736887
Medial_Area_7A_R_2	2.21829	2.12636	2.18963	2.36729	1.55175	1.65838	1.54223	1.42469	2.10458	2.33056	1.39759	2.01358	0.755842	0.82817	0.586713	0.730171
Medial_Area_7A_R_3	2.10392	2.13803	2.17849	1.99233	1.45586	1.51017	1.37006	1.4063	1.81115	1.96532	1.35973	1.76572	0.723808	0.727331	0.721622	0.720152
Medial_Area_7A_R_4	2.11542	2.18951	2.09238	2.03876	1.7073	1.74241	1.72489	1.60456	1.58746	1.60277	1.40985	1.66039	0.770389	0.807072	0.642694	0.753022
Lateral_Area_7P_R_1	2.16268	2.18091	2.22235	2.1252	1.77125	1.83743	1.74	1.70038	1.78084	1.80399	1.25052	1.96995	0.757129	0.78994	0.734413	0.700407
Lateral_Area_7P_R_2	2.02695	1.97952	2.0525	2.09244	1.75955	1.73478	1.66734	1.84165	1.55307	1.55366	1.30387	1.67559	0.802981	0.82598	0.666061	0.811552
Area_7PC_R_1	1.5914	1.54172	2.04469	1.36719	1.51236	1.60223	1.72028	1.25832	2.45787	2.52471	2.98287	2.07351	0.828392	0.887241	0.554902	0.8622
Area_7PC_R_2	1.32854	1.27434	1.70377	1.13049	1.39612	1.52592	1.38586	1.19537	1.34706	1.28961	1.24885	1.4811	0.762458	0.827035	0.575405	0.739261
Area_7PC_R_3	1.57178	1.65184	1.64962	1.38861	1.58137	1.72442	1.71141	1.3005	1.53215	1.35803	1.18788	1.87753	0.723803	0.798304	0.580235	0.700897
Area_7PC_R_4	1.47312	1.43921	1.81539	1.29742	1.35503	1.39905	1.35219	1.25063	1.8418	2.01074	1.96636	1.52293	0.788698	0.814012	0.615833	0.817589
Area_Lateral_IntraParietal_ventral_R_1	1.57675	1.50489	1.90671	1.48871	1.56964	1.71867	1.80603	1.23252	1.31991	1.27754	1.40728	1.34521	0.806083	0.897016	0.591843	0.736001
Area_Lateral_IntraParietal_ventral_R_2	1.84374	1.92086	1.80052	1.7285	1.60559	1.79846	1.74467	1.23822	1.37226	1.34856	1.22967	1.47518	0.823552	0.962141	0.610105	0.686721
Ventral_IntraParietal_Complex_R_1	1.84853	1.78175	1.89443	1.91962	1.37787	1.5179	1.4136	1.15208	1.48288	1.42239	1.22376	1.68811	0.761191	0.8154	0.552713	0.766239
Medial_IntraParietal_Area_R_1	1.88472	1.94046	1.90827	1.77448	1.94328	2.14349	2.06788	1.59675	1.5927	1.62781	1.38866	1.63248	0.821541	0.927308	0.63955	0.713144
Medial_IntraParietal_Area_R_2	2.10192	2.14907	1.80666	2.11775	1.64606	1.74961	1.97994	1.34058	1.47458	1.46394	1.39957	1.52226	0.833503	0.918006	0.670265	0.78539
Medial_IntraParietal_Area_R_3	1.99476	1.99429	2.17774	1.92158	1.69491	1.91882	1.57401	1.43914	1.6568	1.78967	1.45362	1.56879	0.840596	0.949981	0.629897	0.77488
Medial_IntraParietal_Area_R_4	2.11561	2.19733	1.85228	2.12363	1.6652	1.81068	1.55146	1.53417	1.52622	1.49072	1.38611	1.65453	0.85479	0.897306	0.829455	0.788311
Area_1_R_1	1.35369	1.24832	1.31389	1.49609	1.64336	1.71926	1.88825	1.38234	1.72401	1.25182	0.909336	2.40657	0.83161	0.753881	0.787164	0.936871
Area_1_R_2	1.25673	1.25989	1.2853	1.23924	1.468	1.55344	1.6721	1.21495	1.45694	1.33842	0.982589	1.71601	0.805308	0.764945	0.718861	0.871602
Area_1_R_3	1.38305	1.47358	1.42769	1.22589	1.48002	1.61778	1.47345	1.22227	1.47939	1.72829	1.07099	1.26676	0.726927	0.723562	0.619469	0.76243
Area_1_R_4	1.39862	1.46792	1.50594	1.24045	1.50431	1.66673	1.39831	1.23003	1.45969	1.63647	1.13676	1.34332	0.701589	0.665098	0.562328	0.759146
Area_1_R_5	1.53071	1.57602	1.61281	1.42301	1.47221	1.64668	1.41444	1.16374	1.77351	1.90952	1.0952	1.84712	0.726388	0.715635	0.630388	0.755012
Area_1_R_6	1.45783	1.46721	1.6208	1.35934	1.45384	1.61053	1.34334	1.21373	1.57854	1.51094	1.10791	1.85086	0.743595	0.748694	0.6278	0.784193
Area_1_R_7	1.45342	1.46426	1.63716	1.33432	1.36125	1.48819	1.21504	1.16914	1.53968	1.50045	0.979362	1.79617	0.738434	0.74356	0.646543	0.760654
Area_1_R_8	1.70815	1.73391	1.72322	1.65554	1.45251	1.58864	1.34188	1.25317	2.26663	2.32094	1.94555	2.35106	0.652809	0.62016	0.565857	0.710261
Area_2_R_1	1.24933	1.28293	1.31718	1.16464	1.445	1.54947	1.37745	1.2618	1.15876	1.15002	0.960917	1.25241	0.785356	0.754871	0.711919	0.852566
Area_2_R_2	1.33195	1.34313	1.51365	1.2092	1.58332	1.70625	1.59385	1.35811	1.14803	1.13016	1.0988	1.19867	0.701383	0.688558	0.567811	0.763691
Area_2_R_3	1.35016	1.33339	1.50092	1.25921	1.41487	1.54329	1.32213	1.2364	1.1087	1.06209	1.04455	1.20285	0.740326	0.754608	0.524229	0.816714
Area_2_R_4	1.36099	1.3488	1.62041	1.23874	1.43151	1.54735	1.34119	1.24572	1.15797	1.1102	1.00086	1.28388	0.720366	0.734368	0.58251	0.753691
Area_2_R_5	1.27213	1.266	1.43835	1.18645	1.42686	1.5223	1.31875	1.26909	1.20908	1.18146	1.04177	1.32586	0.785852	0.792382	0.654065	0.824504
Area_3a_R_1	1.36878	1.41703	1.42978	1.26188	1.39022	1.55269	1.39301	1.06948	1.06605	0.992117	0.871593	1.229	0.779249	0.75339	0.759436	0.809773
Area_3a_R_2	1.40614	1.45735	1.4774	1.28968	1.4319	1.54581	1.38193	1.20338	1.14142	1.05092	0.929883	1.32709	0.785539	0.718399	0.622665	0.875267
Area_3a_R_3	1.3829	1.40587	1.42528	1.31865	1.61348	1.70467	1.66403	1.35643	1.36028	1.26296	1.07738	1.60707	0.724768	0.689679	0.647141	0.749285
Dorsal_area_6_R_1	1.48529	1.4798	1.59177	1.43642	1.37298	1.35961	1.38443	1.30545	1.20664	1.20556	1.13067	1.21192	0.754159	0.790714	0.634228	0.758491
Dorsal_area_6_R_2	1.4139	1.38854	1.5239	1.38849	1.50426	1.64456	1.42982	1.27045	1.23432	1.25532	0.996271	1.29246	0.75697	0.800769	0.538946	0.755386
Dorsal_area_6_R_3	1.44455	1.42992	1.55401	1.40642	1.37956	1.44455	1.42521	1.22813	1.25443	1.24093	1.01871	1.33848	0.74005	0.782244	0.62773	0.736341
Dorsal_area_6_R_4	2.26625	2.1476	2.29219	2.36604	1.50558	1.64807	1.47726	1.24619	3.18951	2.96912	2.87179	3.58382	0.75483	0.789665	0.49739	0.765492
Area_6mp_R_1	1.38884	1.38064	1.48519	1.3419	1.41895	1.51316	1.48746	1.21499	1.16488	1.03657	1.03294	1.36027	0.769534	0.774638	0.580934	0.829475
Area_6mp_R_2	1.33893	1.31397	1.42555	1.31143	1.46806	1.58516	1.36335	1.24949	1.21466	1.11221	1.06941	1.40522	0.750061	0.653115	0.648097	0.863928
Area_6mp_R_3	1.48116	1.3549	1.42596	1.62453	1.39174	1.39472	1.54611	1.2226	1.47647	1.17104	1.19024	1.90063	0.752754	0.75265	0.777209	0.723769
Area_6mp_R_4	1.32245	1.29491	1.41578	1.28225	1.47264	1.5251	1.53454	1.31181	1.43806	1.35544	1.34696	1.59841	0.821233	0.796871	0.781605	0.863092
Ventral_Area_6_R_1	1.42977	1.31444	1.49178	1.54106	1.39468	1.48315	1.39482	1.24571	1.33347	1.20245	1.07077	1.58471	0.788229	0.821501	0.679736	0.811675
Ventral_Area_6_R_2	1.4983	1.48956	1.49811	1.50548	1.4918	1.653	1.47005	1.24735	1.25782	1.42383	0.764658	1.19403	0.79193	0.812071	0.796135	0.787916
Ventral_Area_6_R_3	1.47369	1.34755	1.53941	1.59438	1.54454	1.64017	1.49588	1.45578	1.31073	1.19752	1.29349	1.43803	0.720224	0.767194	0.698746	0.686819
Ventral_Area_6_R_4	1.50083	1.39905	1.56072	1.59032	1.47502	1.58639	1.4329	1.32305	1.26161	1.26307	0.956306	1.36365	0.825453	0.837153	0.831979	0.836527
Area_Posterior_24_prime_R_1	1.49815	1.44463	1.50555	1.55446	1.35524	1.34433	1.36539	1.34279	1.56695	1.73675	1.44431	1.38111	0.679503	0.692917	0.585691	0.706044
Area_Posterior_24_prime_R_2	1.35056	1.26765	1.35717	1.42181	1.47014	1.39414	1.57957	1.42894	1.47772	1.53219	1.40874	1.41758	0.748578	0.741466	0.751473	0.763429
Area_Posterior_24_prime_R_3	2.58825	2.358	2.39449	2.89025	1.5152	1.54339	1.63704	1.41263	1.78829	1.99318	1.76129	1.50213	0.74222	0.791677	0.655382	0.728426
Area_Posterior_24_prime_R_4	1.88608	1.77149	1.96017	1.97884	1.49227	1.34643	1.65215	1.48479	1.74938	1.92306	1.54303	1.61924	0.69443	0.667956	0.680016	0.733474
Area_33_prime_R_1	1.58899	1.45886	1.6582	1.72887	1.5136	1.57955	1.64436	1.37021	1.50657	1.44907	1.28259	1.58074	0.74413	0.710126	0.774139	0.794686
Anterior_24_prime_R_1	1.62033	1.48852	1.64458	1.76274	1.57248	1.539	1.81052	1.51686	1.49008	1.58935	1.37593	1.39179	0.714951	0.707855	0.64097	0.775296
[truncated: 449 more rows]

## Sheet: Fig 2DH & Suppl 3+5+7+9
1. Functional gradients		tval_gr3 = t-value CI vs Ctrl												Neurosynth (based on group-wise t-stats derived from subject-wise gradients realigned to the cohort-level template)
[truncated: 77 more rows]

[truncated: 17 more sheets: Suppl 6AC 10AC, Suppl 11C, Fig 3, Suppl 12+13, Suppl 14, Suppl 17, Fig 4, Fig 5B, Fig 5C, Suppl 18, Suppl 20A, Suppl 21, Fig 6AB tstat, Fig 6AB scatter, Fig 6CD, Fig 7B & Suppl 26, Fig 7C & Suppl 27]
